# Supplementary material for: Ral GTPase promotes metastasis of pancreatic ductal adenocarcinoma via elevation of TGF-β1 production
Source: J Biol Chem. 2023 Apr 26;299(6):104754. doi: 10.1016/j.jbc.2023.104754 (PMC10220265; doi:10.1016/j.jbc.2023.104754)
Supplement: Supporting information [file mmc1.xlsx]

## Sheet: array results
#%array_type=Clariom_S_Human
#%annotation=Clariom_S_Human.r1.na36.hg38.a1.transcript.csv
				#%comparison=KO1 vs WT					#%comparison=KO2 vs WT					#%comparison=KO1 vs control					#%comparison=KO2 vs control
ID	Gene Symbol	Description	Group	KO4 Avg (log2)	WT Avg (log2)	Fold Change	P-val	FDR P-val	KO14 Avg (log2)	WT Avg (log2)	Fold Change	P-val	FDR P-val	KO4 Avg (log2)	control Avg (log2)	Fold Change	P-val	FDR P-val	KO14 Avg (log2)	control Avg (log2)	Fold Change	P-val	FDR P-val
TC1000010642.hg.1	A1CF	APOBEC1 complementation factor	Multiple_Complex	3.42	3.23	1.14	0.2494	0.6824	3.57	3.23	1.26	0.0561	0.2884	3.42	3.23	1.14	0.2437	0.6947	3.57	3.23	1.26	0.0546	0.3193
TC1600006790.hg.1	A2BP1	Transcript Identified by AceView, Entrez Gene ID(s) 54715	Unassigned	5.04	4.91	1.1	0.6071	0.8809	4.95	4.91	1.03	0.8728	0.9574	5.04	4.78	1.19	0.3307	0.7674	4.95	4.78	1.12	0.5255	0.8169
TC1600006789.hg.1	A2BP1	Transcript Identified by AceView, Entrez Gene ID(s) 54715	Unassigned	3.9	3.79	1.08	0.7182	0.9255	4.08	3.79	1.22	0.3629	0.6859	3.9	3.84	1.04	0.8537	0.9664	4.08	3.84	1.18	0.4577	0.7758
TC1600006812.hg.1	A2BP1	Transcript Identified by AceView, Entrez Gene ID(s) 54715	Unassigned	3.54	3.68	-1.11	0.46	0.8215	3.55	3.68	-1.1	0.5029	0.7835	3.54	3.86	-1.25	0.1216	0.5552	3.55	3.86	-1.24	0.1365	0.4803
TC1200009847.hg.1	A2M	alpha-2-macroglobulin	Multiple_Complex	4.03	3.98	1.04	0.7562	0.9365	4.09	3.98	1.08	0.5456	0.8075	4.03	4.36	-1.25	0.097	0.5112	4.09	4.36	-1.21	0.1569	0.5088
TC1200006736.hg.1	A2ML1	alpha-2-macroglobulin-like 1	Multiple_Complex	4.01	3.84	1.13	0.4395	0.8127	4.16	3.84	1.25	0.1629	0.4838	4.01	3.85	1.12	0.4547	0.833	4.16	3.85	1.25	0.1698	0.528
TC0100013650.hg.1	A3GALT2	alpha 1,3-galactosyltransferase 2	Coding	3.83	3.95	-1.08	0.4758	0.8251	3.67	3.95	-1.21	0.0976	0.3809	3.83	3.83	1	0.9757	0.9933	3.67	3.83	-1.12	0.3111	0.6703
TC2200008888.hg.1	A4GALT	alpha 1,4-galactosyltransferase	Multiple_Complex	4.33	4.09	1.19	0.1799	0.6199	4.27	4.09	1.13	0.3133	0.6457	4.33	4.18	1.11	0.3808	0.7909	4.27	4.18	1.06	0.6054	0.8577
TC0300012566.hg.1	A4GNT	alpha-1,4-N-acetylglucosaminyltransferase	Coding	3.71	3.79	-1.05	0.6682	0.9066	3.5	3.79	-1.22	0.1297	0.4366	3.71	3.6	1.08	0.5349	0.866	3.5	3.6	-1.07	0.5763	0.8452
TC1200010798.hg.1	AAAS	achalasia, adrenocortical insufficiency, alacrimia	Multiple_Complex	13.04	13.02	1.01	0.8442	0.9602	12.77	13.02	-1.19	0.0431	0.2498	13.04	13.03	1.01	0.9408	0.9855	12.77	13.03	-1.2	0.035	0.2571
TC1200009303.hg.1	AACS	acetoacetyl-CoA synthetase	Multiple_Complex	9.87	9.92	-1.04	0.7279	0.9272	9.97	9.92	1.04	0.6991	0.8828	9.87	9.85	1.02	0.8712	0.9719	9.97	9.85	1.09	0.3791	0.7207
TC0500013029.hg.1	AACSP1	acetoacetyl-CoA synthetase pseudogene 1	Multiple_Complex	5.48	5.38	1.07	0.6065	0.8808	5.43	5.38	1.03	0.8259	0.9401	5.48	5.32	1.12	0.3956	0.8012	5.43	5.32	1.08	0.573	0.8439
TC0300009192.hg.1	AADAC	arylacetamide deacetylase	Coding	4.69	4.49	1.16	0.3354	0.7487	4.35	4.49	-1.1	0.5258	0.7958	4.69	4.52	1.13	0.4159	0.8108	4.35	4.52	-1.12	0.4307	0.758
TC0300009189.hg.1	AADACL2	arylacetamide deacetylase-like 2	Coding	3.35	3.46	-1.08	0.4744	0.8251	3.53	3.46	1.04	0.6968	0.8823	3.35	3.78	-1.34	0.0206	0.2807	3.53	3.78	-1.19	0.1325	0.4752
TC0100006903.hg.1	AADACL3	arylacetamide deacetylase-like 3	Multiple_Complex	4.65	4.8	-1.11	0.5297	0.8511	4.4	4.8	-1.32	0.129	0.4356	4.65	4.49	1.12	0.5169	0.8582	4.4	4.49	-1.06	0.7394	0.9156
TC0100006900.hg.1	AADACL4	arylacetamide deacetylase-like 4	Coding	3.23	3.42	-1.13	0.1696	0.61	3.37	3.42	-1.03	0.698	0.8824	3.23	3.19	1.03	0.7024	0.9255	3.37	3.19	1.13	0.1712	0.5295
TC0400012396.hg.1	AADAT	aminoadipate aminotransferase	Multiple_Complex	5.92	6.15	-1.18	0.2619	0.6955	7.62	6.15	2.78	3.42e-05	0.0029	5.92	6.72	-1.74	0.0026	0.1026	7.62	6.72	1.88	0.0012	0.0343
TC0900010920.hg.1	AAED1	AhpC/TSA antioxidant enzyme domain containing 1	Multiple_Complex	10.83	10.81	1.02	0.8505	0.9613	10.75	10.81	-1.04	0.6441	0.8599	10.83	10.92	-1.07	0.4318	0.8199	10.75	10.92	-1.12	0.1692	0.5274
TC1500009846.hg.1	AAGAB	Transcript Identified by AceView, Entrez Gene ID(s) 79719	Unassigned	4.83	5.18	-1.27	0.0814	0.4714	4.71	5.18	-1.38	0.0267	0.1935	4.83	4.59	1.18	0.2093	0.6583	4.71	4.59	1.09	0.5209	0.8142
TC1500009845.hg.1	AAGAB	alpha- and gamma-adaptin binding protein	Multiple_Complex	11.09	11.03	1.04	0.6212	0.8878	11	11.03	-1.02	0.8327	0.9424	11.09	11.22	-1.1	0.2727	0.7202	11	11.22	-1.16	0.0903	0.4017
TC0200012961.hg.1	AAK1	AP2 associated kinase 1	Multiple_Complex	9.82	9.65	1.13	0.2169	0.6549	9.85	9.65	1.15	0.1546	0.473	9.82	9.79	1.02	0.8167	0.958	9.85	9.79	1.04	0.6529	0.8791
TC1100008541.hg.1	AAMDC	adipogenesis associated, Mth938 domain containing	Multiple_Complex	8.92	8.65	1.21	0.1313	0.5632	8.48	8.65	-1.13	0.3158	0.6469	8.92	8.46	1.37	0.0208	0.2813	8.48	8.46	1.01	0.9402	0.9839
TC0200015720.hg.1	AAMP	angio-associated migratory cell protein	Multiple_Complex	9.72	9.45	1.21	0.178	0.6177	9.89	9.45	1.36	0.0433	0.2504	9.72	9.37	1.28	0.0956	0.508	9.89	9.37	1.43	0.0224	0.2033
TC1700008946.hg.1	AANAT	aralkylamine N-acetyltransferase	Multiple_Complex	4.06	4.27	-1.16	0.3701	0.7712	4.02	4.27	-1.19	0.2893	0.6234	4.06	4.22	-1.12	0.4924	0.8488	4.02	4.22	-1.15	0.3925	0.73
TC2000007243.hg.1	AAR2	AAR2 splicing factor homolog	Multiple_Complex	11.41	11.35	1.05	0.592	0.8766	11.13	11.35	-1.16	0.1053	0.394	11.41	11.37	1.03	0.7081	0.9275	11.13	11.37	-1.18	0.0804	0.3825
TC0800008631.hg.1	AARD	alanine and arginine rich domain containing protein	Multiple_Complex	5.04	5.17	-1.09	0.5629	0.8661	5.23	5.17	1.04	0.7749	0.917	5.04	5.16	-1.08	0.6004	0.8927	5.23	5.16	1.05	0.7326	0.9138
TC1600010752.hg.1	AARS	alanyl-tRNA synthetase	Multiple_Complex	13.75	14.16	-1.33	0.0059	0.1503	14.1	14.16	-1.04	0.6201	0.8483	13.75	13.92	-1.12	0.1748	0.6209	14.1	13.92	1.13	0.1456	0.4942
TC0600011915.hg.1	AARS2	alanyl-tRNA synthetase 2, mitochondrial	Multiple_Complex	5.99	6.26	-1.21	0.1838	0.6239	6.36	6.26	1.07	0.6138	0.8448	5.99	6.21	-1.17	0.2644	0.7127	6.36	6.21	1.11	0.4599	0.7771
TC0400010768.hg.1	AASDH	aminoadipate-semialdehyde dehydrogenase	Multiple_Complex	7.42	7.86	-1.36	0.0059	0.1495	7.65	7.86	-1.16	0.1223	0.4249	7.42	7.52	-1.07	0.4432	0.8267	7.65	7.52	1.1	0.3084	0.6685
TC1100008955.hg.1	AASDHPPT	aminoadipate-semialdehyde dehydrogenase-phosphopantetheinyl transferase	Multiple_Complex	12.36	12.35	1.01	0.9306	0.9828	12.19	12.35	-1.11	0.2188	0.5518	12.36	12.32	1.03	0.7349	0.936	12.19	12.32	-1.09	0.3159	0.6744
TC0700012439.hg.1	AASS	aminoadipate-semialdehyde synthase	Multiple_Complex	4.47	4.38	1.07	0.5868	0.8745	4.45	4.38	1.05	0.6903	0.8806	4.47	4.58	-1.08	0.5268	0.8627	4.45	4.58	-1.1	0.4386	0.7627
TC1700007658.hg.1	AATF	apoptosis antagonizing transcription factor	Multiple_Complex	13.75	13.51	1.18	0.1303	0.5614	13.8	13.51	1.22	0.0726	0.3294	13.75	13.61	1.1	0.3678	0.7862	13.8	13.61	1.14	0.2206	0.5871
TC1700012015.hg.1	AATK	apoptosis-associated tyrosine kinase	Multiple_Complex	7.08	7.01	1.04	0.8222	0.9552	6.79	7.01	-1.17	0.4205	0.7295	7.08	7.23	-1.11	0.5851	0.8879	6.79	7.23	-1.36	0.1351	0.4785
TC1600006826.hg.1	ABAT	4-aminobutyrate aminotransferase	Multiple_Complex	4.74	4.69	1.03	0.7943	0.947	4.64	4.69	-1.04	0.7109	0.8869	4.74	4.73	1	0.9931	0.9979	4.64	4.73	-1.07	0.5367	0.8237
TC0900011072.hg.1	ABCA1	ATP binding cassette subfamily A member 1	Multiple_Complex	5.97	5.85	1.09	0.4436	0.8137	5.84	5.85	-1.01	0.9519	0.9869	5.97	5.83	1.1	0.3969	0.8015	5.84	5.83	1	0.9798	0.9944
TC0900012025.hg.1	ABCA2	ATP binding cassette subfamily A member 2	Multiple_Complex	5.88	5.99	-1.08	0.6252	0.8896	6.01	5.99	1.01	0.925	0.9771	5.88	5.93	-1.03	0.8381	0.9635	6.01	5.93	1.06	0.704	0.902
TC1600009105.hg.1	ABCA3	ATP binding cassette subfamily A member 3	Multiple_Complex	8.28	8.89	-1.53	0.0067	0.1585	7.78	8.89	-2.16	0.0001	0.0073	8.28	7.74	1.45	0.0138	0.2374	7.78	7.74	1.03	0.8354	0.9504
TC0100014977.hg.1	ABCA4	ATP binding cassette subfamily A member 4	Multiple_Complex	4.7	4.76	-1.05	0.7876	0.9456	4.6	4.76	-1.12	0.4982	0.78	4.7	4.85	-1.11	0.5238	0.8617	4.6	4.85	-1.19	0.3035	0.6647
TC1700012460.hg.1	ABCA5	ATP binding cassette subfamily A member 5	Multiple_Complex	6.39	7.04	-1.57	0.0235	0.2837	5.98	7.04	-2.08	0.0016	0.0364	6.39	6.57	-1.14	0.4593	0.8356	5.98	6.57	-1.51	0.0346	0.2555
TC1700011578.hg.1	ABCA6	ATP binding cassette subfamily A member 6	Multiple_Complex	5.85	6.25	-1.32	0.2077	0.6456	5.18	6.25	-2.1	0.0052	0.0739	5.85	6.92	-2.1	0.0052	0.1469	5.18	6.92	-3.34	0.0002	0.0108
TC1900006508.hg.1	ABCA7	ATP binding cassette subfamily A member 7	Multiple_Complex	6.98	7.07	-1.06	0.5619	0.8656	6.88	7.07	-1.13	0.2371	0.5725	6.98	6.46	1.43	0.0055	0.1502	6.88	6.46	1.34	0.0158	0.1673
TC1700011574.hg.1	ABCA8	ATP binding cassette subfamily A member 8	Multiple_Complex	7.72	8.57	-1.8	0.0042	0.1286	5.85	8.57	-6.57	6.98e-07	0.0002	7.72	5.63	4.25	6.3e-06	0.0015	5.85	5.63	1.17	0.3455	0.6979
TC1700011575.hg.1	ABCA9	ATP binding cassette subfamily A member 9	Multiple_Complex	4.97	4.61	1.28	0.1019	0.5113	4.62	4.61	1.01	0.9606	0.9885	4.97	5.02	-1.04	0.8058	0.9566	4.62	5.02	-1.32	0.0737	0.3669
TC1700012459.hg.1	ABCA10	ATP binding cassette subfamily A member 10	Multiple_Complex	7.94	7.77	1.13	0.4027	0.7912	7.89	7.77	1.09	0.5462	0.8076	7.94	8.21	-1.21	0.1995	0.6467	7.89	8.21	-1.25	0.1364	0.4803
TC0200015645.hg.1	ABCA12	ATP binding cassette subfamily A member 12	Multiple_Complex	4.09	3.98	1.08	0.7027	0.9196	4.18	3.98	1.15	0.4874	0.7732	4.09	3.9	1.14	0.5101	0.8564	4.18	3.9	1.21	0.3362	0.6923
TC0700007479.hg.1	ABCA13	ATP binding cassette subfamily A member 13	Multiple_Complex	4.64	4.26	1.3	0.0611	0.4258	4.35	4.26	1.06	0.6286	0.852	4.64	4.41	1.17	0.2293	0.6805	4.35	4.41	-1.04	0.735	0.9145
TC0700007480.hg.1	ABCA13	Memczak2013 ALT_ACCEPTOR, ALT_DONOR, coding, INTERNAL, intronic best transcript NM_152701	NonCoding	4.07	4.36	-1.22	0.452	0.8174	4.18	4.36	-1.13	0.6299	0.8526	4.07	4.54	-1.38	0.2337	0.6846	4.18	4.54	-1.29	0.3484	0.6998
TC0700011706.hg.1	ABCB1	ATP binding cassette subfamily B member 1	Multiple_Complex	4.96	5.06	-1.07	0.6387	0.8958	5.06	5.06	-1	0.9854	0.9954	4.96	5.31	-1.27	0.1303	0.5667	5.06	5.31	-1.19	0.2616	0.6234
TC0700011705.hg.1	ABCB4	ATP binding cassette subfamily B member 4	Multiple_Complex	5.31	5.61	-1.23	0.1716	0.6111	5.25	5.61	-1.28	0.1077	0.3982	5.31	5.59	-1.21	0.1934	0.6401	5.25	5.59	-1.27	0.1221	0.4583
TC0700006852.hg.1	ABCB5	ATP binding cassette subfamily B member 5	Multiple_Complex	4.27	4.62	-1.27	0.1915	0.6286	4.76	4.62	1.1	0.5854	0.8294	4.27	4.53	-1.2	0.3111	0.7523	4.76	4.53	1.17	0.3891	0.7274
TC0200016774.hg.1	ABCB6	ATP binding cassette subfamily B member 6 (Langereis blood group)	Multiple_Complex	6.23	6.04	1.14	0.3214	0.7386	5.67	6.04	-1.29	0.068	0.3189	6.23	5.95	1.21	0.1616	0.6059	5.67	5.95	-1.22	0.1446	0.4926
TC0X00010099.hg.1	ABCB7	ATP binding cassette subfamily B member 7	Multiple_Complex	10.69	10.71	-1.02	0.87	0.9662	10.26	10.71	-1.37	0.0067	0.0868	10.69	10.56	1.09	0.3366	0.7713	10.26	10.56	-1.23	0.0457	0.2925
TC0700009690.hg.1	ABCB8	ATP binding cassette subfamily B member 8	Multiple_Complex	5.15	5.44	-1.23	0.2131	0.6509	5.27	5.44	-1.13	0.4568	0.7545	5.15	5.13	1.01	0.9415	0.9855	5.27	5.13	1.1	0.5394	0.8255
TC1200012256.hg.1	ABCB9	ATP binding cassette subfamily B member 9	Multiple_Complex	5.97	6.27	-1.23	0.078	0.4656	5.89	6.27	-1.31	0.0317	0.213	5.97	5.87	1.07	0.5351	0.8662	5.89	5.87	1.01	0.9277	0.9807
TC0100017666.hg.1	ABCB10	ATP binding cassette subfamily B member 10	Multiple_Complex	10.54	10.54	1	0.9981	0.9993	10.43	10.54	-1.07	0.5644	0.8187	10.54	10.43	1.07	0.5674	0.8796	10.43	10.43	-1	0.9945	0.9984
TC0200014848.hg.1	ABCB11	ATP binding cassette subfamily B member 11	Multiple_Complex	3.94	3.89	1.03	0.8943	0.9741	3.91	3.89	1.01	0.9654	0.9895	3.94	3.71	1.17	0.4858	0.8467	3.91	3.71	1.14	0.5414	0.8268
TC1600007023.hg.1	ABCC1	Jeck2013 ALT_ACCEPTOR, ALT_DONOR, coding, INTERNAL, intronic best transcript NM_004996	NonCoding	4.47	4.51	-1.03	0.7863	0.9455	4.27	4.51	-1.18	0.1402	0.4523	4.47	4.17	1.22	0.0797	0.4743	4.27	4.17	1.07	0.5403	0.826
TC1600007022.hg.1	ABCC1	ATP binding cassette subfamily C member 1	Multiple_Complex	9.29	9.36	-1.05	0.6767	0.9094	9.34	9.36	-1.01	0.9193	0.975	9.29	9.37	-1.06	0.6307	0.9038	9.34	9.37	-1.02	0.868	0.9623
TC1000008628.hg.1	ABCC2	ATP binding cassette subfamily C member 2	Multiple_Complex	10.42	10.25	1.12	0.3522	0.7611	10.88	10.25	1.54	0.0048	0.0708	10.42	10.41	1.01	0.959	0.9888	10.88	10.41	1.38	0.0212	0.1971
TC1700008263.hg.1	ABCC3	ATP binding cassette subfamily C member 3	Multiple_Complex	4.24	4.4	-1.11	0.6125	0.8836	3.96	4.4	-1.35	0.1713	0.4943	4.24	3.89	1.28	0.2582	0.7078	3.96	3.89	1.05	0.8118	0.9425
TC1300009505.hg.1	ABCC4	ATP binding cassette subfamily C member 4	Multiple_Complex	9.84	9.59	1.19	0.0656	0.4352	9.51	9.59	-1.06	0.5119	0.7885	9.84	9.71	1.1	0.2967	0.744	9.51	9.71	-1.15	0.1291	0.4693
TC0300013360.hg.1	ABCC5	ATP binding cassette subfamily C member 5	Multiple_Complex	8.23	8.25	-1.01	0.9043	0.9763	9.46	8.25	2.33	1.49e-05	0.0017	8.23	8.29	-1.04	0.7016	0.9255	9.46	8.29	2.26	1.94e-05	0.0021
TC1600009545.hg.1	ABCC6	ATP binding cassette subfamily C member 6	Multiple_Complex	5.55	5.55	1	0.9834	0.9968	5.31	5.55	-1.18	0.3036	0.6372	5.55	5.71	-1.12	0.4756	0.8425	5.31	5.71	-1.32	0.0963	0.4129
TC1100010237.hg.1	ABCC8	ATP binding cassette subfamily C member 8	Multiple_Complex	4.01	3.77	1.18	0.2892	0.7158	3.98	3.77	1.15	0.3682	0.6908	4.01	4.12	-1.08	0.6332	0.9049	3.98	4.12	-1.11	0.5181	0.8129
TC1200010111.hg.1	ABCC9	ATP binding cassette subfamily C member 9	Coding	3.58	3.66	-1.06	0.6859	0.9125	3.61	3.66	-1.04	0.794	0.9262	3.58	3.63	-1.04	0.8023	0.9552	3.61	3.63	-1.02	0.9155	0.9763
TC1200010113.hg.1	ABCC9	Transcript Identified by AceView, Entrez Gene ID(s) 10060	Unassigned	3.77	3.41	1.28	0.1086	0.5229	4.14	3.41	1.65	0.0053	0.0746	3.77	4.25	-1.4	0.0367	0.3542	4.14	4.25	-1.08	0.5778	0.8459
TC0600008087.hg.1	ABCC10	ATP binding cassette subfamily C member 10	Multiple_Complex	6.54	6.83	-1.22	0.1833	0.6235	6.92	6.83	1.07	0.6508	0.8635	6.54	6.79	-1.19	0.2472	0.6973	6.92	6.79	1.1	0.5184	0.8131
TC1600010216.hg.1	ABCC11	ATP binding cassette subfamily C member 11	Multiple_Complex	5.58	5.07	1.42	0.0178	0.2534	5.41	5.07	1.27	0.0855	0.3596	5.58	5.58	-1	0.9751	0.9931	5.41	5.58	-1.13	0.3462	0.6983
TC1600010215.hg.1	ABCC12	ATP binding cassette subfamily C member 12	Multiple_Complex	5.72	5.89	-1.13	0.4942	0.834	5.52	5.89	-1.3	0.1593	0.4795	5.72	5.96	-1.18	0.3561	0.7795	5.52	5.96	-1.35	0.1063	0.4336
TC0X00008795.hg.1	ABCD1	ATP binding cassette subfamily D member 1	Multiple_Complex	6.94	6.94	-1	0.9706	0.9939	6.7	6.94	-1.18	0.2351	0.5704	6.94	6.73	1.15	0.3036	0.7482	6.7	6.73	-1.02	0.8889	0.9689
TC0X00008796.hg.1	ABCD1	Transcript Identified by AceView, Entrez Gene ID(s) 215	Coding	4.51	4.42	1.06	0.6643	0.9052	4.24	4.42	-1.14	0.359	0.6837	4.51	4.47	1.03	0.8367	0.9634	4.24	4.47	-1.17	0.2597	0.6225
TC1200010413.hg.1	ABCD2	ATP binding cassette subfamily D member 2	Multiple_Complex	4.63	4.35	1.21	0.0774	0.4645	4.25	4.35	-1.07	0.4708	0.7633	4.63	4.18	1.36	0.0099	0.1992	4.25	4.18	1.05	0.6223	0.8662
TC1200010412.hg.1	ABCD2	Transcript Identified by AceView, Entrez Gene ID(s) 225	Unassigned	4.45	4.77	-1.25	0.3089	0.7298	4.32	4.77	-1.37	0.1608	0.4818	4.45	4.86	-1.33	0.2005	0.6477	4.32	4.86	-1.46	0.1003	0.4209
TC0100009097.hg.1	ABCD3	ATP binding cassette subfamily D member 3	Multiple_Complex	12.9	12.26	1.56	0.0002	0.0192	12.07	12.26	-1.14	0.1103	0.4021	12.9	12.23	1.6	0.0001	0.0128	12.07	12.23	-1.11	0.1698	0.528
TC0100009102.hg.1	ABCD3	Transcript Identified by AceView, Entrez Gene ID(s) 5825	Unassigned	3.16	2.79	1.29	0.1359	0.57	3.01	2.79	1.16	0.3702	0.6921	3.16	2.7	1.38	0.0708	0.4567	3.01	2.7	1.24	0.2087	0.5742
TC0100009101.hg.1	ABCD3	Transcript Identified by AceView, Entrez Gene ID(s) 5825	Unassigned	4.65	5.04	-1.32	0.0776	0.4648	4.91	5.04	-1.09	0.532	0.7983	4.65	4.73	-1.06	0.6807	0.9196	4.91	4.73	1.14	0.3831	0.7234
TC1400009690.hg.1	ABCD4	ATP binding cassette subfamily D member 4	Multiple_Complex	7.79	7.5	1.22	0.3543	0.7624	7	7.5	-1.41	0.1297	0.4366	7.79	7.46	1.26	0.2937	0.741	7	7.46	-1.37	0.1606	0.5141
TC0400008902.hg.1	ABCE1	ATP binding cassette subfamily E member 1	Multiple_Complex	13.77	13.72	1.04	0.6998	0.918	13.65	13.72	-1.05	0.6076	0.8419	13.77	13.83	-1.04	0.7084	0.9275	13.65	13.83	-1.13	0.2207	0.5871
TC0600007535.hg.1	ABCF1	ATP binding cassette subfamily F member 1	Multiple_Complex	10.49	10.51	-1.01	0.9344	0.9837	10.3	10.51	-1.15	0.2746	0.6084	10.49	10.34	1.11	0.4147	0.8098	10.3	10.34	-1.03	0.828	0.9478
TC0700013065.hg.1	ABCF2	ATP binding cassette subfamily F member 2	Multiple_Complex	11.44	11.4	1.02	0.789	0.9458	11.63	11.4	1.17	0.0858	0.3602	11.44	11.49	-1.04	0.6388	0.9066	11.63	11.49	1.1	0.2729	0.6343
TC0300009694.hg.1	ABCF3	ATP binding cassette subfamily F member 3	Multiple_Complex	9.7	9.68	1.01	0.9587	0.9904	10.11	9.68	1.35	0.1113	0.4042	9.7	9.7	-1	0.9808	0.9938	10.11	9.7	1.33	0.1257	0.4644
TC2100007241.hg.1	ABCG1	ATP binding cassette subfamily G member 1	Multiple_Complex	4.04	4.34	-1.23	0.082	0.4721	4.4	4.34	1.04	0.7326	0.8973	4.04	4.16	-1.09	0.4549	0.8331	4.4	4.16	1.18	0.1606	0.5142
TC0400011279.hg.1	ABCG2	ATP binding cassette subfamily G member 2 (Junior blood group)	Multiple_Complex	3.64	4.18	-1.45	0.0114	0.2064	4.4	4.18	1.17	0.2167	0.55	3.64	4.19	-1.46	0.0104	0.2058	4.4	4.19	1.16	0.2358	0.6012
TC1100009242.hg.1	ABCG4	ATP binding cassette subfamily G member 4	Multiple_Complex	4.37	4.21	1.12	0.3513	0.7603	4.27	4.21	1.04	0.7191	0.8911	4.37	4.27	1.07	0.5481	0.8707	4.27	4.27	1	0.9906	0.9974
TC0200012417.hg.1	ABCG5	ATP binding cassette subfamily G member 5	Multiple_Complex	3.43	3.56	-1.1	0.5058	0.8392	3.51	3.56	-1.04	0.782	0.9203	3.43	3.52	-1.06	0.6572	0.9119	3.51	3.52	-1.01	0.9604	0.9895
TC0200007402.hg.1	ABCG8	ATP binding cassette subfamily G member 8	Coding	3.54	3.86	-1.25	0.0452	0.3772	3.76	3.86	-1.07	0.4928	0.7759	3.54	3.71	-1.13	0.2392	0.6893	3.76	3.71	1.03	0.7351	0.9145
TC0200007054.hg.1	ABHD1	abhydrolase domain containing 1	Multiple_Complex	3.19	3.24	-1.03	0.7819	0.9439	3.35	3.24	1.08	0.5158	0.7898	3.19	3.23	-1.03	0.823	0.9599	3.35	3.23	1.09	0.4832	0.7915
TC1500008245.hg.1	ABHD2	abhydrolase domain containing 2	Multiple_Complex	11.27	11.36	-1.06	0.6222	0.8881	11.16	11.36	-1.15	0.2677	0.6017	11.27	11.39	-1.08	0.5122	0.8569	11.16	11.39	-1.17	0.2089	0.5746
TC1800008234.hg.1	ABHD3	abhydrolase domain containing 3	Multiple_Complex	7.92	7.9	1.02	0.897	0.9743	7.94	7.9	1.02	0.8421	0.9455	7.92	8.12	-1.14	0.2791	0.7274	7.94	8.12	-1.13	0.3083	0.6685
TC1800008235.hg.1	ABHD3	Transcript Identified by AceView, Entrez Gene ID(s) 171586	Unassigned	5.68	5.89	-1.16	0.3821	0.7772	6.03	5.89	1.1	0.5751	0.8244	5.68	6.6	-1.89	0.0033	0.1151	6.03	6.6	-1.48	0.0357	0.2598
TC1400006652.hg.1	ABHD4	abhydrolase domain containing 4	Multiple_Complex	6.97	7.25	-1.22	0.2524	0.6861	7.27	7.25	1.01	0.9556	0.9871	6.97	6.52	1.37	0.0823	0.4787	7.27	6.52	1.68	0.0102	0.1304
TC0300007194.hg.1	ABHD5	abhydrolase domain containing 5	Multiple_Complex	6.89	7.03	-1.11	0.5989	0.8783	6.97	7.03	-1.05	0.8181	0.9358	6.89	7.08	-1.15	0.4865	0.8471	6.97	7.08	-1.08	0.6861	0.8955
TC0300007606.hg.1	ABHD6	abhydrolase domain containing 6	Multiple_Complex	6.64	6.75	-1.08	0.6141	0.8845	6.69	6.75	-1.05	0.7692	0.9151	6.64	6.79	-1.11	0.5013	0.8524	6.69	6.79	-1.08	0.6422	0.8736
TC1900009959.hg.1	ABHD8	abhydrolase domain containing 8	Multiple_Complex	4.9	5.11	-1.15	0.0996	0.5069	4.97	5.11	-1.1	0.24	0.5759	4.9	4.9	1	0.9857	0.9957	4.97	4.9	1.05	0.5658	0.8405
TC0300008331.hg.1	ABHD10	abhydrolase domain containing 10	Multiple_Complex	9.42	9.46	-1.03	0.7778	0.9424	9.34	9.46	-1.09	0.3724	0.6936	9.42	9.09	1.26	0.0265	0.3117	9.34	9.09	1.19	0.0763	0.3737
TC0700011502.hg.1	ABHD11	abhydrolase domain containing 11	Multiple_Complex	11.14	10.94	1.16	0.1091	0.5243	11.37	10.94	1.35	0.0049	0.0711	11.14	10.83	1.24	0.0268	0.3139	11.37	10.83	1.45	0.0014	0.0375
TC2000008741.hg.1	ABHD12	abhydrolase domain containing 12	Multiple_Complex	9.02	8.99	1.02	0.8881	0.9717	9.14	8.99	1.11	0.5017	0.7827	9.02	9.02	-1	0.9953	0.9989	9.14	9.02	1.09	0.5963	0.8539
TC1400007133.hg.1	ABHD12B	abhydrolase domain containing 12B	Multiple_Complex	4.01	3.68	1.25	0.2398	0.6741	3.9	3.68	1.16	0.439	0.7421	4.01	3.28	1.66	0.0204	0.2795	3.9	3.28	1.53	0.0426	0.2838
TC1300007969.hg.1	ABHD13	abhydrolase domain containing 13	Coding	9.64	9.69	-1.03	0.7766	0.9422	9.54	9.69	-1.1	0.3613	0.6854	9.64	9.59	1.04	0.7316	0.9353	9.54	9.59	-1.03	0.7595	0.9233
TC0300013838.hg.1	ABHD14A	abhydrolase domain containing 14A	Multiple_Complex	5.23	5.49	-1.2	0.1829	0.6232	5.46	5.49	-1.02	0.9053	0.9701	5.23	5.26	-1.02	0.8749	0.9728	5.46	5.26	1.15	0.2763	0.6375
TC0300013840.hg.1	ABHD14A-ACY1	ABHD14A-ACY1 readthrough	Multiple_Complex	10.13	10.3	-1.12	0.1919	0.6286	10.3	10.3	1	0.9805	0.9943	10.13	10.17	-1.02	0.7736	0.9473	10.3	10.17	1.1	0.2838	0.6447
TC0300013989.hg.1	ABHD14B	abhydrolase domain containing 14B	Multiple_Complex	10.46	10.34	1.08	0.4902	0.8319	10.58	10.34	1.18	0.1741	0.4977	10.46	10.12	1.26	0.0622	0.4346	10.58	10.12	1.37	0.0181	0.18
TC1700010247.hg.1	ABHD15	abhydrolase domain containing 15	Coding	6.48	5.99	1.41	0.0332	0.3313	5.95	5.99	-1.03	0.831	0.9418	6.48	6.1	1.3	0.0849	0.4834	5.95	6.1	-1.11	0.4464	0.7685
TC0600014262.hg.1	ABHD16A	abhydrolase domain containing 16A	Multiple_Complex	8.77	8.67	1.07	0.5321	0.8521	8.26	8.67	-1.33	0.0158	0.1437	8.77	8.7	1.05	0.6484	0.9095	8.26	8.7	-1.36	0.0119	0.1414
TC2000008094.hg.1	ABHD16B	abhydrolase domain containing 16B	Coding	6.19	6.13	1.04	0.8267	0.9565	6.62	6.13	1.4	0.0982	0.3821	6.19	6.46	-1.21	0.3341	0.7695	6.62	6.46	1.12	0.564	0.8399
TC1900009192.hg.1	ABHD17A	abhydrolase domain containing 17A	Multiple_Complex	7.88	7.74	1.1	0.2517	0.685	7.73	7.74	-1	0.9583	0.9877	7.88	7.7	1.13	0.1623	0.6066	7.73	7.7	1.02	0.8132	0.943
TC0900010390.hg.1	ABHD17B	abhydrolase domain containing 17B	Multiple_Complex	10.97	11.11	-1.1	0.3194	0.7372	10.67	11.11	-1.36	0.0095	0.1067	10.97	10.98	-1.01	0.9024	0.978	10.67	10.98	-1.25	0.0431	0.2851
TC1500008043.hg.1	ABHD17C	abhydrolase domain containing 17C	Multiple_Complex	5.42	5.53	-1.08	0.4846	0.8295	7.32	5.53	3.47	5.49e-07	0.0002	5.42	5.15	1.21	0.0878	0.4904	7.32	5.15	4.52	1.05e-07	4.43e-05
TC0400008666.hg.1	ABHD18	abhydrolase domain containing 18	Multiple_Complex	8.64	9.08	-1.35	0.0036	0.1205	8.54	9.08	-1.45	0.0009	0.0253	8.64	8.46	1.13	0.1345	0.5728	8.54	8.46	1.06	0.4913	0.7971
TC1000010101.hg.1	ABI1	abl-interactor 1	Multiple_Complex	12.36	12.4	-1.03	0.7418	0.9324	12.21	12.4	-1.14	0.1387	0.4498	12.36	12.28	1.06	0.4994	0.8518	12.21	12.28	-1.05	0.5754	0.8452
TC0200010518.hg.1	ABI2	abl-interactor 2	Multiple_Complex	11.29	10.98	1.24	0.0365	0.344	10.65	10.98	-1.25	0.0287	0.2023	11.29	11.16	1.09	0.3605	0.7829	10.65	11.16	-1.43	0.0027	0.0591
TC1700008194.hg.1	ABI3	ABI family, member 3	Multiple_Complex	3.64	3.45	1.14	0.2277	0.6624	3.82	3.45	1.29	0.0347	0.2217	3.64	3.67	-1.02	0.8532	0.9662	3.82	3.67	1.11	0.343	0.6965
TC0300011849.hg.1	ABI3BP	ABI family, member 3 (NESH) binding protein	Multiple_Complex	3.88	4.15	-1.21	0.2167	0.6547	4.26	4.15	1.08	0.5847	0.8291	3.88	4.2	-1.25	0.1459	0.5877	4.26	4.2	1.04	0.7682	0.9265
TC0900008969.hg.1	ABL1	ABL proto-oncogene 1, non-receptor tyrosine kinase	Multiple_Complex	10.19	10.12	1.05	0.5757	0.8706	10.16	10.12	1.03	0.7729	0.9164	10.19	10.09	1.07	0.4367	0.8229	10.16	10.09	1.05	0.6085	0.8592
TC0100016548.hg.1	ABL2	ABL proto-oncogene 2, non-receptor tyrosine kinase	Multiple_Complex	11.39	9.72	3.18	9.73e-07	0.0007	10.54	9.72	1.77	0.0003	0.0109	11.39	10.13	2.39	1.05e-05	0.0021	10.54	10.13	1.33	0.0187	0.1838
TC1000011904.hg.1	ABLIM1	actin binding LIM protein 1	Multiple_Complex	10.56	11.53	-1.96	6.27e-05	0.0108	11.44	11.53	-1.07	0.5236	0.7947	10.56	11.61	-2.07	3.47e-05	0.0056	11.44	11.61	-1.12	0.2549	0.6189
TC0400009958.hg.1	ABLIM2	actin binding LIM protein family, member 2	Multiple_Complex	5.93	5.86	1.05	0.6593	0.9033	6.01	5.86	1.11	0.3761	0.6964	5.93	5.8	1.09	0.4488	0.8299	6.01	5.8	1.15	0.237	0.602
TC0500009055.hg.1	ABLIM3	actin binding LIM protein family, member 3	Multiple_Complex	3.96	3.94	1.01	0.9414	0.9857	4.41	3.94	1.39	0.084	0.357	3.96	4.07	-1.08	0.6477	0.909	4.41	4.07	1.27	0.1968	0.5602
TSUnmapped00000137.hg.1	ABO	ABO blood group (transferase A, alpha 1-3-N-acetylgalactosaminyltransferase; transferase B, alpha 1-3-galactosyltransferase) [Source:HGNC Symbol;Acc:HGNC:79]	Coding	4.54	4.68	-1.1	0.5356	0.8538	4.64	4.68	-1.03	0.8304	0.9416	4.54	4.43	1.08	0.6351	0.9052	4.64	4.43	1.15	0.3842	0.7235
TC0900011837.hg.1	ABO	ABO blood group (transferase A, alpha 1-3-N-acetylgalactosaminyltransferase; transferase B, alpha 1-3-galactosyltransferase)	Multiple_Complex	4.29	4.06	1.17	0.1538	0.5915	4.17	4.06	1.07	0.4916	0.7752	4.29	4.26	1.02	0.8363	0.9634	4.17	4.26	-1.07	0.5457	0.8298
TC1700012324.hg.1	ABR	active BCR-related	Multiple_Complex	7.43	7.92	-1.4	0.0041	0.1282	7.45	7.92	-1.38	0.0054	0.0759	7.43	6.72	1.63	0.0004	0.0287	7.45	6.72	1.66	0.0003	0.0136
TC0800011437.hg.1	ABRA	actin binding Rho activating protein	Coding	5.26	5.25	1.01	0.9594	0.9904	5.07	5.25	-1.13	0.2834	0.6184	5.26	5.32	-1.05	0.6876	0.9221	5.07	5.32	-1.19	0.1422	0.4891
TC0600009626.hg.1	ABRACL	ABRA C-terminal like	Multiple_Complex	5.85	5.71	1.1	0.5339	0.853	5.71	5.71	-1	0.9975	0.9992	5.85	5.49	1.29	0.1329	0.5702	5.71	5.49	1.16	0.3423	0.6964
TC0600007313.hg.1	ABT1	activator of basal transcription 1	Multiple_Complex	8.32	8.28	1.02	0.823	0.9554	8.47	8.28	1.14	0.2496	0.5852	8.32	8.37	-1.04	0.7495	0.9414	8.47	8.37	1.07	0.5189	0.8133
TC0300008705.hg.1	ABTB1	ankyrin repeat and BTB (POZ) domain containing 1	Multiple_Complex	6.38	6.14	1.18	0.2219	0.6591	6.38	6.14	1.18	0.217	0.5503	6.38	5.73	1.57	0.0053	0.1484	6.38	5.73	1.57	0.0052	0.0886
TC1100010505.hg.1	ABTB2	ankyrin repeat and BTB (POZ) domain containing 2	Multiple_Complex	8	7.67	1.26	0.059	0.4201	7.98	7.67	1.25	0.0724	0.329	8	7.62	1.3	0.0376	0.3581	7.98	7.62	1.28	0.0461	0.2939
TC1900007228.hg.1	AC006128.2; AKAP8L	Memczak2013 ANTISENSE, coding, INTERNAL, intronic best transcript NM_014371; TEC	NonCoding	7.01	6.95	1.04	0.7734	0.9412	6.96	6.95	1	0.9824	0.995	7.01	7.04	-1.02	0.8942	0.977	6.96	7.04	-1.06	0.6907	0.8971
TC1900006687.hg.1	AC007292.7; MPND	Transcript Identified by AceView, Entrez Gene ID(s) 84954; novel transcript, antisense to STAP2	NonCoding	8.47	8.29	1.13	0.2908	0.7169	8.09	8.29	-1.15	0.2349	0.5702	8.47	8.36	1.08	0.5284	0.8635	8.09	8.36	-1.21	0.1159	0.449
TC0700013401.hg.1	AC007566.10; GATAD1	Transcript Identified by AceView, Entrez Gene ID(s) 57798; novel transcript, antisense to ERVW-1 and PEX1	NonCoding	5.11	4.77	1.27	0.0903	0.4889	4.65	4.77	-1.09	0.5272	0.7962	5.11	5.04	1.05	0.7169	0.9302	4.65	5.04	-1.31	0.0572	0.3245
TC1900011381.hg.1	AC008753.6; MYADM	Memczak2013 ANTISENSE, coding, INTERNAL, intronic best transcript NM_001020819; novel transcript, antisense to MYADM	NonCoding	4.81	4.99	-1.14	0.6052	0.8802	4.94	4.99	-1.04	0.8717	0.9572	4.81	5.22	-1.33	0.2625	0.7109	4.94	5.22	-1.22	0.4303	0.7578
TC1600011516.hg.1	AC009133.12; PAGR1	novel transcript, antisense to C16orf53 and MVP; PAXIP1 associated glutamate-rich protein 1 [Source:HGNC Symbol;Acc:HGNC:28707]	NonCoding	5.15	4.78	1.29	0.0882	0.4861	4.76	4.78	-1.02	0.9097	0.9719	5.15	4.68	1.39	0.0371	0.3558	4.76	4.68	1.06	0.6864	0.8956
TC1600011515.hg.1	AC009133.12; PAGR1	novel transcript, antisense to C16orf53 and MVP; PAXIP1 associated glutamate-rich protein 1 [Source:HGNC Symbol;Acc:HGNC:28707]	NonCoding	7.66	7.63	1.02	0.89	0.9725	7.57	7.63	-1.04	0.7603	0.9107	7.66	8.03	-1.29	0.0847	0.4827	7.57	8.03	-1.37	0.0403	0.276
TC1600007423.hg.1	AC009133.17; C16orf54	Memczak2013 ANTISENSE, coding, INTERNAL, intronic best transcript NM_175900; novel transcript, antisense to C16orf54	NonCoding	6.75	6.88	-1.09	0.4796	0.8274	7.12	6.88	1.18	0.1928	0.5199	6.75	7.14	-1.31	0.0507	0.4053	7.12	7.14	-1.01	0.9155	0.9763
TC0200010012.hg.1	AC010894.3; SCRN3	novel transcript; Transcript Identified by AceView, Entrez Gene ID(s) 79634	Multiple_Complex	5.47	5.22	1.19	0.3531	0.7619	5.4	5.22	1.14	0.4922	0.7759	5.47	5.38	1.06	0.7339	0.9359	5.4	5.38	1.02	0.9322	0.9819
TC0200012760.hg.1	AC018462.2; COMMD1	Salzman2013 ANTISENSE, coding, INTERNAL, intronic, OVERLAPTX best transcript NM_152516; novel transcript	NonCoding	5.11	5	1.08	0.5043	0.8383	5.32	5	1.25	0.0777	0.3415	5.11	5.23	-1.09	0.4806	0.8447	5.32	5.23	1.06	0.5895	0.8504
TC15_KI270727v1_random00006436.hg.1	AC171558.1	Olfactory receptor 4N4 [Source:UniProtKB/Swiss-Prot;Acc:Q8N0Y3]	Coding	3.45	3.27	1.13	0.315	0.7335	2.99	3.27	-1.22	0.1277	0.4335	3.45	3.33	1.09	0.4982	0.8511	2.99	3.33	-1.27	0.0722	0.3635
TSUnmapped00000153.hg.1	AC208162.1		Coding	4.43	4.56	-1.09	0.5585	0.8648	4.52	4.56	-1.02	0.8672	0.9556	4.43	4.85	-1.33	0.0744	0.4646	4.52	4.85	-1.25	0.1481	0.4976
TSUnmapped00000044.hg.1	AC208162.1		Coding	4.82	5.11	-1.22	0.0978	0.5033	5.06	5.11	-1.04	0.7356	0.8988	4.82	5.26	-1.35	0.0221	0.2881	5.06	5.26	-1.15	0.2387	0.6032
TC0300010744.hg.1	ACAA1	acetyl-CoA acyltransferase 1	Multiple_Complex	11.76	11.79	-1.02	0.8213	0.955	11.69	11.79	-1.07	0.4599	0.7559	11.76	11.69	1.05	0.5791	0.8861	11.69	11.69	1	0.9722	0.9928
TC1800009289.hg.1	ACAA2	acetyl-CoA acyltransferase 2	Multiple_Complex	12.42	12.54	-1.09	0.3699	0.7711	12.54	12.54	-1	0.9762	0.9928	12.42	12.41	1	0.9724	0.9921	12.54	12.41	1.09	0.3676	0.712
TC1700010493.hg.1	ACACA	Transcript Identified by AceView, Entrez Gene ID(s) 31	Unassigned	4.24	4.08	1.12	0.456	0.8194	4.15	4.08	1.06	0.7161	0.89	4.24	3.98	1.2	0.2425	0.6934	4.15	3.98	1.13	0.4187	0.7505
TC1700010488.hg.1	ACACA	acetyl-CoA carboxylase alpha	Multiple_Complex	12.05	12.16	-1.07	0.4525	0.8176	12.02	12.16	-1.1	0.325	0.656	12.05	12.04	1.01	0.9234	0.9824	12.02	12.04	-1.01	0.8788	0.9648
TC1200008795.hg.1	ACACB	acetyl-CoA carboxylase beta	Multiple_Complex	6.32	6.1	1.17	0.3503	0.7596	5.69	6.1	-1.33	0.1006	0.3862	6.32	5.7	1.54	0.0208	0.2815	5.69	5.7	-1	0.9872	0.9963
TC1100009616.hg.1	ACAD8	acyl-CoA dehydrogenase family, member 8	Multiple_Complex	8.42	8.27	1.11	0.2747	0.7053	8.58	8.27	1.24	0.0422	0.2477	8.42	8.22	1.15	0.173	0.6185	8.58	8.22	1.28	0.0251	0.2149
TC0300008746.hg.1	ACAD9	acyl-CoA dehydrogenase family, member 9	Multiple_Complex	12.14	12.09	1.04	0.7213	0.9259	12.48	12.09	1.31	0.0222	0.1739	12.14	11.93	1.16	0.1612	0.605	12.48	11.93	1.46	0.0035	0.0697
TC1200012706.hg.1	ACAD10	acyl-CoA dehydrogenase family, member 10	Multiple_Complex	7.92	8.59	-1.59	0.0074	0.1651	7.84	8.59	-1.68	0.004	0.0633	7.92	8.13	-1.16	0.3144	0.7549	7.84	8.13	-1.22	0.1778	0.5374
TC0300014049.hg.1	ACAD11	acyl-CoA dehydrogenase family, member 11	Multiple_Complex	7.88	7.84	1.03	0.7839	0.9443	8.1	7.84	1.19	0.1031	0.3906	7.88	7.5	1.3	0.0239	0.2981	8.1	7.5	1.51	0.0022	0.0513
TC0200015603.hg.1	ACADL	acyl-CoA dehydrogenase, long chain	Multiple_Complex	5.49	5.73	-1.18	0.3704	0.7712	5.41	5.73	-1.25	0.2423	0.5778	5.49	5.55	-1.04	0.8142	0.9578	5.41	5.55	-1.1	0.5953	0.8532
TC0100018236.hg.1	ACADM	acyl-CoA dehydrogenase, C-4 to C-12 straight chain	Multiple_Complex	11.08	11.05	1.02	0.8275	0.9565	10.76	11.05	-1.23	0.0346	0.2216	11.08	11.05	1.02	0.8499	0.9655	10.76	11.05	-1.23	0.033	0.2485
TC1200009141.hg.1	ACADS	acyl-CoA dehydrogenase, C-2 to C-3 short chain	Multiple_Complex	5.26	5.5	-1.18	0.2812	0.7098	5.43	5.5	-1.05	0.7497	0.9063	5.26	5.22	1.03	0.8411	0.9646	5.43	5.22	1.16	0.3327	0.6887
TC1000009169.hg.1	ACADSB	acyl-CoA dehydrogenase, short/branched chain	Multiple_Complex	9.12	9.44	-1.25	0.0287	0.309	8.83	9.44	-1.52	0.0009	0.0242	9.12	8.88	1.18	0.0906	0.4958	8.83	8.88	-1.03	0.7064	0.9034
TC1700006729.hg.1	ACADVL	acyl-CoA dehydrogenase, very long chain	Multiple_Complex	10.99	10.84	1.1	0.2287	0.6642	10.8	10.84	-1.04	0.6608	0.8676	10.99	10.61	1.3	0.0078	0.1774	10.8	10.61	1.13	0.1311	0.4727
TC1500008236.hg.1	ACAN	aggrecan	Multiple_Complex	3.12	3.19	-1.05	0.7193	0.9256	3.18	3.19	-1.01	0.9334	0.9795	3.12	3.38	-1.19	0.2088	0.6578	3.18	3.38	-1.15	0.3129	0.672
TC1700006740.hg.1	ACAP1	ArfGAP with coiled-coil, ankyrin repeat and PH domains 1	Multiple_Complex	5.9	5.33	1.48	0.002	0.0869	5.77	5.33	1.35	0.0094	0.1055	5.9	5.92	-1.02	0.8717	0.972	5.77	5.92	-1.11	0.2672	0.6287
TC0300013635.hg.1	ACAP2	ArfGAP with coiled-coil, ankyrin repeat and PH domains 2	Multiple_Complex	9.96	10.47	-1.42	0.0055	0.1449	10.77	10.47	1.23	0.0584	0.2955	9.96	9.99	-1.02	0.8531	0.9662	10.77	9.99	1.72	0.0003	0.0147
TC0300013636.hg.1	ACAP2; ACAP2-IT1; AC090018.3	Transcript Identified by AceView, Entrez Gene ID(s) 23527; ACAP2 intronic transcript 1 (non-protein coding) [Source:HGNC Symbol;Acc:HGNC:41426]; novel transcript; ACAP2 intronic transcript 1 [Source:HGNC Symbol;Acc:HGNC:41426]	NonCoding	5.73	6.01	-1.22	0.4272	0.807	6.67	6.01	1.57	0.0906	0.3689	5.73	5.87	-1.1	0.6946	0.9238	6.67	5.87	1.74	0.0454	0.2919
TC0100012463.hg.1	ACAP3	ArfGAP with coiled-coil, ankyrin repeat and PH domains 3	Multiple_Complex	7.48	7.64	-1.12	0.4014	0.7908	7.24	7.64	-1.32	0.0602	0.3003	7.48	7.84	-1.29	0.0814	0.4774	7.24	7.84	-1.52	0.0103	0.131
TC1100008983.hg.1	ACAT1	acetyl-CoA acetyltransferase 1	Multiple_Complex	12.56	13.02	-1.38	0.0033	0.1155	12.59	13.02	-1.35	0.0052	0.0741	12.56	12.76	-1.15	0.1256	0.5611	12.59	12.76	-1.12	0.2	0.5652
TC0600010057.hg.1	ACAT2	acetyl-CoA acetyltransferase 2	Multiple_Complex	11.96	12.05	-1.06	0.5189	0.846	11.48	12.05	-1.49	0.0014	0.0327	11.96	11.72	1.19	0.0798	0.4743	11.48	11.72	-1.18	0.0883	0.3976
TC0100017519.hg.1	ACBD3	acyl-CoA binding domain containing 3	Multiple_Complex	10.66	10.92	-1.19	0.0561	0.41	10.72	10.92	-1.15	0.1293	0.4359	10.66	10.73	-1.04	0.6083	0.8957	10.72	10.73	-1	0.9937	0.9983
TC1700008032.hg.1	ACBD4	acyl-CoA binding domain containing 4	Multiple_Complex	5.4	5.33	1.05	0.6528	0.9003	5.6	5.33	1.21	0.1096	0.4013	5.4	5.06	1.27	0.0557	0.4194	5.6	5.06	1.46	0.0067	0.1013
TC1000010117.hg.1	ACBD5	acyl-CoA binding domain containing 5	Multiple_Complex	11.19	11.18	1.01	0.9193	0.9798	11.02	11.18	-1.11	0.348	0.6762	11.19	11.1	1.06	0.5927	0.8905	11.02	11.1	-1.06	0.6025	0.8566
TC0100018540.hg.1	ACBD6	acyl-CoA binding domain containing 6	Multiple_Complex	8.69	8.65	1.03	0.8505	0.9613	8.62	8.65	-1.02	0.8891	0.9636	8.69	8.66	1.02	0.8794	0.9741	8.62	8.66	-1.03	0.8601	0.9594
TC1000012525.hg.1	ACBD7	acyl-CoA binding domain containing 7	Multiple_Complex	7.7	8.09	-1.31	0.2124	0.6506	7.76	8.09	-1.26	0.2846	0.6191	7.7	7.69	1.01	0.9616	0.9896	7.76	7.69	1.05	0.8051	0.9401
TC1100007387.hg.1	ACCS	1-aminocyclopropane-1-carboxylate synthase homolog (inactive)	Multiple_Complex	3.7	3.91	-1.15	0.3059	0.7273	3.94	3.91	1.02	0.866	0.9549	3.7	3.63	1.05	0.7029	0.9255	3.94	3.63	1.24	0.1328	0.4754
TC1100007386.hg.1	ACCSL	1-aminocyclopropane-1-carboxylate synthase (inactive)-like	Multiple_Complex	4.28	4.29	-1.01	0.9589	0.9904	4.32	4.29	1.02	0.8343	0.9429	4.28	4.41	-1.09	0.4138	0.809	4.32	4.41	-1.06	0.5707	0.8429
TC1600010647.hg.1	ACD	adrenocortical dysplasia homolog (mouse)	Multiple_Complex	12.41	12.24	1.12	0.1775	0.6177	12.54	12.24	1.23	0.0252	0.1876	12.41	12.33	1.05	0.5104	0.8566	12.54	12.33	1.16	0.0896	0.401
TC1700012291.hg.1	ACE	angiotensin I converting enzyme	Multiple_Complex	5.46	5.58	-1.09	0.4626	0.8224	4.35	5.58	-2.36	3.32e-05	0.0029	5.46	5.36	1.07	0.5422	0.8685	4.35	5.36	-2.01	0.0002	0.0088
TC0X00009128.hg.1	ACE2	angiotensin I converting enzyme 2	Multiple_Complex	3.58	4.05	-1.39	0.0344	0.3372	3.92	4.05	-1.09	0.5128	0.7891	3.58	3.76	-1.14	0.3621	0.7831	3.92	3.76	1.12	0.418	0.7496
TC1900009421.hg.1	ACER1	alkaline ceramidase 1	Coding	4.48	4.55	-1.05	0.6316	0.8932	4.55	4.55	1	0.9838	0.9951	4.48	4.57	-1.06	0.51	0.8564	4.55	4.57	-1.02	0.8697	0.9629
TC0900006762.hg.1	ACER2	alkaline ceramidase 2	Multiple_Complex	5.69	5.76	-1.05	0.7635	0.9386	5.47	5.76	-1.22	0.2522	0.587	5.69	5.71	-1.02	0.9127	0.9805	5.47	5.71	-1.18	0.3316	0.6877
TC1100008518.hg.1	ACER3	alkaline ceramidase 3	Multiple_Complex	10.41	10.74	-1.26	0.0836	0.4763	10.52	10.74	-1.16	0.2335	0.5683	10.41	10.49	-1.06	0.6381	0.9066	10.52	10.49	1.02	0.8601	0.9594
TC0700013600.hg.1	ACHE	acetylcholinesterase (Yt blood group)	NonCoding	3.61	3.51	1.07	0.5777	0.8706	3.41	3.51	-1.07	0.5777	0.826	3.61	3.53	1.06	0.6444	0.9088	3.41	3.53	-1.08	0.5151	0.8112
TC0700013599.hg.1	ACHE	acetylcholinesterase (Yt blood group)	Coding	5.81	5.93	-1.09	0.4326	0.809	6.1	5.93	1.12	0.3036	0.6372	5.81	5.89	-1.06	0.6187	0.8994	6.1	5.89	1.16	0.1959	0.5593
TC1400008698.hg.1	ACIN1	Transcript Identified by AceView, Entrez Gene ID(s) 22985	Unassigned	5.59	5.12	1.39	0.0574	0.4141	5.66	5.12	1.46	0.0335	0.218	5.59	5	1.51	0.0232	0.2939	5.66	5	1.59	0.0136	0.1524
TC1400008694.hg.1	ACIN1	apoptotic chromatin condensation inducer 1	Multiple_Complex	11.55	11.84	-1.23	0.03	0.3161	11.52	11.84	-1.25	0.0197	0.1624	11.55	11.51	1.02	0.7684	0.9459	11.52	11.51	1	0.9647	0.9903
TC0100018307.hg.1	ACKR1	atypical chemokine receptor 1 (Duffy blood group)	Coding	3.79	3.58	1.16	0.2489	0.6824	3.45	3.58	-1.09	0.4586	0.7552	3.79	3.94	-1.11	0.3922	0.7992	3.45	3.94	-1.4	0.0175	0.1765
TC0300013813.hg.1	ACKR2	atypical chemokine receptor 2	Multiple_Complex	5.75	5.93	-1.13	0.2329	0.6682	6.04	5.93	1.08	0.4331	0.7384	5.75	5.68	1.05	0.6268	0.9027	6.04	5.68	1.29	0.0286	0.2316
TC0200011219.hg.1	ACKR3	atypical chemokine receptor 3	Multiple_Complex	5.31	6.45	-2.2	0.0008	0.0521	5.11	6.45	-2.53	0.0003	0.0106	5.31	7.03	-3.29	3.99e-05	0.006	5.11	7.03	-3.79	1.64e-05	0.0018
TC0300008847.hg.1	ACKR4	atypical chemokine receptor 4	Coding	4.39	4.66	-1.2	0.2619	0.6955	4.43	4.66	-1.17	0.3224	0.6533	4.39	4.34	1.04	0.8078	0.9569	4.43	4.34	1.06	0.6981	0.8995
TC1700010693.hg.1	ACLY	ATP citrate lyase	Multiple_Complex	14.9	14.85	1.04	0.6695	0.9067	14.7	14.85	-1.11	0.2076	0.5382	14.9	14.75	1.11	0.2142	0.6642	14.7	14.75	-1.04	0.6545	0.8801
TC0200009424.hg.1	ACMSD	aminocarboxymuconate semialdehyde decarboxylase	Multiple_Complex	7.75	7.92	-1.12	0.3057	0.7273	7.95	7.92	1.02	0.8212	0.9373	7.75	7.8	-1.03	0.7675	0.9459	7.95	7.8	1.11	0.3371	0.693
TC0900006937.hg.1	ACO1	aconitase 1, soluble	Multiple_Complex	10.53	10.58	-1.03	0.714	0.9241	10.39	10.58	-1.14	0.135	0.4454	10.53	10.39	1.11	0.2291	0.6801	10.39	10.39	1	0.9793	0.9944
TC2200007477.hg.1	ACO2	aconitase 2, mitochondrial	Multiple_Complex	13.01	13.13	-1.09	0.4563	0.8194	13.27	13.13	1.1	0.3813	0.7006	13.01	13	1.01	0.9274	0.9829	13.27	13	1.21	0.1066	0.434
TC1400007644.hg.1	ACOT1	acyl-CoA thioesterase 1	Coding	9.45	9.2	1.19	0.0739	0.4574	9.11	9.2	-1.06	0.5006	0.7818	9.45	9.51	-1.04	0.6451	0.9088	9.11	9.51	-1.32	0.0108	0.1351
TC1400007647.hg.1	ACOT2	acyl-CoA thioesterase 2	Multiple_Complex	10.18	10.02	1.12	0.2242	0.6608	9.74	10.02	-1.21	0.0639	0.309	10.18	10.15	1.03	0.7798	0.9481	9.74	10.15	-1.32	0.0122	0.1425
TC1400007649.hg.1	ACOT4	acyl-CoA thioesterase 4	Coding	3.78	3.85	-1.04	0.674	0.9087	3.75	3.85	-1.07	0.5216	0.7938	3.78	3.65	1.1	0.3884	0.7967	3.75	3.65	1.07	0.5171	0.8125
TC1400007650.hg.1	ACOT6	acyl-CoA thioesterase 6	Coding	3.49	3.63	-1.1	0.4275	0.807	3.78	3.63	1.11	0.3648	0.6875	3.49	3.7	-1.15	0.2369	0.6871	3.78	3.7	1.06	0.6167	0.8635
TC0100012675.hg.1	ACOT7	acyl-CoA thioesterase 7	Multiple_Complex	14.07	13.98	1.06	0.5026	0.8381	14.03	13.98	1.03	0.6934	0.8813	14.07	14.06	1.01	0.9339	0.9838	14.03	14.06	-1.02	0.8414	0.9523
TC2000009245.hg.1	ACOT8	acyl-CoA thioesterase 8	Multiple_Complex	8.59	8.15	1.36	0.0719	0.4541	8.42	8.15	1.21	0.2401	0.576	8.59	8.07	1.44	0.0401	0.3675	8.42	8.07	1.28	0.1403	0.4854
TC0X00009250.hg.1	ACOT9	acyl-CoA thioesterase 9	Multiple_Complex	12.78	12.6	1.13	0.1387	0.5733	12.91	12.6	1.24	0.0199	0.1632	12.78	12.79	-1.01	0.9143	0.9811	12.91	12.79	1.09	0.3039	0.6649
TC0100008398.hg.1	ACOT11	acyl-CoA thioesterase 11	Multiple_Complex	4.2	3.99	1.15	0.249	0.6824	4.2	3.99	1.15	0.2476	0.583	4.2	4.41	-1.16	0.23	0.6811	4.2	4.41	-1.16	0.2313	0.5966
TC0500011296.hg.1	ACOT12	acyl-CoA thioesterase 12	Multiple_Complex	3.9	3.87	1.02	0.8865	0.9716	3.93	3.87	1.04	0.7449	0.9042	3.9	3.75	1.1	0.4558	0.8341	3.93	3.75	1.13	0.3584	0.7062
TC0600007203.hg.1	ACOT13	acyl-CoA thioesterase 13	Multiple_Complex	10.82	11.28	-1.37	0.0037	0.1226	10.93	11.28	-1.27	0.0171	0.1494	10.82	11.09	-1.2	0.0496	0.4015	10.93	11.09	-1.11	0.226	0.5925
TC1700011779.hg.1	ACOX1	acyl-CoA oxidase 1, palmitoyl	Multiple_Complex	10.43	10.62	-1.14	0.2722	0.7036	10.3	10.62	-1.25	0.0855	0.3597	10.43	10.54	-1.09	0.4919	0.8486	10.3	10.54	-1.18	0.1735	0.5318
TC0300011309.hg.1	ACOX2	acyl-CoA oxidase 2, branched chain	Multiple_Complex	4.71	4.48	1.17	0.2669	0.6984	4.61	4.48	1.09	0.5186	0.7916	4.71	4.74	-1.02	0.8816	0.9746	4.61	4.74	-1.09	0.5226	0.8151
TC0400009978.hg.1	ACOX3	acyl-CoA oxidase 3, pristanoyl	Multiple_Complex	8	7.7	1.23	0.0722	0.4545	7.67	7.7	-1.02	0.8397	0.9451	8	7.9	1.07	0.5244	0.8621	7.67	7.9	-1.18	0.1479	0.4976
TC0200008867.hg.1	ACOXL	acyl-CoA oxidase-like	Multiple_Complex	4.76	5.04	-1.21	0.2319	0.6675	5.34	5.04	1.23	0.2024	0.5313	4.76	5.48	-1.64	0.009	0.189	5.34	5.48	-1.1	0.526	0.817
TC0200006440.hg.1	ACP1	acid phosphatase 1, soluble	Multiple_Complex	12.26	12.38	-1.09	0.3581	0.7654	12.18	12.38	-1.14	0.1485	0.464	12.26	12.43	-1.12	0.2	0.6472	12.18	12.43	-1.18	0.0772	0.375
TC1100010730.hg.1	ACP2	acid phosphatase 2, lysosomal	Multiple_Complex	11.3	11.11	1.13	0.2179	0.6559	10.71	11.11	-1.32	0.0171	0.1492	11.3	10.91	1.31	0.0202	0.2792	10.71	10.91	-1.15	0.1869	0.5489
TC1900009684.hg.1	ACP5	acid phosphatase 5, tartrate resistant	Multiple_Complex	5.14	5.35	-1.16	0.1435	0.5792	5.39	5.35	1.03	0.7403	0.9014	5.14	5.34	-1.15	0.1484	0.5907	5.39	5.34	1.03	0.7243	0.9101
TC0100015634.hg.1	ACP6	acid phosphatase 6, lysophosphatidic	Multiple_Complex	8.12	7.76	1.28	0.024	0.286	7.77	7.76	1.01	0.9292	0.9786	8.12	7.21	1.88	7.9e-05	0.0099	7.77	7.21	1.47	0.0024	0.0535
TC0300008839.hg.1	ACPP	acid phosphatase, prostate	Multiple_Complex	3.48	3.34	1.1	0.4415	0.813	3.36	3.34	1.01	0.9435	0.9837	3.48	3.46	1.02	0.8894	0.9765	3.36	3.46	-1.07	0.5702	0.8427
TC1900008603.hg.1	ACPT	acid phosphatase, testicular	Coding	5.99	5.99	-1.01	0.9684	0.9934	5.94	5.99	-1.04	0.8089	0.9332	5.99	5.75	1.18	0.3473	0.7753	5.94	5.75	1.14	0.4536	0.7733
TC2200007826.hg.1	ACR	acrosin	Multiple_Complex	3.74	3.59	1.11	0.5824	0.8724	3.44	3.59	-1.11	0.5725	0.8233	3.74	3.67	1.05	0.8084	0.9572	3.44	3.67	-1.18	0.3884	0.7269
TC1200009746.hg.1	ACRBP	acrosin binding protein	Multiple_Complex	2.95	2.95	1	0.9955	0.9985	3.04	2.95	1.07	0.5469	0.8077	2.95	3.15	-1.15	0.2115	0.6608	3.04	3.15	-1.08	0.4869	0.7933
TC0X00007574.hg.1	ACRC	acidic repeat containing	Multiple_Complex	4.81	4.88	-1.05	0.7405	0.9321	4.48	4.88	-1.32	0.0753	0.3359	4.81	4.97	-1.11	0.4628	0.8363	4.48	4.97	-1.4	0.0376	0.2656
TC1100012712.hg.1	ACRV1	acrosomal vesicle protein 1	Coding	3.91	3.97	-1.05	0.7247	0.9267	4.22	3.97	1.19	0.224	0.5576	3.91	4.22	-1.25	0.1288	0.5643	4.22	4.22	-1	0.9973	0.9992
TC1500010136.hg.1	ACSBG1	acyl-CoA synthetase bubblegum family member 1	Multiple_Complex	3.75	3.42	1.26	0.0756	0.4608	3.41	3.42	-1.01	0.94	0.9823	3.75	3.52	1.17	0.2016	0.6492	3.41	3.52	-1.08	0.4969	0.8004
TC1900006789.hg.1	ACSBG2	acyl-CoA synthetase bubblegum family member 2	Multiple_Complex	3.36	3.48	-1.09	0.5075	0.8401	3.37	3.48	-1.08	0.5437	0.8063	3.36	3.6	-1.18	0.1944	0.6403	3.37	3.6	-1.17	0.2122	0.5787
TC1700008254.hg.1	ACSF2	acyl-CoA synthetase family member 2	Multiple_Complex	8.1	8.05	1.04	0.7226	0.926	7.2	8.05	-1.8	0.0005	0.0155	8.1	7.27	1.78	0.0005	0.0366	7.2	7.27	-1.05	0.6405	0.873
TC1600008865.hg.1	ACSF3	acyl-CoA synthetase family member 3	Multiple_Complex	9.4	9.34	1.04	0.6731	0.9082	9.08	9.34	-1.2	0.0702	0.3247	9.4	8.96	1.35	0.0076	0.1744	9.08	8.96	1.09	0.3735	0.7168
TC0400012621.hg.1	ACSL1	acyl-CoA synthetase long-chain family member 1	Multiple_Complex	9.83	9.66	1.12	0.3048	0.7263	9.72	9.66	1.04	0.6982	0.8824	9.83	9.88	-1.03	0.7605	0.9436	9.72	9.88	-1.11	0.3425	0.6964
TC0200010907.hg.1	ACSL3	acyl-CoA synthetase long-chain family member 3	Multiple_Complex	12.71	12.78	-1.05	0.5934	0.8772	12.79	12.78	1.01	0.9549	0.987	12.71	12.88	-1.13	0.2046	0.6531	12.79	12.88	-1.07	0.4689	0.7827
TC0X00011382.hg.1	ACSL4	acyl-CoA synthetase long-chain family member 4	Multiple_Complex	9.04	8.84	1.15	0.3433	0.7536	8.7	8.84	-1.1	0.5091	0.7873	9.04	9.31	-1.21	0.2022	0.6498	8.7	9.31	-1.53	0.0135	0.1522
TC1000008926.hg.1	ACSL5	acyl-CoA synthetase long-chain family member 5	Multiple_Complex	4.51	4.55	-1.03	0.8394	0.9589	4.74	4.55	1.14	0.2985	0.6323	4.51	4.77	-1.19	0.1822	0.6285	4.74	4.77	-1.02	0.8964	0.9714
TC0500013353.hg.1	ACSL6	acyl-CoA synthetase long-chain family member 6	Multiple_Complex	4.23	4.6	-1.29	0.0714	0.4523	4.47	4.6	-1.09	0.5061	0.7857	4.23	4.38	-1.11	0.4204	0.8124	4.47	4.38	1.07	0.6245	0.8671
TC1600009664.hg.1	ACSM1	acyl-CoA synthetase medium-chain family member 1	Multiple_Complex	3.4	3.51	-1.08	0.4834	0.8286	3.74	3.51	1.17	0.1833	0.5099	3.4	3.61	-1.16	0.2134	0.6635	3.74	3.61	1.1	0.4261	0.7548
TC1600007131.hg.1	ACSM2A	acyl-CoA synthetase medium-chain family member 2A	Multiple_Complex	7.75	7.92	-1.13	0.2368	0.6711	7.64	7.92	-1.22	0.0646	0.3109	7.75	7.89	-1.1	0.3282	0.766	7.64	7.89	-1.19	0.0941	0.409
TC1600009659.hg.1	ACSM2B	acyl-CoA synthetase medium-chain family member 2B	Multiple_Complex	4.75	4.92	-1.13	0.5599	0.8654	4.87	4.92	-1.04	0.8642	0.9542	4.75	5.03	-1.22	0.3534	0.7783	4.87	5.03	-1.12	0.5962	0.8539
TC1600011362.hg.1	ACSM3	acyl-CoA synthetase medium-chain family member 3	Multiple_Complex	4.68	4.9	-1.17	0.4101	0.7955	4.76	4.9	-1.1	0.5885	0.8311	4.68	4.72	-1.02	0.8925	0.9765	4.76	4.72	1.03	0.8734	0.964
TC1600011361.hg.1	ACSM3	acyl-CoA synthetase medium-chain family member 3	NonCoding	3.03	3.13	-1.07	0.4818	0.828	3.09	3.13	-1.03	0.787	0.9225	3.03	3.11	-1.06	0.5532	0.8733	3.09	3.11	-1.02	0.8759	0.9643
TC1200006676.hg.1	ACSM4	acyl-CoA synthetase medium-chain family member 4	Multiple_Complex	4.66	4.9	-1.19	0.1247	0.5518	4.77	4.9	-1.1	0.3868	0.7037	4.66	4.73	-1.05	0.6416	0.9077	4.77	4.73	1.03	0.7694	0.9267
TC1600007130.hg.1	ACSM5	acyl-CoA synthetase medium-chain family member 5	Multiple_Complex	4.33	4.07	1.2	0.1885	0.6272	4.1	4.07	1.02	0.8689	0.9564	4.33	4.28	1.03	0.8096	0.9574	4.1	4.28	-1.14	0.3412	0.6953
TC1000008516.hg.1	ACSM6	acyl-CoA synthetase medium-chain family member 6	Coding	4.71	4.41	1.23	0.1972	0.6341	4.61	4.41	1.15	0.379	0.699	4.71	4.78	-1.05	0.7745	0.9474	4.61	4.78	-1.12	0.4652	0.7807
TC2000008722.hg.1	ACSS1	acyl-CoA synthetase short-chain family member 1	Multiple_Complex	7.26	7.34	-1.06	0.6589	0.9032	6.81	7.34	-1.45	0.0135	0.1307	7.26	7.75	-1.4	0.0213	0.2839	6.81	7.75	-1.93	0.0004	0.0176
TC2000007202.hg.1	ACSS2	acyl-CoA synthetase short-chain family member 2	Multiple_Complex	7.48	7.62	-1.1	0.4292	0.8078	7.47	7.62	-1.11	0.3862	0.7036	7.48	7.33	1.11	0.3931	0.8001	7.47	7.33	1.1	0.4367	0.7618
TC2000008950.hg.1	ACSS2	Memczak2013 ANTISENSE, CDS, coding, INTERNAL best transcript NM_001076552	NonCoding	3.81	4.08	-1.2	0.0815	0.4714	3.64	4.08	-1.35	0.0105	0.113	3.81	3.92	-1.08	0.4431	0.8267	3.64	3.92	-1.21	0.0693	0.3565
TC1200012679.hg.1	ACSS3	acyl-CoA synthetase short-chain family member 3	NonCoding	3.99	3.49	1.41	0.014	0.2261	3.38	3.49	-1.08	0.5311	0.7976	3.99	3.35	1.56	0.0038	0.1237	3.38	3.35	1.02	0.8609	0.9597
TC1200012680.hg.1	ACSS3	acyl-CoA synthetase short-chain family member 3	Multiple_Complex	4.46	4.61	-1.11	0.3831	0.7784	4.69	4.61	1.06	0.6314	0.8537	4.46	4.62	-1.11	0.36	0.7826	4.69	4.62	1.05	0.664	0.8838
TC0100017663.hg.1	ACTA1	actin, alpha 1, skeletal muscle	Coding	12.62	12.67	-1.04	0.6422	0.8963	12.58	12.67	-1.06	0.4485	0.7488	12.62	12.54	1.05	0.4935	0.8493	12.58	12.54	1.03	0.697	0.8989
TC1000011370.hg.1	ACTA2	actin, alpha 2, smooth muscle, aorta	Multiple_Complex	6.87	6.46	1.33	0.0847	0.4778	6.36	6.46	-1.07	0.6584	0.8664	6.87	6.38	1.4	0.0464	0.3898	6.36	6.38	-1.01	0.933	0.9821
TC0700010167.hg.1	ACTB	actin, beta	Multiple_Complex	14.92	15	-1.06	0.4744	0.8251	14.85	15	-1.11	0.2068	0.5373	14.92	14.79	1.09	0.2893	0.7369	14.85	14.79	1.04	0.6209	0.8658
TC0500010822.hg.1	ACTBL2	actin, beta-like 2	Multiple_Complex	3.88	4.12	-1.17	0.2858	0.714	4.25	4.12	1.1	0.5291	0.7965	3.88	4.13	-1.19	0.2545	0.7049	4.25	4.13	1.08	0.5813	0.8474
TC1500009002.hg.1	ACTC1	actin, alpha, cardiac muscle 1	Multiple_Complex	5.97	5.97	-1	0.965	0.992	5.87	5.97	-1.08	0.4673	0.7605	5.97	6.1	-1.1	0.3619	0.7831	5.87	6.1	-1.18	0.1284	0.4683
TC1700012052.hg.1	ACTG1	actin gamma 1	Multiple_Complex	17.04	17.17	-1.1	0.2376	0.6716	17.13	17.17	-1.03	0.682	0.8767	17.04	17.11	-1.05	0.4928	0.8488	17.13	17.11	1.01	0.9019	0.9728
TC0200008062.hg.1	ACTG2	actin, gamma 2, smooth muscle, enteric	Multiple_Complex	5.88	5.98	-1.07	0.7144	0.9245	6.3	5.98	1.25	0.2515	0.5868	5.88	6.01	-1.09	0.6344	0.9049	6.3	6.01	1.22	0.2954	0.656
TC0300009609.hg.1	ACTL6A	actin-like 6A	Multiple_Complex	12.79	12.58	1.16	0.1417	0.5766	13.22	12.58	1.56	0.0009	0.0248	12.79	12.79	1	0.9912	0.9975	13.22	12.79	1.35	0.0098	0.1267
TC0700012011.hg.1	ACTL6B	actin-like 6B	Multiple_Complex	4.07	4.29	-1.17	0.2159	0.6539	4.34	4.29	1.03	0.7714	0.916	4.07	4.34	-1.21	0.138	0.5787	4.34	4.34	1	0.9979	0.9994
TC0900008379.hg.1	ACTL7A	actin-like 7A	Coding	5.08	5.06	1.02	0.8485	0.9611	5.14	5.06	1.06	0.5844	0.8288	5.08	5.01	1.05	0.618	0.8991	5.14	5.01	1.09	0.3981	0.7339
TC0900011145.hg.1	ACTL7B	actin-like 7B	Coding	4.97	5.26	-1.22	0.1872	0.6264	5.05	5.26	-1.16	0.3207	0.6515	4.97	5.65	-1.6	0.009	0.189	5.05	5.65	-1.52	0.0165	0.1716
TC0100007127.hg.1	ACTL8	actin-like 8	Multiple_Complex	4.59	4.91	-1.25	0.1584	0.5954	4.86	4.91	-1.04	0.7999	0.929	4.59	4.77	-1.13	0.4181	0.8115	4.86	4.77	1.06	0.6784	0.8914
TC1900009555.hg.1	ACTL9	actin-like 9	Coding	3.97	4.21	-1.19	0.2319	0.6675	4.05	4.21	-1.12	0.4252	0.7327	3.97	3.94	1.02	0.8722	0.972	4.05	3.94	1.09	0.5555	0.835
TC2000007162.hg.1	ACTL10	actin-like 10	Coding	4.35	3.93	1.34	0.0342	0.3356	4.09	3.93	1.12	0.3659	0.6886	4.35	4.07	1.21	0.1295	0.566	4.09	4.07	1.01	0.9027	0.973
TC1400009529.hg.1	ACTN1; HMGN1P3	actinin, alpha 1; high mobility group nucleosome binding domain 1 pseudogene 3	Multiple_Complex	14.21	14.34	-1.1	0.2722	0.7036	13.98	14.34	-1.28	0.0111	0.1164	14.21	14.16	1.03	0.6719	0.9164	13.98	14.16	-1.13	0.1485	0.4976
TC0100012099.hg.1	ACTN2	actinin, alpha 2	Multiple_Complex	7.54	7.63	-1.07	0.5437	0.8581	7.72	7.63	1.06	0.5728	0.8233	7.54	7.72	-1.13	0.2481	0.6979	7.72	7.72	-1	0.9853	0.9958
TC1100008090.hg.1	ACTN3	actinin, alpha 3 (gene/pseudogene)	Multiple_Complex	3.76	3.9	-1.1	0.391	0.783	4.28	3.9	1.3	0.037	0.2307	3.76	3.91	-1.11	0.353	0.7783	4.28	3.91	1.29	0.0421	0.282
TC1900008020.hg.1	ACTN4	actinin, alpha 4	Multiple_Complex	15.18	15.01	1.12	0.2098	0.6477	15.21	15.01	1.14	0.1494	0.4649	15.18	15.04	1.1	0.2721	0.7202	15.21	15.04	1.12	0.1963	0.5596
TC1000011683.hg.1	ACTR1A	ARP1 actin-related protein 1 homolog A, centractin alpha (yeast)	Multiple_Complex	13.03	13.22	-1.14	0.2877	0.7152	12.94	13.22	-1.22	0.1288	0.4354	13.03	13.14	-1.08	0.5137	0.8571	12.94	13.14	-1.15	0.2528	0.617
TC0200013573.hg.1	ACTR1B	ARP1 actin-related protein 1 homolog B, centractin beta (yeast)	Multiple_Complex	10.77	10.92	-1.11	0.3008	0.7233	10.8	10.92	-1.08	0.4157	0.7262	10.77	10.43	1.27	0.0282	0.3197	10.8	10.43	1.3	0.0189	0.1847
TC0200007835.hg.1	ACTR2	ARP2 actin-related protein 2 homolog (yeast)	Multiple_Complex	15.24	15.35	-1.08	0.2977	0.7208	15.11	15.35	-1.19	0.0435	0.2509	15.24	15.15	1.06	0.4126	0.8085	15.11	15.15	-1.03	0.7101	0.9045
TC0200008996.hg.1	ACTR3	ARP3 actin-related protein 3 homolog (yeast)	Multiple_Complex	14.86	14.68	1.14	0.1422	0.5771	14.73	14.68	1.04	0.6541	0.8649	14.86	14.79	1.05	0.5197	0.8598	14.73	14.79	-1.04	0.6458	0.8752
TC0700009748.hg.1	ACTR3B	ARP3 actin-related protein 3 homolog B (yeast)	Multiple_Complex	9.74	10.13	-1.31	0.0453	0.3776	9.58	10.13	-1.47	0.0091	0.1041	9.74	10.08	-1.26	0.0767	0.4701	9.58	10.08	-1.41	0.0154	0.1647
TC0700013022.hg.1	ACTR3C	ARP3 actin-related protein 3 homolog C (yeast)	Multiple_Complex	8.01	8.14	-1.09	0.3203	0.7379	7.94	8.14	-1.15	0.1325	0.4418	8.01	8.12	-1.08	0.4015	0.8043	7.94	8.12	-1.14	0.1723	0.5304
TC2000007329.hg.1	ACTR5	ARP5 actin-related protein 5 homolog (yeast)	Multiple_Complex	8.41	7.89	1.43	0.0326	0.3269	8.16	7.89	1.2	0.2259	0.5602	8.41	8.38	1.03	0.8545	0.9665	8.16	8.38	-1.16	0.3278	0.6844
TC1200008591.hg.1	ACTR6	ARP6 actin-related protein 6 homolog (yeast)	Multiple_Complex	11.54	11.58	-1.02	0.8237	0.9554	11.18	11.58	-1.31	0.0228	0.1769	11.54	11.55	-1	0.9779	0.9938	11.18	11.55	-1.29	0.0317	0.2424
TC0300011222.hg.1	ACTR8	ARP8 actin-related protein 8 homolog (yeast)	Multiple_Complex	8.01	8.05	-1.03	0.8317	0.9572	7.96	8.05	-1.06	0.6805	0.8759	8.01	7.92	1.06	0.6958	0.9239	7.96	7.92	1.03	0.8481	0.9545
TC1400007298.hg.1	ACTR10	actin-related protein 10 homolog (S. cerevisiae)	Multiple_Complex	11.59	11.77	-1.13	0.1558	0.5924	11.49	11.77	-1.22	0.0396	0.2389	11.59	11.7	-1.08	0.3562	0.7795	11.49	11.7	-1.16	0.1009	0.4218
TC0X00010770.hg.1	ACTRT1	actin-related protein T1	Coding	4.11	4.06	1.04	0.8142	0.9529	4.57	4.06	1.43	0.0351	0.2234	4.11	3.95	1.11	0.4731	0.8408	4.57	3.95	1.53	0.0153	0.1646
TC0100006602.hg.1	ACTRT2	actin-related protein T2	Coding	4.49	4.79	-1.24	0.4123	0.797	5.23	4.79	1.35	0.2522	0.587	4.49	4.91	-1.34	0.2664	0.715	5.23	4.91	1.25	0.3924	0.7299
TC0300013080.hg.1	ACTRT3	actin-related protein T3	Coding	6.67	6.32	1.28	0.1891	0.6282	6.9	6.32	1.49	0.0442	0.2529	6.67	6.31	1.28	0.1779	0.624	6.9	6.31	1.5	0.0413	0.2798
TC0200014697.hg.1	ACVR1	activin A receptor type I	Multiple_Complex	6.7	6.33	1.29	0.1547	0.5918	6.71	6.33	1.3	0.1444	0.458	6.7	6.54	1.11	0.5223	0.8609	6.71	6.54	1.12	0.4955	0.7999
TC1200007647.hg.1	ACVR1B	activin A receptor type IB	Multiple_Complex	7.61	7.57	1.03	0.8387	0.9588	7.7	7.57	1.1	0.4632	0.7585	7.61	7.43	1.13	0.3318	0.7677	7.7	7.43	1.21	0.1481	0.4976
TC0200014694.hg.1	ACVR1C	activin A receptor type IC	Multiple_Complex	4.08	4.35	-1.21	0.1172	0.5395	4.22	4.35	-1.09	0.4338	0.7388	4.08	4.09	-1.01	0.9476	0.9866	4.22	4.09	1.1	0.4195	0.7513
TC0200009596.hg.1	ACVR2A	activin A receptor type IIA	Multiple_Complex	7.12	7.2	-1.05	0.6965	0.9178	7.68	7.2	1.39	0.031	0.211	7.12	7.37	-1.18	0.2245	0.676	7.68	7.37	1.24	0.1329	0.4755
TC0300007077.hg.1	ACVR2B	activin A receptor type IIB	Multiple_Complex	4.06	4.27	-1.15	0.1899	0.6285	3.9	4.27	-1.29	0.0314	0.2123	4.06	3.92	1.11	0.3443	0.7747	3.9	3.92	-1.01	0.8991	0.9722
TC1200007646.hg.1	ACVRL1	activin A receptor type IL	Multiple_Complex	5.17	5.14	1.02	0.8512	0.9613	5.06	5.14	-1.06	0.5995	0.8368	5.17	5.17	1	0.9836	0.9949	5.06	5.17	-1.08	0.492	0.7972
TC1200010719.hg.1	ACVRL1	Memczak2013 ANTISENSE, CDS, coding, INTERNAL, intronic best transcript NM_001077401	NonCoding	5.31	5.2	1.08	0.46	0.8215	5.28	5.2	1.06	0.5685	0.8211	5.31	5.53	-1.17	0.1335	0.5708	5.28	5.53	-1.19	0.1007	0.4216
TC0300013839.hg.1	ACY1	aminoacylase 1	Multiple_Complex	8.42	8.68	-1.19	0.1146	0.5335	8.29	8.68	-1.31	0.0269	0.1941	8.42	8.17	1.19	0.1156	0.5439	8.29	8.17	1.09	0.4188	0.7505
TC1100011348.hg.1	ACY3	aminoacylase 3	Coding	4.03	4.1	-1.04	0.7671	0.9397	4.32	4.1	1.17	0.2969	0.6312	4.03	3.86	1.13	0.3984	0.8021	4.32	3.86	1.38	0.0471	0.2971
TC1400009710.hg.1	ACYP1	acylphosphatase 1, erythrocyte (common) type	Multiple_Complex	8.56	8.31	1.19	0.1151	0.5348	8.28	8.31	-1.02	0.8143	0.9354	8.56	8.6	-1.03	0.7854	0.9496	8.28	8.6	-1.25	0.0497	0.3055
TC0200016447.hg.1	ACYP2	acylphosphatase 2, muscle type	Multiple_Complex	6.77	6.22	1.47	0.0289	0.31	6.07	6.22	-1.11	0.4962	0.7784	6.77	6.42	1.28	0.1296	0.566	6.07	6.42	-1.27	0.1359	0.4795
TC0200016446.hg.1	ACYP2	acylphosphatase 2, muscle type	Multiple_Complex	6.17	6.39	-1.16	0.2164	0.6546	6.36	6.39	-1.02	0.8976	0.9668	6.17	6.25	-1.06	0.6274	0.903	6.36	6.25	1.08	0.5049	0.8052
TC2000009198.hg.1	ADA	adenosine deaminase	Multiple_Complex	7.1	7.24	-1.11	0.4377	0.8119	6.73	7.24	-1.43	0.0183	0.1557	7.1	6.95	1.11	0.4221	0.8137	6.73	6.95	-1.16	0.2524	0.6167
TC0400008613.hg.1	ADAD1	adenosine deaminase domain containing 1	Multiple_Complex	3.51	3.48	1.02	0.782	0.9439	3.39	3.48	-1.07	0.4684	0.7614	3.51	3.35	1.12	0.2232	0.6739	3.39	3.35	1.02	0.7959	0.9367
TC1600008640.hg.1	ADAD2	adenosine deaminase domain containing 2	Multiple_Complex	5.16	5.42	-1.2	0.2168	0.6547	5.71	5.42	1.23	0.1659	0.4879	5.16	5.31	-1.11	0.4738	0.8412	5.71	5.31	1.33	0.0664	0.35
TC1500007056.hg.1	ADAL	adenosine deaminase-like	Multiple_Complex	8.95	8.56	1.31	0.0104	0.1966	8.9	8.56	1.27	0.0197	0.1624	8.95	8.88	1.05	0.5937	0.8908	8.9	8.88	1.01	0.8795	0.9649
TC0800010204.hg.1	ADAM2	ADAM metallopeptidase domain 2	Multiple_Complex	4.67	5.03	-1.28	0.0955	0.5	4.99	5.03	-1.03	0.8462	0.9466	4.67	4.95	-1.21	0.1879	0.6333	4.99	4.95	1.03	0.8177	0.9448
TC0800007043.hg.1	ADAM7	ADAM metallopeptidase domain 7	Coding	3.52	3.63	-1.08	0.5714	0.8693	3.68	3.63	1.04	0.7913	0.9248	3.52	3.61	-1.07	0.6387	0.9066	3.68	3.61	1.05	0.7169	0.9074
TC1000012389.hg.1	ADAM8	ADAM metallopeptidase domain 8	Multiple_Complex	5.11	5.18	-1.06	0.6396	0.8958	5.15	5.18	-1.02	0.8544	0.9498	5.11	5.27	-1.12	0.3309	0.7675	5.15	5.27	-1.09	0.4828	0.7911
TC1000009454.hg.1	ADAM8	Memczak2013 ANTISENSE, CDS, coding, INTERNAL best transcript NM_001109	NonCoding	5.02	5.54	-1.44	0.132	0.5645	5.72	5.54	1.13	0.5834	0.8283	5.02	5.22	-1.15	0.5402	0.8683	5.72	5.22	1.42	0.1466	0.4956
TC0800007367.hg.1	ADAM9	ADAM metallopeptidase domain 9	Multiple_Complex	12.62	12.97	-1.27	0.0235	0.2837	13.13	12.97	1.11	0.2649	0.5995	12.62	13.15	-1.44	0.0027	0.1052	13.13	13.15	-1.02	0.8631	0.9605
TC1500009574.hg.1	ADAM10	ADAM metallopeptidase domain 10	Multiple_Complex	13.26	13.32	-1.04	0.6455	0.8973	13.25	13.32	-1.04	0.6101	0.8426	13.26	13.16	1.07	0.4098	0.8069	13.25	13.16	1.07	0.4377	0.762
TC1700008014.hg.1	ADAM11	ADAM metallopeptidase domain 11	Multiple_Complex	4.36	4.11	1.19	0.2105	0.6484	4.37	4.11	1.2	0.1963	0.5238	4.36	4.14	1.17	0.2495	0.6995	4.37	4.14	1.18	0.233	0.5978
TC1000012169.hg.1	ADAM12	ADAM metallopeptidase domain 12	Multiple_Complex	3.78	3.82	-1.03	0.8239	0.9554	3.79	3.82	-1.02	0.875	0.9582	3.78	3.92	-1.1	0.4359	0.8225	3.79	3.92	-1.09	0.4734	0.7854
TC0100018300.hg.1	ADAM15	ADAM metallopeptidase domain 15	Multiple_Complex	10.32	10.14	1.13	0.3058	0.7273	10.12	10.14	-1.01	0.9409	0.9826	10.32	9.93	1.31	0.0458	0.3877	10.12	9.93	1.14	0.278	0.6394
TC0200011688.hg.1	ADAM17	ADAM metallopeptidase domain 17	Multiple_Complex	11	11.17	-1.13	0.1496	0.5862	10.79	11.17	-1.3	0.0074	0.0927	11	10.75	1.19	0.0507	0.4053	10.79	10.75	1.03	0.7037	0.902
TC0800007377.hg.1	ADAM18	ADAM metallopeptidase domain 18	Multiple_Complex	3.12	3.3	-1.14	0.5111	0.8421	3.27	3.3	-1.02	0.904	0.9694	3.12	3.24	-1.09	0.6496	0.9101	3.27	3.24	1.02	0.9301	0.9814
TC0500012599.hg.1	ADAM19	ADAM metallopeptidase domain 19	Multiple_Complex	4.95	4.92	1.02	0.8742	0.968	4.87	4.92	-1.04	0.7939	0.9262	4.95	5.04	-1.06	0.6716	0.9163	4.87	5.04	-1.12	0.4068	0.7409
TC1400009579.hg.1	ADAM20	ADAM metallopeptidase domain 20	Coding	3.83	3.71	1.09	0.5161	0.8445	3.87	3.71	1.11	0.4177	0.7278	3.83	3.88	-1.03	0.8033	0.9557	3.87	3.88	-1.01	0.9356	0.983
TC1400007576.hg.1	ADAM21	ADAM metallopeptidase domain 21	Multiple_Complex	2.9	2.8	1.07	0.6007	0.8785	3.02	2.8	1.17	0.2588	0.5942	2.9	2.89	1.01	0.958	0.9888	3.02	2.89	1.1	0.4914	0.7971
TC0700008265.hg.1	ADAM22	ADAM metallopeptidase domain 22	Multiple_Complex	10.72	11.25	-1.44	0.0024	0.0957	9.75	11.25	-2.84	8.38e-07	0.0002	10.72	10.35	1.29	0.0164	0.2532	9.75	10.35	-1.52	0.001	0.0307
TC0200010577.hg.1	ADAM23	ADAM metallopeptidase domain 23	Multiple_Complex	3.32	3.2	1.09	0.3483	0.7579	3.17	3.2	-1.02	0.7889	0.9238	3.32	3.05	1.21	0.0552	0.4178	3.17	3.05	1.08	0.3732	0.7164
TC0800009898.hg.1	ADAM28	Memczak2013 ANTISENSE, coding, INTERNAL, intronic best transcript NM_014265	NonCoding	5.02	4.59	1.35	0.0498	0.392	4.62	4.59	1.02	0.8649	0.9545	5.02	4.64	1.29	0.0823	0.4787	4.62	4.64	-1.02	0.8962	0.9714
TC0800007040.hg.1	ADAM28	ADAM metallopeptidase domain 28	Multiple_Complex	4.01	4.3	-1.22	0.1613	0.5984	4.15	4.3	-1.12	0.4263	0.7332	4.01	4.15	-1.1	0.4803	0.8445	4.15	4.15	-1.01	0.9666	0.9909
TC0400012864.hg.1	ADAM29	ADAM metallopeptidase domain 29	NonCoding	3.93	3.9	1.02	0.8833	0.971	3.78	3.9	-1.09	0.5602	0.8163	3.93	4.11	-1.14	0.3722	0.7879	3.78	4.11	-1.26	0.1243	0.4617
TC0400012865.hg.1	ADAM29	ADAM metallopeptidase domain 29	Multiple_Complex	5.68	6.25	-1.49	0.0235	0.2832	5.88	6.25	-1.29	0.1122	0.4058	5.68	6.05	-1.29	0.1156	0.5439	5.88	6.05	-1.12	0.457	0.7752
TC0100015481.hg.1	ADAM30	ADAM metallopeptidase domain 30	Coding	3.35	3.32	1.02	0.8921	0.9734	3.21	3.32	-1.08	0.5289	0.7964	3.35	3.42	-1.05	0.6758	0.9181	3.21	3.42	-1.15	0.2511	0.6154
TC0800007370.hg.1	ADAM32	ADAM metallopeptidase domain 32	Multiple_Complex	4.65	4.23	1.34	0.1779	0.6177	4.47	4.23	1.18	0.4345	0.7391	4.65	4.52	1.1	0.6446	0.9088	4.47	4.52	-1.03	0.8714	0.9634
TC2000008227.hg.1	ADAM33	ADAM metallopeptidase domain 33	Multiple_Complex	5.15	4.62	1.44	0.0067	0.1575	5.18	4.62	1.47	0.0048	0.0708	5.15	5.11	1.02	0.8365	0.9634	5.18	5.11	1.04	0.6862	0.8955
TC0800007042.hg.1	ADAMDEC1	ADAM-like, decysin 1	Multiple_Complex	5.05	5.02	1.03	0.8102	0.9518	4.94	5.02	-1.06	0.5961	0.8349	5.05	5.51	-1.37	0.0117	0.2159	4.94	5.51	-1.48	0.0034	0.0673
TC2100007821.hg.1	ADAMTS1	ADAM metallopeptidase with thrombospondin type 1 motif 1	Multiple_Complex	3.71	3.4	1.23	0.2948	0.719	3.77	3.4	1.29	0.2074	0.538	3.71	3.68	1.02	0.9197	0.9814	3.77	3.68	1.07	0.7347	0.9145
TC0500013039.hg.1	ADAMTS2	ADAM metallopeptidase with thrombospondin type 1 motif 2	Multiple_Complex	4.84	4.9	-1.05	0.7247	0.9267	4.74	4.9	-1.12	0.3891	0.7058	4.84	4.83	1.01	0.9545	0.9882	4.74	4.83	-1.06	0.6407	0.873
TC0400010989.hg.1	ADAMTS3	ADAM metallopeptidase with thrombospondin type 1 motif 3	Multiple_Complex	3.37	3.71	-1.27	0.2387	0.6725	3.76	3.71	1.04	0.8494	0.9479	3.37	3.54	-1.13	0.5333	0.8659	3.76	3.54	1.16	0.439	0.7629
TC0100016163.hg.1	ADAMTS4	ADAM metallopeptidase with thrombospondin type 1 motif 4	Multiple_Complex	7.06	6.99	1.05	0.6551	0.9016	8.12	6.99	2.19	2.15e-05	0.0021	7.06	7.11	-1.04	0.7056	0.9265	8.12	7.11	2.02	5.19e-05	0.0041
TC2100007822.hg.1	ADAMTS5	ADAM metallopeptidase with thrombospondin type 1 motif 5	Multiple_Complex	4.62	4.81	-1.14	0.3429	0.7535	4.75	4.81	-1.04	0.7698	0.9151	4.62	4.73	-1.08	0.5839	0.8874	4.75	4.73	1.02	0.8982	0.972
TC0500010924.hg.1	ADAMTS6	ADAM metallopeptidase with thrombospondin type 1 motif 6	Multiple_Complex	3.42	3.54	-1.09	0.4869	0.8308	3.33	3.54	-1.16	0.2435	0.5784	3.42	3.88	-1.38	0.0243	0.2994	3.33	3.88	-1.47	0.0104	0.1315
TC1500010157.hg.1	ADAMTS7	ADAM metallopeptidase with thrombospondin type 1 motif 7	Multiple_Complex	6.19	5.93	1.19	0.2659	0.6983	6.27	5.93	1.26	0.1542	0.4724	6.19	6.08	1.08	0.614	0.8968	6.27	6.08	1.14	0.3956	0.7321
TC1100012834.hg.1	ADAMTS8	ADAM metallopeptidase with thrombospondin type 1 motif 8	Multiple_Complex	4.29	4.42	-1.09	0.6191	0.8865	4.05	4.42	-1.29	0.1626	0.4834	4.29	4.34	-1.04	0.8385	0.9635	4.05	4.34	-1.22	0.2549	0.6189
TC0300011391.hg.1	ADAMTS9	ADAM metallopeptidase with thrombospondin type 1 motif 9	Multiple_Complex	3.07	3.23	-1.12	0.4428	0.8136	3.04	3.23	-1.14	0.3622	0.6858	3.07	3.33	-1.2	0.2202	0.671	3.04	3.33	-1.22	0.1744	0.5329
TC1900009550.hg.1	ADAMTS10	ADAM metallopeptidase with thrombospondin type 1 motif 10	Multiple_Complex	5.04	5.01	1.02	0.8513	0.9613	5.03	5.01	1.01	0.9098	0.9719	5.04	5	1.03	0.8116	0.9577	5.03	5	1.02	0.8696	0.9629
TC0500010453.hg.1	ADAMTS12	ADAM metallopeptidase with thrombospondin type 1 motif 12	Multiple_Complex	4.58	4.43	1.11	0.6463	0.8976	4.81	4.43	1.3	0.2592	0.5948	4.58	4.65	-1.05	0.8296	0.9611	4.81	4.65	1.12	0.6237	0.867
TSUnmapped00000675.hg.1	ADAMTS13	ADAM metallopeptidase with thrombospondin type 1 motif 13	Coding	5.94	5.59	1.27	0.1717	0.6112	5.95	5.59	1.28	0.1572	0.476	5.94	5.7	1.18	0.3382	0.7725	5.95	5.7	1.19	0.3126	0.6718
TSUnmapped00000159.hg.1	ADAMTS13	ADAM metallopeptidase with thrombospondin type 1 motif 13	Coding	3.86	3.8	1.04	0.7204	0.9259	4.14	3.8	1.26	0.0659	0.314	3.86	3.69	1.12	0.328	0.7659	4.14	3.69	1.36	0.0222	0.2022
TSUnmapped00000724.hg.1	ADAMTS13	ADAM metallopeptidase with thrombospondin type 1 motif 13	Coding	3.48	3.33	1.11	0.4015	0.7908	3.47	3.33	1.1	0.4288	0.735	3.48	3.39	1.06	0.6002	0.8927	3.47	3.39	1.06	0.635	0.8707
TSUnmapped00000387.hg.1	ADAMTS13	ADAM metallopeptidase with thrombospondin type 1 motif 13	Coding	4.86	4.77	1.06	0.706	0.9208	4.72	4.77	-1.03	0.8269	0.9406	4.86	4.8	1.04	0.8183	0.9587	4.72	4.8	-1.06	0.7142	0.9059
TSUnmapped00000151.hg.1	ADAMTS13	ADAM metallopeptidase with thrombospondin type 1 motif 13	Coding	5.8	5.74	1.04	0.7825	0.9439	5.83	5.74	1.06	0.6979	0.8824	5.8	5.76	1.03	0.8461	0.9648	5.83	5.76	1.05	0.759	0.9232
TSUnmapped00000220.hg.1	ADAMTS13	ADAM metallopeptidase with thrombospondin type 1 motif 13	Coding	4.83	4.8	1.02	0.8528	0.9619	4.81	4.8	1.01	0.931	0.9789	4.83	4.92	-1.06	0.6307	0.9038	4.81	4.92	-1.08	0.5636	0.8398
TSUnmapped00000129.hg.1	ADAMTS13	ADAM metallopeptidase with thrombospondin type 1 motif 13	Coding	6.51	6.37	1.1	0.5353	0.8537	6.56	6.37	1.14	0.4011	0.7163	6.51	6.6	-1.06	0.6794	0.919	6.56	6.6	-1.03	0.8532	0.9562
TSUnmapped00000418.hg.1	ADAMTS13	ADAM metallopeptidase with thrombospondin type 1 motif 13	NonCoding	3.97	4.11	-1.1	0.4327	0.809	4.09	4.11	-1.02	0.874	0.958	3.97	4.12	-1.11	0.4132	0.8088	4.09	4.12	-1.02	0.8461	0.9536
TC0900009077.hg.1	ADAMTS13	ADAM metallopeptidase with thrombospondin type 1 motif 13	Multiple_Complex	3.11	3.46	-1.27	0.1431	0.5788	3.64	3.46	1.14	0.4105	0.7225	3.11	3.4	-1.22	0.2147	0.6645	3.64	3.4	1.19	0.2867	0.6471
TSUnmapped00000305.hg.1	ADAMTS13	ADAM metallopeptidase with thrombospondin type 1 motif 13	Coding	5.33	5.22	1.08	0.5405	0.8562	5.7	5.22	1.4	0.0219	0.1728	5.33	5.63	-1.23	0.1218	0.5555	5.7	5.63	1.05	0.6829	0.8937
TC1000007934.hg.1	ADAMTS14	ADAM metallopeptidase with thrombospondin type 1 motif 14	Multiple_Complex	4.29	4.61	-1.25	0.1686	0.6085	4.47	4.61	-1.11	0.5121	0.7885	4.29	4.48	-1.14	0.3937	0.8003	4.47	4.48	-1.01	0.9372	0.9834
TC1100009533.hg.1	ADAMTS15	ADAM metallopeptidase with thrombospondin type 1 motif 15	Multiple_Complex	4.5	4.41	1.07	0.7372	0.9309	4.76	4.41	1.28	0.2383	0.5738	4.5	4.76	-1.2	0.3764	0.7897	4.76	4.76	-1	0.9896	0.9969
TC0500006613.hg.1	ADAMTS16	ADAM metallopeptidase with thrombospondin type 1 motif 16	Multiple_Complex	4.17	4.37	-1.15	0.4093	0.7949	4.46	4.37	1.06	0.7151	0.8894	4.17	4.02	1.11	0.5515	0.8721	4.46	4.02	1.35	0.0957	0.4118
TC1500010630.hg.1	ADAMTS17	ADAM metallopeptidase with thrombospondin type 1 motif 17	Multiple_Complex	6.16	5.99	1.12	0.3174	0.7359	6.01	5.99	1.01	0.8972	0.9668	6.16	6.17	-1.01	0.9217	0.9819	6.01	6.17	-1.12	0.3313	0.6874
TC1500008537.hg.1	ADAMTS17	Memczak2013 ANTISENSE, coding, INTERNAL, intronic best transcript NM_139057	NonCoding	5.59	5.67	-1.06	0.7539	0.9358	5.74	5.67	1.05	0.7904	0.9244	5.59	6.01	-1.33	0.1317	0.5686	5.74	6.01	-1.2	0.3163	0.6747
TC1600010914.hg.1	ADAMTS18	ADAM metallopeptidase with thrombospondin type 1 motif 18	Multiple_Complex	3.49	3.25	1.18	0.1314	0.5634	3.53	3.25	1.22	0.0811	0.3499	3.49	3.54	-1.03	0.7436	0.939	3.53	3.54	-1	0.9751	0.9938
TC0500008586.hg.1	ADAMTS19	ADAM metallopeptidase with thrombospondin type 1 motif 19	Multiple_Complex	3.92	3.88	1.03	0.8796	0.9697	3.83	3.88	-1.03	0.8645	0.9544	3.92	3.67	1.19	0.3773	0.7899	3.83	3.67	1.12	0.565	0.8401
TC1200010475.hg.1	ADAMTS20	ADAM metallopeptidase with thrombospondin type 1 motif 20	Multiple_Complex	3.88	3.68	1.15	0.3478	0.7578	3.95	3.68	1.21	0.2151	0.5482	3.88	3.69	1.14	0.3729	0.7879	3.95	3.69	1.2	0.2323	0.5972
TC0900006748.hg.1	ADAMTSL1	ADAMTS like 1	Multiple_Complex	4.29	6.35	-4.17	7.85e-05	0.0125	4.34	6.35	-4.05	9.3e-05	0.0058	4.29	5.14	-1.8	0.0207	0.2812	4.34	5.14	-1.74	0.0265	0.2216
TC0900009084.hg.1	ADAMTSL2	ADAMTS like 2	Coding	3.46	3.66	-1.15	0.2208	0.6585	3.4	3.66	-1.2	0.1259	0.4301	3.46	3.65	-1.15	0.2372	0.6873	3.4	3.65	-1.2	0.136	0.4797
TC1500008127.hg.1	ADAMTSL3	ADAMTS like 3	Multiple_Complex	3.15	3.58	-1.35	0.1005	0.5097	3.27	3.58	-1.24	0.2243	0.5577	3.15	3.25	-1.08	0.6617	0.9134	3.27	3.25	1.01	0.9439	0.9853
TC0100009913.hg.1	ADAMTSL4	ADAMTS like 4	Multiple_Complex	6.11	6.24	-1.1	0.3896	0.7822	6.39	6.24	1.11	0.3593	0.6839	6.11	6.14	-1.02	0.8558	0.9672	6.39	6.14	1.19	0.1267	0.4655
TC0100018485.hg.1	ADAMTSL4-AS1	ADAMTSL4 antisense RNA 1	Multiple_Complex	4.95	5	-1.04	0.7945	0.947	4.89	5	-1.08	0.5691	0.8215	4.95	4.8	1.11	0.4293	0.8188	4.89	4.8	1.07	0.6257	0.8677
TC1900009165.hg.1	ADAMTSL5	ADAMTS like 5	Multiple_Complex	8.27	8.36	-1.07	0.6458	0.8974	8.29	8.36	-1.05	0.7164	0.89	8.27	8.21	1.04	0.7826	0.9491	8.29	8.21	1.06	0.7093	0.9044
TC0700013500.hg.1	ADAP1	ArfGAP with dual PH domains 1	Multiple_Complex	6.13	6.28	-1.11	0.5127	0.8432	6.16	6.28	-1.09	0.5863	0.8296	6.13	5.93	1.15	0.3736	0.7879	6.16	5.93	1.17	0.3197	0.678
TC1700012226.hg.1	ADAP2	ArfGAP with dual PH domains 2	Multiple_Complex	5.35	5.79	-1.36	0.0451	0.3764	5.91	5.79	1.08	0.5659	0.8193	5.35	5.72	-1.28	0.0881	0.491	5.91	5.72	1.14	0.3391	0.6938
TC0100015921.hg.1	ADAR	adenosine deaminase, RNA-specific	Multiple_Complex	11.22	11.49	-1.21	0.0878	0.486	11.25	11.49	-1.18	0.1281	0.4341	11.22	11.08	1.1	0.3463	0.7752	11.25	11.08	1.13	0.2489	0.613
TC2100007402.hg.1	ADARB1	adenosine deaminase, RNA-specific, B1	Multiple_Complex	11.12	11.28	-1.11	0.2337	0.6688	11.6	11.28	1.25	0.0256	0.1891	11.12	11.4	-1.21	0.0478	0.3944	11.6	11.4	1.15	0.1321	0.4745
TC1000009541.hg.1	ADARB2	adenosine deaminase, RNA-specific, B2 (inactive)	Multiple_Complex	3.25	3.29	-1.03	0.7775	0.9424	3.35	3.29	1.04	0.6765	0.8736	3.25	3.35	-1.08	0.4625	0.8363	3.35	3.35	-1	0.9651	0.9903
TC1600011569.hg.1	ADAT1	adenosine deaminase, tRNA-specific 1	Multiple_Complex	10.47	10.33	1.1	0.2476	0.6824	10.34	10.33	1.01	0.9228	0.9768	10.47	10.3	1.13	0.1574	0.6008	10.34	10.3	1.03	0.6945	0.898
TC0600013425.hg.1	ADAT2	adenosine deaminase, tRNA-specific 2	Multiple_Complex	9.98	9.9	1.06	0.5257	0.8491	9.62	9.9	-1.22	0.0422	0.2479	9.98	9.99	-1	0.976	0.9934	9.62	9.99	-1.29	0.0137	0.1527
TC1400007769.hg.1	ADCK1	aarF domain containing kinase 1	Multiple_Complex	8.51	8.79	-1.21	0.1245	0.5518	8.24	8.79	-1.46	0.009	0.1038	8.51	8.55	-1.03	0.8032	0.9557	8.24	8.55	-1.24	0.0932	0.4074
TC0700013467.hg.1	ADCK2	aarF domain containing kinase 2	Multiple_Complex	7.26	6.88	1.31	0.0143	0.2272	7.1	6.88	1.16	0.118	0.4163	7.26	6.86	1.32	0.0119	0.2184	7.1	6.86	1.18	0.099	0.4179
TC0100011812.hg.1	ADCK3	aarF domain containing kinase 3	Multiple_Complex	5.9	6.13	-1.18	0.1286	0.5578	6.08	6.13	-1.03	0.7332	0.8976	5.9	6.11	-1.16	0.1568	0.5998	6.08	6.11	-1.02	0.8286	0.9478
TC1900010716.hg.1	ADCK4	aarF domain containing kinase 4	Multiple_Complex	6.45	6.52	-1.05	0.7729	0.9412	5.97	6.52	-1.46	0.0528	0.2794	6.45	5.87	1.5	0.043	0.3769	5.97	5.87	1.08	0.6823	0.8935
TC0800009254.hg.1	ADCK5	aarF domain containing kinase 5	Multiple_Complex	7.68	8.1	-1.34	0.0242	0.2873	8.01	8.1	-1.06	0.5771	0.8257	7.68	7.98	-1.23	0.0809	0.4757	8.01	7.98	1.02	0.8762	0.9643
TC0700007426.hg.1	ADCY1	adenylate cyclase 1 (brain)	Multiple_Complex	3.91	3.66	1.19	0.1157	0.5366	4.03	3.66	1.29	0.032	0.2138	3.91	3.72	1.14	0.2204	0.671	4.03	3.72	1.23	0.0641	0.3428
TC0500006665.hg.1	ADCY2	adenylate cyclase 2 (brain)	Multiple_Complex	4.42	4.54	-1.08	0.4663	0.824	4.27	4.54	-1.21	0.1095	0.4013	4.42	4.29	1.1	0.4034	0.8046	4.27	4.29	-1.01	0.8928	0.9703
TC0500006664.hg.1	ADCY2	Transcript Identified by AceView, Entrez Gene ID(s) 108	Coding	8.74	8.76	-1.01	0.9064	0.9766	9	8.76	1.19	0.1041	0.3922	8.74	8.89	-1.11	0.3011	0.7475	9	8.89	1.08	0.4269	0.7554
TC0500006663.hg.1	ADCY2	Transcript Identified by AceView, Entrez Gene ID(s) 108	Unassigned	3.72	3.87	-1.11	0.4953	0.8348	3.76	3.87	-1.08	0.6288	0.8522	3.72	3.9	-1.13	0.4257	0.8158	3.76	3.9	-1.1	0.5481	0.8311
TC0200011991.hg.1	ADCY3	adenylate cyclase 3	Multiple_Complex	7.59	7.76	-1.12	0.2339	0.669	7.5	7.76	-1.19	0.0792	0.3453	7.59	7.35	1.18	0.0904	0.4955	7.5	7.35	1.11	0.2632	0.625
TC1400010726.hg.1	ADCY4	adenylate cyclase 4	Multiple_Complex	4.16	4.27	-1.08	0.5607	0.8655	4.33	4.27	1.05	0.7259	0.8944	4.16	4.42	-1.2	0.1861	0.6317	4.33	4.42	-1.06	0.6525	0.8787
TC0300012206.hg.1	ADCY5	adenylate cyclase 5	Multiple_Complex	4.61	4.69	-1.05	0.6033	0.8791	4.96	4.69	1.21	0.0779	0.3419	4.61	4.65	-1.02	0.8144	0.9578	4.96	4.65	1.24	0.0481	0.3
TC1200010592.hg.1	ADCY6; MIR4701	adenylate cyclase 6; microRNA 4701	Multiple_Complex	7.54	7.79	-1.19	0.3519	0.7608	7.29	7.79	-1.41	0.0772	0.3401	7.54	7.5	1.03	0.8576	0.9675	7.29	7.5	-1.15	0.4288	0.757
TC1600007814.hg.1	ADCY7	adenylate cyclase 7	Multiple_Complex	7.32	7.6	-1.22	0.1393	0.574	7.23	7.6	-1.3	0.0595	0.2987	7.32	7.41	-1.06	0.6201	0.9005	7.23	7.41	-1.13	0.3222	0.6803
TC0800011844.hg.1	ADCY8	adenylate cyclase 8 (brain)	Multiple_Complex	3.71	3.8	-1.07	0.7481	0.934	3.55	3.8	-1.19	0.4031	0.7172	3.71	3.43	1.21	0.3631	0.7837	3.55	3.43	1.09	0.6902	0.8971
TC1600009210.hg.1	ADCY9	adenylate cyclase 9	Multiple_Complex	7.22	7.22	1	0.9819	0.9967	7.01	7.22	-1.15	0.3492	0.6771	7.22	7	1.16	0.3259	0.7636	7.01	7	1	0.9782	0.9944
TC0100016316.hg.1	ADCY10	adenylate cyclase 10 (soluble)	Multiple_Complex	4.4	4.51	-1.08	0.4012	0.7908	4.52	4.51	1.01	0.9423	0.9833	4.4	4.63	-1.17	0.1052	0.5247	4.52	4.63	-1.08	0.4194	0.7512
TC1800006461.hg.1	ADCYAP1	adenylate cyclase activating polypeptide 1 (pituitary)	Multiple_Complex	4.83	4.97	-1.1	0.4196	0.802	4.34	4.97	-1.55	0.0044	0.0671	4.83	4.42	1.33	0.0356	0.3507	4.34	4.42	-1.05	0.6605	0.8826
TC0700007105.hg.1	ADCYAP1R1	adenylate cyclase activating polypeptide 1 (pituitary) receptor type I	Multiple_Complex	4.52	4.66	-1.1	0.4488	0.8161	4.21	4.66	-1.37	0.0312	0.2114	4.52	4.28	1.18	0.2015	0.6492	4.21	4.28	-1.05	0.7123	0.9054
TC0400006579.hg.1	ADD1	adducin 1 (alpha)	Multiple_Complex	12.31	12.71	-1.33	0.0139	0.2261	12.23	12.71	-1.4	0.0056	0.0769	12.31	12.35	-1.03	0.7469	0.9401	12.23	12.35	-1.09	0.3856	0.7246
TC0200013001.hg.1	ADD2	adducin 2 (beta)	Multiple_Complex	5.67	5.5	1.12	0.5247	0.8487	11.07	5.5	47.67	4.4e-09	6e-06	5.67	6.1	-1.35	0.1263	0.5622	11.07	6.1	31.43	1.2e-08	8.06e-06
TC1000008875.hg.1	ADD3	adducin 3 (gamma)	Multiple_Complex	4.11	3.93	1.14	0.4413	0.813	3.9	3.93	-1.01	0.9276	0.9778	4.11	3.86	1.19	0.2997	0.7462	3.9	3.86	1.03	0.8446	0.9533
TC0600009745.hg.1	ADGB	androglobin	Multiple_Complex	3.16	3.23	-1.05	0.5834	0.8729	3.29	3.23	1.04	0.632	0.854	3.16	3.01	1.11	0.2435	0.6941	3.29	3.01	1.21	0.0461	0.2939
TC1000009444.hg.1	ADGRA1	adhesion G protein-coupled receptor A1	Multiple_Complex	5.87	5.9	-1.02	0.8333	0.9575	5.84	5.9	-1.04	0.6967	0.8823	5.87	5.91	-1.03	0.7517	0.9417	5.84	5.91	-1.05	0.6209	0.8658
TC0800007311.hg.1	ADGRA2	adhesion G protein-coupled receptor A2	Multiple_Complex	4.52	4.49	1.03	0.8774	0.9689	4.55	4.49	1.05	0.7959	0.9273	4.52	4.62	-1.07	0.7168	0.9302	4.55	4.62	-1.05	0.7957	0.9367
TC0400012907.hg.1	ADGRA3	adhesion G protein-coupled receptor A3	Multiple_Complex	8.94	9.34	-1.32	0.0502	0.3928	9.08	9.34	-1.2	0.1781	0.5021	8.94	9.34	-1.32	0.0529	0.4109	9.08	9.34	-1.19	0.187	0.549
TC0800009143.hg.1	ADGRB1	adhesion G protein-coupled receptor B1	Multiple_Complex	4.95	4.87	1.06	0.7722	0.9412	5.64	4.87	1.71	0.017	0.1488	4.95	5.51	-1.47	0.0652	0.444	5.64	5.51	1.1	0.6126	0.8615
TC0100013578.hg.1	ADGRB2	adhesion G protein-coupled receptor B2	Multiple_Complex	3.44	3.25	1.14	0.1859	0.6252	3.24	3.25	-1.01	0.9025	0.9687	3.44	3.49	-1.04	0.707	0.9272	3.24	3.49	-1.19	0.0835	0.387
TC0600008447.hg.1	ADGRB3	adhesion G protein-coupled receptor B3	Multiple_Complex	3.48	3.79	-1.24	0.0249	0.2905	3.41	3.79	-1.3	0.009	0.1035	3.48	3.86	-1.3	0.0089	0.1879	3.41	3.86	-1.37	0.0033	0.067
TC1200009420.hg.1	ADGRD1	adhesion G protein-coupled receptor D1	Multiple_Complex	4.57	4.93	-1.28	0.2137	0.6516	4.99	4.93	1.04	0.8312	0.9418	4.57	4.86	-1.22	0.3095	0.7517	4.99	4.86	1.09	0.6423	0.8737
TC1900006827.hg.1	ADGRE1	adhesion G protein-coupled receptor E1	Multiple_Complex	3.58	3.46	1.09	0.4886	0.8314	3.59	3.46	1.1	0.4268	0.7333	3.58	3.68	-1.07	0.5571	0.8748	3.59	3.68	-1.06	0.6294	0.8686
TC1900009838.hg.1	ADGRE2	adhesion G protein-coupled receptor E2	Multiple_Complex	5.39	5.31	1.05	0.7648	0.9389	5.76	5.31	1.36	0.1042	0.3922	5.39	5.5	-1.08	0.6763	0.9181	5.76	5.5	1.2	0.3135	0.6725
TC1900009832.hg.1	ADGRE3	adhesion G protein-coupled receptor E3	Coding	4.63	4.63	-1.01	0.9529	0.9889	4.68	4.63	1.03	0.6982	0.8824	4.63	4.58	1.03	0.7388	0.937	4.68	4.58	1.07	0.4415	0.7649
TC1900007173.hg.1	ADGRE5	adhesion G protein-coupled receptor E5	Multiple_Complex	13.29	13.16	1.1	0.3041	0.7259	13.48	13.16	1.25	0.025	0.1865	13.29	13.37	-1.06	0.5175	0.8587	13.48	13.37	1.08	0.3802	0.7211
TC0600011957.hg.1	ADGRF1	adhesion G protein-coupled receptor F1	Multiple_Complex	4.03	4.65	-1.54	0.0184	0.2557	4.41	4.65	-1.18	0.2985	0.6323	4.03	4.31	-1.21	0.2366	0.687	4.41	4.31	1.08	0.6276	0.868
TC0600014135.hg.1	ADGRF2	adhesion G protein-coupled receptor F2	Coding	3.4	3.25	1.11	0.5454	0.8588	3.34	3.25	1.06	0.7244	0.8938	3.4	3.53	-1.09	0.596	0.8915	3.34	3.53	-1.14	0.4366	0.7618
TC0200012035.hg.1	ADGRF3	adhesion G protein-coupled receptor F3	Multiple_Complex	4.75	4.57	1.14	0.5531	0.8624	4.75	4.57	1.14	0.5563	0.8134	4.75	4.72	1.02	0.911	0.9801	4.75	4.72	1.02	0.915	0.9762
TC0600014136.hg.1	ADGRF4	adhesion G protein-coupled receptor F4	Coding	4.5	4.61	-1.08	0.5984	0.8783	4.37	4.61	-1.18	0.2634	0.5985	4.5	4.48	1.02	0.9114	0.9801	4.37	4.48	-1.08	0.6072	0.8585
TC0600011956.hg.1	ADGRF5	adhesion G protein-coupled receptor F5	Multiple_Complex	3.52	3.7	-1.13	0.4603	0.8215	3.47	3.7	-1.17	0.3382	0.6678	3.52	3.67	-1.1	0.5357	0.8664	3.47	3.67	-1.15	0.3996	0.7352
TC1600008005.hg.1	ADGRG1	adhesion G protein-coupled receptor G1	Multiple_Complex	5.03	4.94	1.06	0.7672	0.9397	6.63	4.94	3.23	0.0002	0.0096	5.03	4.98	1.03	0.8822	0.9746	6.63	4.98	3.13	0.0003	0.0126
TC0X00009199.hg.1	ADGRG2	adhesion G protein-coupled receptor G2	Multiple_Complex	3.41	3.74	-1.26	0.0854	0.4801	3.44	3.74	-1.23	0.1164	0.4134	3.41	3.81	-1.32	0.0461	0.388	3.44	3.81	-1.29	0.0633	0.3407
TC1600008007.hg.1	ADGRG3	adhesion G protein-coupled receptor G3	Multiple_Complex	5.18	5.17	1.01	0.9555	0.9898	5.42	5.17	1.19	0.0882	0.3645	5.18	5.2	-1.02	0.8427	0.9646	5.42	5.2	1.17	0.1334	0.4766
TC0X00008528.hg.1	ADGRG4	adhesion G protein-coupled receptor G4	Coding	4.35	4.27	1.06	0.6997	0.918	4.19	4.27	-1.06	0.6948	0.8815	4.35	4.38	-1.02	0.9011	0.978	4.19	4.38	-1.14	0.3761	0.7184
TC1600008003.hg.1	ADGRG5	adhesion G protein-coupled receptor G5	Multiple_Complex	6.2	5.97	1.18	0.316	0.7348	6.3	5.97	1.26	0.167	0.4898	6.2	6.28	-1.06	0.7313	0.9352	6.3	6.28	1.01	0.9325	0.982
TC0600009669.hg.1	ADGRG6	adhesion G protein-coupled receptor G6	Multiple_Complex	13.23	13.91	-1.6	0.0002	0.0204	13.47	13.91	-1.36	0.003	0.0531	13.23	13.4	-1.12	0.1635	0.6076	13.47	13.4	1.05	0.5607	0.8386
TC0300008150.hg.1	ADGRG7	adhesion G protein-coupled receptor G7	Multiple_Complex	4.07	4.15	-1.06	0.73	0.9281	4.14	4.15	-1.01	0.96	0.9883	4.07	4.44	-1.3	0.1512	0.5945	4.14	4.44	-1.23	0.2379	0.6027
TC1900009808.hg.1	ADGRL1	adhesion G protein-coupled receptor L1	Multiple_Complex	7.57	8.2	-1.54	0.0061	0.1519	7.9	8.2	-1.22	0.1297	0.4366	7.57	7.55	1.02	0.8823	0.9746	7.9	7.55	1.28	0.0705	0.3591
TC0100008845.hg.1	ADGRL2	adhesion G protein-coupled receptor L2	Multiple_Complex	4.01	4.1	-1.06	0.622	0.8881	3.91	4.1	-1.14	0.303	0.6368	4.01	4.13	-1.09	0.4894	0.8481	3.91	4.13	-1.16	0.225	0.5921
TC0400012797.hg.1	ADGRL3	adhesion G protein-coupled receptor L3	NonCoding	5.12	5.37	-1.19	0.1532	0.5912	5.05	5.37	-1.25	0.0738	0.3319	5.12	5.07	1.04	0.7416	0.9381	5.05	5.07	-1.01	0.9045	0.9735
TC0400012798.hg.1	ADGRL3	adhesion G protein-coupled receptor L3	Multiple_Complex	4.33	5.52	-2.29	0.0026	0.1015	4.56	5.52	-1.95	0.009	0.1035	4.33	4.67	-1.26	0.2731	0.7208	4.56	4.67	-1.08	0.7202	0.9087
TC0100014685.hg.1	ADGRL4	adhesion G protein-coupled receptor L4	Coding	4.62	4.75	-1.09	0.6273	0.8913	5.15	4.75	1.32	0.1546	0.473	4.62	4.51	1.07	0.7038	0.9259	5.15	4.51	1.55	0.0368	0.2623
TC0500008055.hg.1	ADGRV1	adhesion G protein-coupled receptor V1	Multiple_Complex	3.18	3.23	-1.04	0.844	0.9602	3.29	3.23	1.04	0.837	0.9441	3.18	3.06	1.09	0.6454	0.9088	3.29	3.06	1.17	0.3965	0.7324
TC0400011407.hg.1	ADH1A	alcohol dehydrogenase 1A (class I), alpha polypeptide	Multiple_Complex	3.55	3.64	-1.06	0.6977	0.918	3.69	3.64	1.04	0.8141	0.9354	3.55	3.75	-1.15	0.3714	0.7879	3.69	3.75	-1.05	0.7727	0.9284
TC0400011408.hg.1	ADH1B	alcohol dehydrogenase 1B (class I), beta polypeptide	Multiple_Complex	4.39	4.2	1.14	0.3856	0.7799	4.23	4.2	1.02	0.882	0.9609	4.39	4.22	1.12	0.4559	0.8341	4.23	4.22	1	0.9845	0.9955
TC0400011409.hg.1	ADH1C	alcohol dehydrogenase 1C (class I), gamma polypeptide	Multiple_Complex	4.44	4.2	1.18	0.2965	0.7207	4.5	4.2	1.23	0.2016	0.53	4.44	4.61	-1.12	0.4491	0.8299	4.5	4.61	-1.08	0.6143	0.8619
TC0400011403.hg.1	ADH4	alcohol dehydrogenase 4 (class II), pi polypeptide	Multiple_Complex	4.24	4.23	1.01	0.9766	0.9949	4.3	4.23	1.05	0.8386	0.9446	4.24	4.37	-1.09	0.7052	0.9264	4.3	4.37	-1.05	0.8375	0.9512
TC0400011402.hg.1	ADH5	alcohol dehydrogenase 5 (class III), chi polypeptide	Multiple_Complex	12.11	11.97	1.11	0.2458	0.6811	12.02	11.97	1.04	0.6762	0.8736	12.11	12.06	1.04	0.6564	0.9119	12.02	12.06	-1.03	0.7344	0.9144
TC0400011405.hg.1	ADH6	alcohol dehydrogenase 6 (class V)	Multiple_Complex	3.89	4.03	-1.1	0.4049	0.7928	4.43	4.03	1.32	0.0273	0.1959	3.89	4.09	-1.15	0.233	0.6839	4.43	4.09	1.27	0.0531	0.3149
TC0400011411.hg.1	ADH7	alcohol dehydrogenase 7 (class IV), mu or sigma polypeptide	Multiple_Complex	4.06	4	1.04	0.7178	0.9254	4.11	4	1.08	0.5013	0.7825	4.06	4.23	-1.13	0.2928	0.7398	4.11	4.23	-1.09	0.4499	0.7707
TC0800012308.hg.1	ADHFE1; C8orf46	alcohol dehydrogenase, iron containing 1; chromosome 8 open reading frame 46	Multiple_Complex	4.16	4.33	-1.12	0.1694	0.6095	4.4	4.33	1.05	0.566	0.8194	4.16	4.37	-1.15	0.0984	0.5136	4.4	4.37	1.02	0.8111	0.9423
TC0200011551.hg.1	ADI1	acireductone dioxygenase 1	Multiple_Complex	13.82	13.58	1.18	0.2043	0.6427	13.46	13.58	-1.09	0.4833	0.7711	13.82	13.3	1.43	0.0154	0.248	13.46	13.3	1.11	0.4012	0.7365
TC2000007325.hg.1	ADIG	adipogenin	Multiple_Complex	4.79	4.79	-1	0.9889	0.9973	5.08	4.79	1.23	0.2565	0.591	4.79	4.85	-1.05	0.7946	0.9523	5.08	4.85	1.17	0.3632	0.7085
TC0300009787.hg.1	ADIPOQ	adiponectin, C1Q and collagen domain containing	Coding	3.2	3.51	-1.23	0.1283	0.5578	3.37	3.51	-1.09	0.487	0.7731	3.2	3.38	-1.13	0.3433	0.7744	3.37	3.38	-1.01	0.961	0.9897
TC0100016971.hg.1	ADIPOR1	adiponectin receptor 1	Multiple_Complex	14.46	14.38	1.06	0.4586	0.8205	14.61	14.38	1.17	0.064	0.3091	14.46	14.49	-1.02	0.8072	0.9567	14.61	14.49	1.08	0.3061	0.667
TC1200006472.hg.1	ADIPOR2	adiponectin receptor 2	Multiple_Complex	12.3	12.49	-1.14	0.1479	0.5835	12.83	12.49	1.26	0.0204	0.1662	12.3	12.87	-1.48	0.001	0.0545	12.83	12.87	-1.03	0.726	0.911
TC1000012471.hg.1	ADIRF; AGAP11; BMS1P3	adipogenesis regulatory factor; ankyrin repeat and GTPase domain Arf GTPase activating protein 11; BMS1 ribosome biogenesis factor pseudogene 3	Multiple_Complex	8.15	8.34	-1.15	0.1754	0.6158	8.34	8.34	-1	0.9625	0.989	8.15	8.02	1.09	0.3819	0.7918	8.34	8.02	1.24	0.0439	0.2871
TC1000012574.hg.1	ADIRF-AS1; RP11-96C23.15; MMRN2	ADIRF antisense RNA 1 [Source:HGNC Symbol;Acc:HGNC:45127]; Transcript Identified by AceView, Entrez Gene ID(s) 79812; ADIRF antisense RNA 1; novel transcript, antisense to ADIRF	NonCoding	6.37	6.03	1.26	0.0617	0.4276	6.24	6.03	1.16	0.2185	0.5513	6.37	6.29	1.05	0.6402	0.9074	6.24	6.29	-1.04	0.7511	0.9204
TC1000011056.hg.1	ADK	Memczak2013 ANTISENSE, coding, INTERNAL, intronic best transcript NM_006721	NonCoding	3.93	3.77	1.12	0.4294	0.8079	3.8	3.77	1.02	0.8792	0.9597	3.93	3.9	1.03	0.8536	0.9664	3.8	3.9	-1.07	0.6419	0.8735
TC1000008063.hg.1	ADK; MRPL35P3	adenosine kinase; mitochondrial ribosomal protein L35 pseudogene 3	Multiple_Complex	12.24	12.24	-1	0.9843	0.9968	12.16	12.24	-1.06	0.4854	0.7721	12.24	12.25	-1	0.956	0.9882	12.16	12.25	-1.06	0.4644	0.7801
TC1100006831.hg.1	ADM	adrenomedullin	Coding	6.58	6.8	-1.16	0.1765	0.6163	7.44	6.8	1.56	0.002	0.0412	6.58	7.38	-1.74	0.0005	0.034	7.44	7.38	1.05	0.6666	0.8854
TC2200007808.hg.1	ADM2	adrenomedullin 2	Multiple_Complex	5.31	5.18	1.1	0.4756	0.8251	5.25	5.18	1.05	0.6863	0.879	5.31	5.25	1.05	0.7205	0.9313	5.25	5.25	1.01	0.9674	0.991
TC1900011782.hg.1	ADM5; CPT1C	adrenomedullin 5 (putative); carnitine palmitoyltransferase 1C	Multiple_Complex	6.16	6.21	-1.03	0.8162	0.9536	5.36	6.21	-1.81	0.0019	0.0402	6.16	6	1.12	0.4187	0.8117	5.36	6	-1.56	0.0101	0.1294
TC2000009440.hg.1	ADNP	activity-dependent neuroprotector homeobox	Multiple_Complex	12.66	12.58	1.06	0.4679	0.8245	12.51	12.58	-1.05	0.525	0.7954	12.66	12.46	1.15	0.0865	0.4878	12.51	12.46	1.04	0.6256	0.8677
TC1800007835.hg.1	ADNP2	ADNP homeobox 2	Multiple_Complex	10.99	10.88	1.07	0.4439	0.8138	10.79	10.88	-1.07	0.4829	0.7711	10.99	10.87	1.08	0.3905	0.7977	10.79	10.87	-1.06	0.5441	0.8286
TC1000007779.hg.1	ADO	2-aminoethanethiol (cysteamine) dioxygenase	Coding	10.31	10.1	1.16	0.1411	0.5757	10.21	10.1	1.08	0.4047	0.7178	10.31	10.38	-1.05	0.6039	0.894	10.21	10.38	-1.12	0.2336	0.5986
TC0100011245.hg.1	ADORA1	adenosine A1 receptor	Multiple_Complex	10.48	10.2	1.21	0.1006	0.5097	9.44	10.2	-1.7	0.0007	0.0197	10.48	9.79	1.61	0.0013	0.0635	9.44	9.79	-1.27	0.0448	0.2899
TC2200009233.hg.1	ADORA2A	adenosine A2a receptor	Multiple_Complex	9.48	9.88	-1.33	0.1013	0.5102	8.78	9.88	-2.15	0.0008	0.0223	9.48	9.46	1.01	0.957	0.9885	8.78	9.46	-1.61	0.013	0.1488
TC1700006999.hg.1	ADORA2B	adenosine A2b receptor	Multiple_Complex	10.98	10.67	1.24	0.0718	0.4537	10.63	10.67	-1.03	0.7732	0.9164	10.98	10.99	-1.01	0.9159	0.9811	10.63	10.99	-1.29	0.0371	0.2635
TC0100015275.hg.1	ADORA3; TMIGD3	adenosine A3 receptor; transmembrane and immunoglobulin domain containing 3	Multiple_Complex	3.65	3.8	-1.11	0.2382	0.6718	3.41	3.8	-1.31	0.0097	0.108	3.65	3.55	1.07	0.4262	0.8163	3.41	3.55	-1.1	0.271	0.6326
TC1500009973.hg.1	ADPGK	ADP-dependent glucokinase	Multiple_Complex	8.08	8.11	-1.02	0.8216	0.9551	8.07	8.11	-1.03	0.7615	0.9112	8.08	8.14	-1.04	0.7022	0.9255	8.07	8.14	-1.05	0.6458	0.8752
TC0300008482.hg.1	ADPRH	ADP-ribosylarginine hydrolase	Multiple_Complex	5.82	5.34	1.39	0.0434	0.3694	5.46	5.34	1.09	0.5748	0.8243	5.82	5.5	1.25	0.1491	0.5912	5.46	5.5	-1.03	0.8534	0.9562
TC1300009906.hg.1	ADPRHL1	ADP-ribosylhydrolase like 1	Multiple_Complex	8.13	8.01	1.08	0.5075	0.8401	7.98	8.01	-1.02	0.8505	0.9484	8.13	8.04	1.06	0.6203	0.9006	7.98	8.04	-1.04	0.7191	0.9081
TC0100007791.hg.1	ADPRHL2	ADP-ribosylhydrolase like 2	Multiple_Complex	7.35	7.33	1.01	0.9265	0.9819	7.21	7.33	-1.09	0.4339	0.7388	7.35	7.49	-1.1	0.3632	0.7838	7.21	7.49	-1.21	0.0941	0.409
TC1700006877.hg.1	ADPRM	ADP-ribose/CDP-alcohol diphosphatase, manganese-dependent	Multiple_Complex	7.71	7.75	-1.03	0.7958	0.9472	7.98	7.75	1.17	0.1836	0.5101	7.71	7.88	-1.12	0.3188	0.758	7.98	7.88	1.07	0.5308	0.8201
TC0800012393.hg.1	ADRA1A	adrenoceptor alpha 1A	Multiple_Complex	4.9	4.69	1.16	0.2313	0.6669	4.86	4.69	1.12	0.3495	0.6773	4.9	5.3	-1.32	0.0387	0.3619	4.86	5.3	-1.36	0.0238	0.2086
TC0500009264.hg.1	ADRA1B	adrenoceptor alpha 1B	Coding	4.93	5.28	-1.27	0.0932	0.4961	5.19	5.28	-1.07	0.6138	0.8448	4.93	5.09	-1.11	0.4341	0.8217	5.19	5.09	1.07	0.605	0.8577
TC2000008253.hg.1	ADRA1D	adrenoceptor alpha 1D	Multiple_Complex	5.14	5.43	-1.22	0.0828	0.475	5.3	5.43	-1.09	0.4053	0.7181	5.14	5.21	-1.05	0.6281	0.9031	5.3	5.21	1.06	0.5781	0.8459
TC1000008913.hg.1	ADRA2A	adrenoceptor alpha 2A	Coding	3.83	3.78	1.04	0.742	0.9324	3.75	3.78	-1.02	0.862	0.9534	3.83	3.72	1.08	0.5076	0.8556	3.75	3.72	1.02	0.8676	0.962
TC0200013509.hg.1	ADRA2B	adrenoceptor alpha 2B	Coding	3.49	3.49	-1	0.9756	0.9948	3.52	3.49	1.02	0.871	0.957	3.49	3.49	-1	0.9924	0.9978	3.52	3.49	1.02	0.8544	0.9565
TC0400006616.hg.1	ADRA2C	adrenoceptor alpha 2C	Coding	7.23	7.26	-1.02	0.7914	0.9467	7.52	7.26	1.2	0.0723	0.329	7.23	7.36	-1.1	0.3127	0.7532	7.52	7.36	1.12	0.2468	0.611
TC1000008968.hg.1	ADRB1	adrenoceptor beta 1	Multiple_Complex	5.68	5.45	1.17	0.2734	0.7045	5.72	5.45	1.21	0.2032	0.5325	5.68	5.54	1.11	0.4802	0.8445	5.72	5.54	1.14	0.3707	0.7148
TC0500009046.hg.1	ADRB2	adrenoceptor beta 2, surface	Coding	3.67	3.33	1.27	0.0737	0.457	6.34	3.33	8.05	2.54e-08	1.7e-05	3.67	3	1.59	0.0032	0.1145	6.34	3	10.12	1.02e-08	7.03e-06
TC0800010144.hg.1	ADRB3	adrenoceptor beta 3	Multiple_Complex	3.59	3.51	1.06	0.5568	0.8641	3.58	3.51	1.05	0.6293	0.8522	3.59	3.58	1.01	0.9468	0.9865	3.58	3.58	-1	0.9675	0.991
TC1100008123.hg.1	ADRBK1	adrenergic, beta, receptor kinase 1	Multiple_Complex	8.99	9.17	-1.13	0.2018	0.6396	8.96	9.17	-1.15	0.1594	0.4797	8.99	9.06	-1.06	0.5701	0.881	8.96	9.06	-1.07	0.4745	0.7856
TC2200006935.hg.1	ADRBK2	adrenergic, beta, receptor kinase 2	Multiple_Complex	5.93	5.8	1.09	0.7032	0.9196	6.61	5.8	1.75	0.0343	0.2208	5.93	6.9	-1.96	0.0147	0.2436	6.61	6.9	-1.23	0.3862	0.7251
TC2000008001.hg.1	ADRM1	adhesion regulating molecule 1	Multiple_Complex	13.85	13.55	1.23	0.0434	0.3694	14.02	13.55	1.38	0.0052	0.0741	13.85	13.99	-1.1	0.3016	0.7475	14.02	13.99	1.02	0.8348	0.9503
TC2200009275.hg.1	ADSL	adenylosuccinate lyase	Multiple_Complex	11.7	11.55	1.11	0.3271	0.7417	11.48	11.55	-1.05	0.6206	0.8487	11.7	11.86	-1.12	0.2934	0.7406	11.48	11.86	-1.3	0.0259	0.219
TC0100018006.hg.1	ADSS	adenylosuccinate synthase	Multiple_Complex	12.03	12.04	-1.01	0.9363	0.9839	12	12.04	-1.02	0.8167	0.9356	12.03	12.06	-1.02	0.8341	0.9629	12	12.06	-1.04	0.7185	0.9078
TC1400008452.hg.1	ADSSL1	adenylosuccinate synthase like 1	Multiple_Complex	6.5	6.35	1.1	0.3086	0.7295	6.17	6.35	-1.13	0.1968	0.5243	6.5	6.18	1.24	0.0384	0.361	6.17	6.18	-1	0.9614	0.9899
TC0600010825.hg.1	ADTRP	androgen-dependent TFPI-regulating protein	Multiple_Complex	6.04	6.12	-1.06	0.7739	0.9414	6.53	6.12	1.34	0.1485	0.464	6.04	6.05	-1.01	0.9608	0.9893	6.53	6.05	1.4	0.1012	0.4222
TC0700007370.hg.1	AEBP1; MIR4649	AE binding protein 1; microRNA 4649	Multiple_Complex	7.98	8.02	-1.03	0.8239	0.9554	8.27	8.02	1.19	0.2033	0.5328	7.98	7.9	1.06	0.6561	0.9119	8.27	7.9	1.29	0.0693	0.3565
TC1200012599.hg.1	AEBP2	AE binding protein 2	Multiple_Complex	12.94	13	-1.04	0.598	0.8782	12.98	13	-1.02	0.85	0.9483	12.94	12.9	1.03	0.7401	0.9376	12.98	12.9	1.05	0.5053	0.8054
TC1500008231.hg.1	AEN	apoptosis enhancing nuclease	Multiple_Complex	12.15	11.97	1.13	0.1916	0.6286	12.17	11.97	1.14	0.1495	0.4649	12.15	12.31	-1.12	0.2251	0.6766	12.17	12.31	-1.1	0.2844	0.6452
TC1900009272.hg.1	AES	amino-terminal enhancer of split	Multiple_Complex	13.79	13.62	1.12	0.1561	0.5926	13.67	13.62	1.03	0.66	0.8672	13.79	13.47	1.24	0.0172	0.2572	13.67	13.47	1.15	0.1015	0.4226
TC0800009589.hg.1	AF131215.3; XKR6	Memczak2013 ALT_ACCEPTOR, ALT_DONOR, coding, INTERNAL, intronic best transcript NM_173683; novel transcript	Multiple_Complex	3.96	4.23	-1.21	0.2458	0.6811	3.89	4.23	-1.27	0.1555	0.4743	3.96	4.1	-1.1	0.5416	0.8685	3.89	4.1	-1.16	0.3701	0.7143
TC0400009953.hg.1	AFAP1	actin filament associated protein 1	Multiple_Complex	7.16	7.23	-1.04	0.7849	0.9447	6.97	7.23	-1.2	0.278	0.6122	7.16	7.29	-1.09	0.5747	0.8839	6.97	7.29	-1.25	0.1795	0.5393
TC0500009058.hg.1	AFAP1L1	actin filament associated protein 1-like 1	Multiple_Complex	4.51	4.45	1.04	0.7624	0.9386	5.01	4.45	1.48	0.017	0.149	4.51	4.42	1.06	0.6611	0.9134	5.01	4.42	1.51	0.0136	0.1524
TC1000011899.hg.1	AFAP1L2	actin filament associated protein 1-like 2	Multiple_Complex	4.44	5.5	-2.08	0.0005	0.0356	4.07	5.5	-2.69	5.02e-05	0.0038	4.44	3.9	1.46	0.0223	0.2887	4.07	3.9	1.13	0.4086	0.7421
TC0400008053.hg.1	AFF1	AF4/FMR2 family, member 1	Multiple_Complex	11.72	11.57	1.1	0.2702	0.7011	12	11.57	1.35	0.0063	0.0835	11.72	11.62	1.07	0.4453	0.8273	12	11.62	1.31	0.0115	0.1397
TC0X00008674.hg.1	AFF2	AF4/FMR2 family, member 2	Multiple_Complex	4.14	4.1	1.03	0.8757	0.9687	4.58	4.1	1.4	0.1212	0.4229	4.14	4.16	-1.01	0.969	0.9911	4.58	4.16	1.34	0.1653	0.5211
TC0200013627.hg.1	AFF3	Memczak2013 ALT_ACCEPTOR, ALT_DONOR, coding, INTERNAL, intronic best transcript NM_001025108	NonCoding	3.38	3.44	-1.04	0.787	0.9456	3.29	3.44	-1.11	0.5041	0.7846	3.38	2.99	1.31	0.1149	0.5432	3.29	2.99	1.23	0.2169	0.584
TC0200013616.hg.1	AFF3	AF4/FMR2 family, member 3	Multiple_Complex	3.42	3.11	1.25	0.0916	0.4922	3.55	3.11	1.36	0.0275	0.1963	3.42	3.44	-1.01	0.9081	0.9797	3.55	3.44	1.08	0.5499	0.8322
TC0500012032.hg.1	AFF4	AF4/FMR2 family, member 4	Multiple_Complex	11.94	12.06	-1.08	0.3148	0.7334	11.94	12.06	-1.08	0.3133	0.6457	11.94	11.91	1.02	0.7654	0.9456	11.94	11.91	1.02	0.768	0.9263
TC0500008656.hg.1	AFF4	Memczak2013 ANTISENSE, CDS, coding, INTERNAL best transcript NM_014423	NonCoding	6.73	6.84	-1.08	0.6345	0.8942	6.46	6.84	-1.3	0.1324	0.4418	6.73	6.85	-1.09	0.6018	0.8933	6.46	6.85	-1.31	0.1227	0.4591
TC1800008116.hg.1	AFG3L2	AFG3-like AAA ATPase 2	Multiple_Complex	13.33	13.22	1.08	0.4576	0.8199	13.16	13.22	-1.04	0.6588	0.8665	13.33	13.28	1.03	0.7568	0.9429	13.16	13.28	-1.09	0.3848	0.7239
TC0400007832.hg.1	AFM	afamin	Multiple_Complex	3.66	3.45	1.16	0.1965	0.6335	3.39	3.45	-1.04	0.6925	0.8809	3.66	3.31	1.28	0.0447	0.3843	3.39	3.31	1.06	0.6103	0.8606
TC1700009042.hg.1	AFMID	arylformamidase	Multiple_Complex	8.12	8.02	1.07	0.5271	0.8499	8.15	8.02	1.1	0.404	0.7175	8.12	8.23	-1.08	0.4756	0.8425	8.15	8.23	-1.06	0.6112	0.861
TC0400007831.hg.1	AFP	alpha-fetoprotein	Multiple_Complex	3.31	3.29	1.01	0.9223	0.9808	3.38	3.29	1.06	0.6633	0.8686	3.31	3.09	1.17	0.2909	0.7383	3.38	3.09	1.22	0.1752	0.5338
TC0200007805.hg.1	AFTPH	aftiphilin	Multiple_Complex	11.86	11.38	1.4	0.0066	0.1572	11.55	11.38	1.12	0.2508	0.586	11.86	11.47	1.32	0.0174	0.2595	11.55	11.47	1.06	0.5519	0.8334
TC0400012496.hg.1	AGA	aspartylglucosaminidase	Multiple_Complex	8.53	8.4	1.1	0.521	0.8473	8.42	8.4	1.01	0.9325	0.9792	8.53	8.57	-1.03	0.8366	0.9634	8.42	8.57	-1.12	0.4482	0.7694
TC0200011188.hg.1	AGAP1	ArfGAP with GTPase domain, ankyrin repeat and PH domain 1	Multiple_Complex	7.92	7.64	1.21	0.2483	0.6824	7.79	7.64	1.11	0.5226	0.7945	7.92	7.79	1.1	0.5641	0.8781	7.79	7.79	1	0.9771	0.994
TC0200011195.hg.1	AGAP1; noygloy; torkeybo	Jeck2013 ALT_ACCEPTOR, ALT_DONOR, coding, INTERNAL, intronic best transcript NM_001037131; Transcript Identified by AceView	Multiple_Complex	4.37	4.52	-1.11	0.3841	0.7792	4.59	4.52	1.05	0.6703	0.8711	4.37	4.33	1.02	0.8367	0.9634	4.59	4.33	1.19	0.1516	0.501
TC1200010976.hg.1	AGAP2	ArfGAP with GTPase domain, ankyrin repeat and PH domain 2	Multiple_Complex	3.85	3.94	-1.06	0.5872	0.8745	3.86	3.94	-1.05	0.645	0.8604	3.85	4.02	-1.13	0.2969	0.7442	3.86	4.02	-1.12	0.334	0.6899
TC0700009693.hg.1	AGAP3	ArfGAP with GTPase domain, ankyrin repeat and PH domain 3	Multiple_Complex	10.55	10.44	1.07	0.4354	0.8109	10.62	10.44	1.13	0.1935	0.52	10.55	10.41	1.1	0.309	0.7515	10.62	10.41	1.16	0.1298	0.4706
TC1000010509.hg.1	AGAP4	ArfGAP with GTPase domain, ankyrin repeat and PH domain 4	Multiple_Complex	10.94	10.29	1.57	0.0002	0.0228	11.2	10.29	1.88	1.58e-05	0.0017	10.94	10.79	1.11	0.1926	0.6389	11.2	10.79	1.33	0.0043	0.0779
TC1000012567.hg.1	AGAP5	ArfGAP with GTPase domain, ankyrin repeat and PH domain 5	Multiple_Complex	10.5	10.33	1.13	0.171	0.611	10.98	10.33	1.57	0.0003	0.0123	10.5	10.34	1.12	0.1797	0.6259	10.98	10.34	1.56	0.0003	0.0151
TC1000007598.hg.1	AGAP6	ArfGAP with GTPase domain, ankyrin repeat and PH domain 6	Multiple_Complex	11.1	10.66	1.35	0.0044	0.1313	11.35	10.66	1.61	0.0002	0.0095	11.1	11	1.07	0.4334	0.8213	11.35	11	1.27	0.0147	0.1607
TC1000010555.hg.1	AGAP9; BMS1P6	ArfGAP with GTPase domain, ankyrin repeat and PH domain 9; BMS1 ribosome biogenesis factor pseudogene 6	Multiple_Complex	13.05	13.01	1.02	0.8049	0.9509	13.12	13.01	1.08	0.4529	0.7517	13.05	12.88	1.12	0.2594	0.7091	13.12	12.88	1.18	0.117	0.4505
TC1000007510.hg.1	AGAP9; CTGLF11P	Salzman2013 ANNOTATED, CDS, coding, INTERNAL, OVCODE, OVEXON best transcript NM_001190810; centaurin, gamma-like family, member 11 pseudogene [Source:HGNC Symbol;Acc:HGNC:23660]	Multiple_Complex	10.13	9.56	1.49	0.0009	0.0561	10.55	9.56	2	1.44e-05	0.0016	10.13	10	1.09	0.3065	0.7502	10.55	10	1.47	0.0011	0.0333
TC1500008202.hg.1	AGBL1	ATP/GTP binding protein-like 1	Multiple_Complex	3.82	4.02	-1.15	0.1839	0.6239	3.93	4.02	-1.06	0.5286	0.7963	3.82	3.74	1.06	0.5659	0.8789	3.93	3.74	1.14	0.2009	0.5657
TC1100010760.hg.1	AGBL2	ATP/GTP binding protein-like 2	Multiple_Complex	4.41	4.02	1.31	0.171	0.611	3.89	4.02	-1.09	0.6449	0.8604	4.41	3.91	1.41	0.0927	0.5009	3.89	3.91	-1.02	0.9352	0.9829
TC0700009240.hg.1	AGBL3	ATP/GTP binding protein-like 3	Multiple_Complex	4.98	5.1	-1.09	0.6173	0.8856	5.16	5.1	1.04	0.8261	0.9402	4.98	5.48	-1.42	0.0645	0.4417	5.16	5.48	-1.25	0.2062	0.5713
TC0100014133.hg.1	AGBL4	ATP/GTP binding protein-like 4	Multiple_Complex	3.45	3.68	-1.17	0.2229	0.66	3.46	3.68	-1.16	0.2503	0.5855	3.45	3.36	1.06	0.6211	0.9011	3.46	3.36	1.07	0.5684	0.8415
TC0200007050.hg.1	AGBL5	ATP/GTP binding protein-like 5	Multiple_Complex	10.23	10.6	-1.29	0.0605	0.4249	10.35	10.6	-1.18	0.1884	0.5154	10.23	10.42	-1.14	0.2904	0.7377	10.35	10.42	-1.05	0.6979	0.8994
TC0600011482.hg.1	AGER	advanced glycosylation end product-specific receptor	Multiple_Complex	5.8	5.29	1.43	0.039	0.3532	5.42	5.29	1.1	0.554	0.812	5.8	5.37	1.35	0.0749	0.4651	5.42	5.37	1.03	0.8352	0.9504
TC0200010975.hg.1	AGFG1; MIR5703	ArfGAP with FG repeats 1; microRNA 5703	Multiple_Complex	12.91	12.48	1.34	0.007	0.161	12.87	12.48	1.32	0.0104	0.1126	12.91	12.78	1.09	0.3498	0.7767	12.87	12.78	1.06	0.4801	0.7894
TC0700008552.hg.1	AGFG2	ArfGAP with FG repeats 2	Multiple_Complex	8.3	8.28	1.01	0.9094	0.9779	7.71	8.28	-1.48	0.0067	0.0863	8.3	8.17	1.09	0.4641	0.837	7.71	8.17	-1.38	0.0188	0.1842
TC0500007841.hg.1	AGGF1	angiogenic factor with G-patch and FHA domains 1	Multiple_Complex	12.03	12.16	-1.1	0.3822	0.7772	11.5	12.16	-1.58	0.0015	0.034	12.03	11.98	1.04	0.7361	0.9364	11.5	11.98	-1.39	0.0101	0.1299
TC0700009394.hg.1	AGK	acylglycerol kinase	Multiple_Complex	11.97	11.95	1.01	0.9135	0.9785	11.68	11.95	-1.21	0.0533	0.2812	11.97	12.37	-1.32	0.01	0.2004	11.68	12.37	-1.61	0.0003	0.0149
TC0100009191.hg.1	AGL	amylo-alpha-1, 6-glucosidase, 4-alpha-glucanotransferase	Multiple_Complex	8.11	8.81	-1.63	0.0003	0.0273	8.1	8.81	-1.64	0.0003	0.0112	8.11	8.11	1	0.9836	0.9949	8.1	8.11	-1	0.9628	0.9899
TC0100013003.hg.1	AGMAT	agmatinase	Coding	3.93	3.85	1.06	0.7158	0.9248	3.96	3.85	1.08	0.6008	0.8377	3.93	4.2	-1.21	0.2291	0.6801	3.96	4.2	-1.18	0.2901	0.6505
TC0700010334.hg.1	AGMO	alkylglycerol monooxygenase	Multiple_Complex	3.64	3.26	1.3	0.1288	0.5583	3.73	3.26	1.38	0.0703	0.3247	3.64	3.57	1.05	0.7532	0.9418	3.73	3.57	1.12	0.4986	0.8014
TC0100007786.hg.1	AGO1	argonaute RISC catalytic component 1	Multiple_Complex	10.39	10.49	-1.08	0.4213	0.8026	10.28	10.49	-1.16	0.1385	0.4497	10.39	10.31	1.05	0.5803	0.8865	10.28	10.31	-1.02	0.8386	0.9517
TC0800012474.hg.1	AGO2	argonaute RISC catalytic component 2	Multiple_Complex	10.89	11.1	-1.16	0.134	0.5671	11.38	11.1	1.21	0.0666	0.3156	10.89	11.35	-1.38	0.0065	0.162	11.38	11.35	1.02	0.8369	0.9509
TC0100007789.hg.1	AGO3	argonaute RISC catalytic component 3	Multiple_Complex	9.77	9.81	-1.03	0.7692	0.9403	9.67	9.81	-1.1	0.3461	0.6748	9.77	9.99	-1.17	0.1559	0.5998	9.67	9.99	-1.25	0.0519	0.3117
TC0100007784.hg.1	AGO4	argonaute RISC catalytic component 4	Multiple_Complex	7.08	7.57	-1.41	0.0674	0.4412	7.3	7.57	-1.21	0.2784	0.6125	7.08	6.98	1.07	0.6908	0.9228	7.3	6.98	1.25	0.2142	0.5811
TC0600011481.hg.1	AGPAT1; MIR6721	1-acylglycerol-3-phosphate O-acyltransferase 1; microRNA 6721	Multiple_Complex	12.34	11.89	1.37	0.0146	0.2292	11.68	11.89	-1.16	0.1849	0.5114	12.34	12.31	1.03	0.816	0.958	11.68	12.31	-1.55	0.0023	0.0523
TC0900011992.hg.1	AGPAT2	1-acylglycerol-3-phosphate O-acyltransferase 2	Multiple_Complex	10.02	9.87	1.11	0.3324	0.7449	10.08	9.87	1.16	0.1834	0.5099	10.02	9.73	1.22	0.0774	0.4713	10.08	9.73	1.27	0.0393	0.2718
TC2100007331.hg.1	AGPAT3	1-acylglycerol-3-phosphate O-acyltransferase 3	Multiple_Complex	10.53	10.49	1.03	0.804	0.9506	10.63	10.49	1.11	0.4436	0.7456	10.53	10.08	1.37	0.0344	0.3465	10.63	10.08	1.47	0.0141	0.1562
TC0600013796.hg.1	AGPAT4	Transcript Identified by AceView, Entrez Gene ID(s) 56895	Unassigned	5.62	5.73	-1.07	0.7538	0.9358	5.68	5.73	-1.04	0.8769	0.9587	5.62	5.82	-1.14	0.5584	0.8752	5.68	5.82	-1.1	0.6677	0.8862
TC0600013794.hg.1	AGPAT4	1-acylglycerol-3-phosphate O-acyltransferase 4	Multiple_Complex	5.99	5.7	1.22	0.2236	0.6601	6.15	5.7	1.36	0.0714	0.3275	5.99	6.33	-1.26	0.1575	0.6009	6.15	6.33	-1.13	0.4414	0.7649
TC0600013797.hg.1	AGPAT4-IT1	AGPAT4 intronic transcript 1	NonCoding	4.47	4.7	-1.17	0.1972	0.6341	4.88	4.7	1.13	0.3068	0.6406	4.47	4.87	-1.32	0.0401	0.3677	4.88	4.87	1.01	0.9386	0.9834
TC0800006566.hg.1	AGPAT5	1-acylglycerol-3-phosphate O-acyltransferase 5	Multiple_Complex	11.93	12.09	-1.12	0.2984	0.7214	11.93	12.09	-1.12	0.3045	0.6382	11.93	12.35	-1.34	0.0176	0.2607	11.93	12.35	-1.34	0.018	0.1797
TC0200010100.hg.1	AGPS	alkylglycerone phosphate synthase	Multiple_Complex	12.02	12.07	-1.04	0.6956	0.9175	11.94	12.07	-1.09	0.3584	0.6836	12.02	12.03	-1.01	0.8866	0.9753	11.94	12.03	-1.06	0.4954	0.7999
TC0700010355.hg.1	AGR2	anterior gradient 2, protein disulphide isomerase family member	Multiple_Complex	3.95	4.03	-1.05	0.7234	0.9264	3.83	4.03	-1.15	0.3602	0.6843	3.95	4.31	-1.28	0.1232	0.5576	3.83	4.31	-1.4	0.047	0.2971
TC0700010358.hg.1	AGR3	anterior gradient 3, protein disulphide isomerase family member	Multiple_Complex	3.3	3.1	1.15	0.1773	0.6177	3.08	3.1	-1.01	0.881	0.9606	3.3	3.1	1.15	0.1644	0.6089	3.08	3.1	-1.01	0.9195	0.978
TC0100006486.hg.1	AGRN	agrin	Multiple_Complex	5.73	5.96	-1.17	0.379	0.7751	6.16	5.96	1.15	0.4198	0.7291	5.73	5.32	1.33	0.1194	0.5506	6.16	5.32	1.79	0.0068	0.1023
TC1600010636.hg.1	AGRP	agouti related neuropeptide	Coding	4.23	4.42	-1.14	0.2064	0.6446	4.48	4.42	1.04	0.6812	0.8762	4.23	4.5	-1.21	0.0835	0.4808	4.48	4.5	-1.02	0.876	0.9643
TC0100018565.hg.1	AGT	angiotensinogen (serpin peptidase inhibitor, clade A, member 8)	Multiple_Complex	4.4	4.38	1.01	0.9459	0.9865	4.49	4.38	1.07	0.7264	0.8945	4.4	4.33	1.05	0.795	0.9525	4.49	4.33	1.12	0.5899	0.8506
TC0900010607.hg.1	AGTPBP1	ATP/GTP binding protein 1	Multiple_Complex	8.61	8.77	-1.11	0.4305	0.8082	9.08	8.77	1.24	0.1278	0.4338	8.61	8.71	-1.07	0.6096	0.8957	9.08	8.71	1.29	0.0799	0.3812
TC0300009119.hg.1	AGTR1	angiotensin II receptor, type 1	Multiple_Complex	3.49	3.77	-1.22	0.2664	0.6983	3.72	3.77	-1.04	0.8309	0.9418	3.49	3.8	-1.24	0.2299	0.6811	3.72	3.8	-1.06	0.7544	0.9216
TC0X00008207.hg.1	AGTR2	angiotensin II receptor, type 2	Multiple_Complex	4.56	4.29	1.2	0.3963	0.7871	4.59	4.29	1.23	0.3512	0.6783	4.56	4.62	-1.04	0.8519	0.9662	4.59	4.62	-1.02	0.923	0.9789
TC0100006865.hg.1	AGTRAP	angiotensin II receptor-associated protein	Multiple_Complex	11.33	11.31	1.02	0.8795	0.9697	11.22	11.31	-1.06	0.5799	0.8269	11.33	11.17	1.12	0.3219	0.7607	11.22	11.17	1.03	0.7578	0.9228
TC0200011376.hg.1	AGXT	alanine-glyoxylate aminotransferase	Multiple_Complex	8.32	8.41	-1.06	0.7838	0.9443	8.38	8.41	-1.02	0.926	0.9774	8.32	8.54	-1.16	0.4948	0.85	8.38	8.54	-1.12	0.6128	0.8615
TC0500010478.hg.1	AGXT2	alanine--glyoxylate aminotransferase 2	Multiple_Complex	4.41	4.57	-1.11	0.5554	0.8636	4.48	4.57	-1.06	0.744	0.9038	4.41	4.74	-1.26	0.2167	0.6671	4.48	4.74	-1.2	0.3198	0.6781
TC0100018080.hg.1	AHCTF1	AT hook containing transcription factor 1	Multiple_Complex	12.84	12.86	-1.02	0.8716	0.967	12.95	12.86	1.07	0.498	0.7799	12.84	12.75	1.07	0.4995	0.8518	12.95	12.75	1.15	0.1495	0.4988
TC2000008915.hg.1	AHCY	adenosylhomocysteinase	Multiple_Complex	12.8	13.05	-1.19	0.1338	0.5671	12.77	13.05	-1.21	0.0996	0.3845	12.8	12.88	-1.06	0.5929	0.8905	12.77	12.88	-1.08	0.4768	0.7872
TC0100009365.hg.1	AHCYL1	adenosylhomocysteinase like 1	Multiple_Complex	14.11	14.23	-1.09	0.2973	0.7207	13.66	14.23	-1.48	0.0005	0.0162	14.11	14.36	-1.19	0.0418	0.3731	13.66	14.36	-1.63	0.0001	0.0066
TC0700009083.hg.1	AHCYL2	adenosylhomocysteinase-like 2	Multiple_Complex	8.37	8.86	-1.4	0.0097	0.1906	7.64	8.86	-2.33	1.83e-05	0.0019	8.37	8.55	-1.13	0.2579	0.7078	7.64	8.55	-1.89	0.0002	0.0092
TC0100013437.hg.1	AHDC1	AT hook, DNA binding motif, containing 1	Multiple_Complex	6.08	5.93	1.11	0.6508	0.8993	5.56	5.93	-1.29	0.2862	0.6207	6.08	5.7	1.3	0.2711	0.7193	5.56	5.7	-1.1	0.6777	0.8909
TC0600013258.hg.1	AHI1	Abelson helper integration site 1	Multiple_Complex	9.41	9.03	1.3	0.0338	0.3341	8.8	9.03	-1.17	0.1638	0.4847	9.41	9.36	1.03	0.7565	0.9426	8.8	9.36	-1.47	0.005	0.086
TC1100011083.hg.1	AHNAK	AHNAK nucleoprotein	Multiple_Complex	11.17	11.45	-1.21	0.1918	0.6286	11.71	11.45	1.2	0.2209	0.5534	11.17	11.29	-1.09	0.5355	0.8664	11.71	11.29	1.33	0.067	0.3513
TC1400010390.hg.1	AHNAK2	AHNAK nucleoprotein 2	Multiple_Complex	11.69	12.15	-1.38	0.005	0.1386	11.62	12.15	-1.44	0.0023	0.045	11.69	11.19	1.42	0.0031	0.1135	11.62	11.19	1.35	0.0071	0.1043
TC0700006795.hg.1	AHR	aryl hydrocarbon receptor	Multiple_Complex	3.83	4.09	-1.2	0.2447	0.6799	4.17	4.09	1.06	0.7187	0.8911	3.83	3.91	-1.06	0.7101	0.928	4.17	3.91	1.2	0.2489	0.613
TC0500013140.hg.1	AHRR; PDCD6	aryl-hydrocarbon receptor repressor; programmed cell death 6	Multiple_Complex	7.44	7.14	1.23	0.2755	0.7062	7.25	7.14	1.08	0.6938	0.8813	7.44	7.33	1.08	0.6701	0.9163	7.25	7.33	-1.06	0.7605	0.9233
TC1400007761.hg.1	AHSA1	AHA1, activator of heat shock 90kDa protein ATPase homolog 1 (yeast)	Multiple_Complex	15.11	15.13	-1.01	0.8914	0.9732	15.24	15.13	1.08	0.3535	0.679	15.11	15.27	-1.12	0.2026	0.6502	15.24	15.27	-1.02	0.8039	0.9393
TC0200007717.hg.1	AHSA2	AHA1, activator of heat shock 90kDa protein ATPase homolog 2 (yeast)	Multiple_Complex	8.32	7.88	1.36	0.042	0.3656	8.07	7.88	1.14	0.3253	0.656	8.32	8.02	1.23	0.143	0.5842	8.07	8.02	1.04	0.7882	0.9343
TC0300009772.hg.1	AHSG	alpha-2-HS-glycoprotein	Multiple_Complex	3.64	3.46	1.13	0.1917	0.6286	3.79	3.46	1.26	0.0288	0.2026	3.64	3.77	-1.09	0.3504	0.7768	3.79	3.77	1.02	0.8447	0.9533
TC1600007541.hg.1	AHSP	alpha hemoglobin stabilizing protein	Multiple_Complex	3.03	3.22	-1.14	0.2413	0.6756	3.05	3.22	-1.12	0.3064	0.6403	3.03	3.03	-1	0.9851	0.9956	3.05	3.03	1.02	0.8834	0.9666
TC1200009831.hg.1	AICDA	activation-induced cytidine deaminase	Multiple_Complex	3.63	3.32	1.24	0.1508	0.5881	3.81	3.32	1.4	0.0365	0.2291	3.63	3.77	-1.1	0.5136	0.8571	3.81	3.77	1.03	0.843	0.9528
TC0100018562.hg.1	AIDA	axin interactor, dorsalization associated	Multiple_Complex	13.16	13.31	-1.11	0.1936	0.6303	13.32	13.31	1	0.9713	0.9916	13.16	13.23	-1.05	0.5429	0.8687	13.32	13.23	1.06	0.4389	0.7629
TC0600007598.hg.1	AIF1	allograft inflammatory factor 1	Multiple_Complex	3.83	3.82	1	0.9849	0.997	3.65	3.82	-1.13	0.6269	0.8513	3.83	3.59	1.18	0.5125	0.8571	3.65	3.59	1.04	0.8771	0.9646
TC0900008982.hg.1	AIF1L	allograft inflammatory factor 1-like	Multiple_Complex	6.3	6.73	-1.35	0.0866	0.4827	6.3	6.73	-1.35	0.0856	0.3598	6.3	6.43	-1.09	0.5882	0.8883	6.3	6.43	-1.09	0.5834	0.8479
TC0X00010803.hg.1	AIFM1	apoptosis-inducing factor, mitochondrion-associated, 1	Multiple_Complex	12	11.99	1.01	0.8938	0.974	11.64	11.99	-1.27	0.0278	0.198	12	11.82	1.13	0.1998	0.647	11.64	11.82	-1.13	0.2028	0.5679
TC1000010909.hg.1	AIFM2	apoptosis-inducing factor, mitochondrion-associated, 2	Multiple_Complex	8.68	8.5	1.14	0.3991	0.7888	8.95	8.5	1.36	0.06	0.2997	8.68	8.44	1.19	0.2664	0.715	8.95	8.44	1.42	0.0367	0.2621
TC1000007914.hg.1	AIFM2	Memczak2013 ANTISENSE, coding, INTERNAL, intronic best transcript NM_001198696	NonCoding	5.01	4.69	1.24	0.2979	0.7208	4.71	4.69	1.01	0.9465	0.9854	5.01	4.93	1.06	0.7914	0.9516	4.71	4.93	-1.16	0.4648	0.7805
TC2200009195.hg.1	AIFM3	apoptosis-inducing factor, mitochondrion-associated, 3	Multiple_Complex	6.04	5.99	1.04	0.8673	0.9654	6.14	5.99	1.11	0.624	0.8504	6.04	5.85	1.14	0.5557	0.8742	6.14	5.85	1.22	0.3681	0.7125
TC0600009683.hg.1	AIG1	androgen-induced 1	Multiple_Complex	7.09	8.18	-2.13	0.0003	0.0268	9.42	8.18	2.35	0.0001	0.0067	7.09	7.78	-1.61	0.0057	0.1516	9.42	7.78	3.1	1.33e-05	0.0016
TC0600008981.hg.1	AIM1	absent in melanoma 1	Multiple_Complex	5.09	5.02	1.05	0.7619	0.9386	5.47	5.02	1.37	0.0639	0.309	5.09	5.48	-1.32	0.0962	0.5093	5.47	5.48	-1.01	0.955	0.9883
TC0100013382.hg.1	AIM1L	absent in melanoma 1-like	Multiple_Complex	5.21	5.26	-1.03	0.8327	0.9572	5.64	5.26	1.31	0.0902	0.3678	5.21	5.22	-1	0.9804	0.9938	5.64	5.22	1.34	0.0662	0.3498
TC0100016086.hg.1	AIM2	absent in melanoma 2	Multiple_Complex	5.97	6.97	-1.99	0.0002	0.0195	5.2	6.97	-3.41	1.56e-06	0.0004	5.97	5.06	1.88	0.0003	0.0251	5.2	5.06	1.1	0.4179	0.7495
TC0400008335.hg.1	AIMP1	aminoacyl tRNA synthetase complex-interacting multifunctional protein 1	Multiple_Complex	12.42	12.29	1.09	0.2664	0.6983	12.27	12.29	-1.02	0.8203	0.9371	12.42	12.58	-1.12	0.1566	0.5998	12.27	12.58	-1.25	0.0159	0.168
TC0700006634.hg.1	AIMP2	aminoacyl tRNA synthetase complex-interacting multifunctional protein 2	Multiple_Complex	13.14	12.91	1.17	0.1632	0.6008	12.95	12.91	1.03	0.8014	0.9296	13.14	13.38	-1.18	0.1413	0.5836	12.95	13.38	-1.35	0.0184	0.1821
TC1100008139.hg.1	AIP	aryl hydrocarbon receptor interacting protein	Multiple_Complex	9.87	9.37	1.41	0.0221	0.2772	8.8	9.37	-1.49	0.0104	0.1122	9.87	10.01	-1.11	0.4288	0.8188	8.8	10.01	-2.32	7.81e-05	0.0054
TC1700009586.hg.1	AIPL1	aryl hydrocarbon receptor interacting protein-like 1	Multiple_Complex	3.95	4.3	-1.28	0.0744	0.4592	4.17	4.3	-1.09	0.476	0.7661	3.95	4.22	-1.2	0.1632	0.6076	4.17	4.22	-1.03	0.8123	0.9427
TC2100007354.hg.1	AIRE	autoimmune regulator	Multiple_Complex	5.94	6.41	-1.39	0.0131	0.2192	6.13	6.41	-1.22	0.099	0.3835	5.94	6.09	-1.11	0.3478	0.7758	6.13	6.09	1.03	0.8059	0.9403
TC0100006650.hg.1	AJAP1	adherens junctions associated protein 1	Multiple_Complex	3.17	3.57	-1.32	0.1824	0.6227	3.15	3.57	-1.34	0.163	0.4838	3.17	3.55	-1.3	0.201	0.6486	3.15	3.55	-1.32	0.1798	0.5393
TC1400010715.hg.1	AJUBA	ajuba LIM protein	Multiple_Complex	7.37	7.28	1.07	0.5135	0.8435	6.48	7.28	-1.74	0.0003	0.0106	7.37	6.64	1.66	0.0005	0.0346	6.48	6.64	-1.12	0.2632	0.625
TC0900012277.hg.1	AK1	adenylate kinase 1	Coding	10	9.52	1.39	0.0862	0.4818	9.31	9.52	-1.16	0.4061	0.7183	10	9.6	1.32	0.1389	0.5799	9.31	9.6	-1.22	0.2703	0.6321
TC0100013641.hg.1	AK2	adenylate kinase 2	Multiple_Complex	12.24	12.09	1.1	0.2689	0.7006	12.01	12.09	-1.06	0.5138	0.7893	12.24	12.44	-1.15	0.1267	0.5622	12.01	12.44	-1.34	0.0063	0.0982
TC0900009437.hg.1	AK3	adenylate kinase 3	Multiple_Complex	11.29	11.19	1.07	0.4249	0.8051	10.76	11.19	-1.35	0.0043	0.0658	11.29	11.3	-1.01	0.9074	0.9796	10.76	11.3	-1.46	0.0011	0.0316
TC0100008618.hg.1	AK4	adenylate kinase 4	Multiple_Complex	13.73	13.94	-1.15	0.1519	0.5892	13.58	13.94	-1.28	0.0235	0.1802	13.73	13.96	-1.17	0.1245	0.5599	13.58	13.96	-1.3	0.0191	0.1855
TC0100008797.hg.1	AK5	adenylate kinase 5	Multiple_Complex	6.69	7.63	-1.93	0.0001	0.0169	8.28	7.63	1.57	0.0017	0.0379	6.69	6.13	1.47	0.0043	0.1334	8.28	6.13	4.46	1.46e-07	5.57e-05
TC1400008118.hg.1	AK7	adenylate kinase 7	Multiple_Complex	6.7	7.33	-1.55	0.0117	0.2082	6.46	7.33	-1.83	0.0019	0.0392	6.7	6.92	-1.16	0.3027	0.7481	6.46	6.92	-1.38	0.0475	0.2984
TC0900011815.hg.1	AK8	adenylate kinase 8	Multiple_Complex	7.41	7.24	1.13	0.2238	0.6601	7.42	7.24	1.14	0.1914	0.518	7.41	7.3	1.08	0.4298	0.8188	7.42	7.3	1.09	0.3753	0.718
TC0600012817.hg.1	AK9	adenylate kinase 9	Multiple_Complex	5.61	5.87	-1.2	0.3751	0.7735	6.35	5.87	1.39	0.1245	0.4284	5.61	6.33	-1.64	0.0307	0.3284	6.35	6.33	1.01	0.948	0.9858
TC1700008376.hg.1	AKAP1	A kinase (PRKA) anchor protein 1	Multiple_Complex	10.87	10.93	-1.04	0.746	0.9337	11.14	10.93	1.15	0.277	0.611	10.87	10.98	-1.07	0.5793	0.8861	11.14	10.98	1.12	0.3835	0.7234
TC0900012157.hg.1	AKAP2	A kinase (PRKA) anchor protein 2	Multiple_Complex	4.67	4.88	-1.16	0.3579	0.7653	4.72	4.88	-1.12	0.4856	0.7722	4.67	4.7	-1.02	0.8944	0.977	4.72	4.7	1.02	0.9185	0.9777
TC1200009676.hg.1	AKAP3	A kinase (PRKA) anchor protein 3	Multiple_Complex	5.34	5.45	-1.08	0.773	0.9412	5.49	5.45	1.03	0.9165	0.9741	5.34	4.88	1.38	0.2495	0.6995	5.49	4.88	1.53	0.1363	0.4801
TC0X00009677.hg.1	AKAP4	A kinase (PRKA) anchor protein 4	Multiple_Complex	5.27	4.86	1.33	0.0392	0.354	5.32	4.86	1.38	0.0236	0.1806	5.27	5.39	-1.09	0.4892	0.8481	5.32	5.39	-1.05	0.6906	0.8971
TC1400007441.hg.1	AKAP5	A kinase (PRKA) anchor protein 5	Coding	5.54	6.21	-1.59	0.0423	0.3658	5.37	6.21	-1.78	0.0164	0.1463	5.54	5.52	1.01	0.9661	0.9908	5.37	5.52	-1.11	0.6049	0.8577
TC1400006853.hg.1	AKAP6	A kinase (PRKA) anchor protein 6	Multiple_Complex	4.05	4.57	-1.44	0.0238	0.2845	4.67	4.57	1.07	0.6121	0.8437	4.05	4.45	-1.32	0.0656	0.4448	4.67	4.45	1.17	0.2817	0.643
TC0600009446.hg.1	AKAP7	A kinase (PRKA) anchor protein 7	Multiple_Complex	6.35	6.23	1.09	0.611	0.8827	6.36	6.23	1.09	0.5885	0.8311	6.35	6.13	1.17	0.3488	0.7762	6.36	6.13	1.18	0.3333	0.6894
TC1900009866.hg.1	AKAP8	A kinase (PRKA) anchor protein 8	Multiple_Complex	10.27	10.2	1.05	0.6721	0.9074	10.2	10.2	-1	0.994	0.9982	10.27	10.3	-1.02	0.8902	0.9765	10.2	10.3	-1.07	0.5715	0.8431
TC1900009867.hg.1	AKAP8L	A kinase (PRKA) anchor protein 8-like	Multiple_Complex	13.06	12.95	1.08	0.4552	0.8193	13.16	12.95	1.15	0.1708	0.4937	13.06	13.09	-1.02	0.8523	0.9662	13.16	13.09	1.05	0.6179	0.8641
TC0700008318.hg.1	AKAP9	A kinase (PRKA) anchor protein 9	Multiple_Complex	9.09	9.48	-1.3	0.0254	0.2928	9.53	9.48	1.04	0.7073	0.8855	9.09	9.44	-1.27	0.0379	0.359	9.53	9.44	1.06	0.5433	0.8282
TC1700010041.hg.1	AKAP10	A kinase (PRKA) anchor protein 10	Multiple_Complex	8.64	8.7	-1.04	0.7181	0.9255	8.77	8.7	1.05	0.6722	0.8715	8.64	9.03	-1.31	0.0469	0.3916	8.77	9.03	-1.19	0.1701	0.5282
TC1300006989.hg.1	AKAP11	A kinase (PRKA) anchor protein 11	Multiple_Complex	9.66	9.73	-1.05	0.6803	0.9109	9.5	9.73	-1.18	0.1839	0.5104	9.66	9.6	1.04	0.7059	0.9266	9.5	9.6	-1.07	0.5481	0.8311
TC0600009862.hg.1	AKAP12	A kinase (PRKA) anchor protein 12	Multiple_Complex	5.5	6.33	-1.79	0.0025	0.0984	6.35	6.33	1.01	0.9212	0.9763	5.5	6.6	-2.14	0.0004	0.03	6.35	6.6	-1.18	0.2585	0.6219
TC1500008187.hg.1	AKAP13; MIR7706	A kinase (PRKA) anchor protein 13; microRNA 7706	Multiple_Complex	8.93	9.03	-1.08	0.4704	0.8245	9.02	9.03	-1.01	0.9275	0.9777	8.93	9.07	-1.1	0.3317	0.7677	9.02	9.07	-1.04	0.7226	0.9097
TC0X00008264.hg.1	AKAP14	A kinase (PRKA) anchor protein 14	Multiple_Complex	4.86	4.94	-1.06	0.7335	0.93	4.6	4.94	-1.26	0.1679	0.4913	4.86	4.95	-1.07	0.6856	0.9211	4.6	4.95	-1.28	0.1516	0.501
TC0Y00007319.hg.1	AKAP17A; SFRS17A	Homo sapiens A kinase (PRKA) anchor protein 17A (AKAP17A), transcript variant 1, mRNA.; Homo sapiens A kinase (PRKA) anchor protein 17A (AKAP17A), transcript variant 2, non-coding RNA.; A kinase (PRKA) anchor protein 17A [Source:HGNC Symbol;Acc:HGNC:18783]; Homo sapiens splicing factor, arginine/serine-rich 17A, mRNA (cDNA clone MGC:39904 IMAGE:5217247), complete cds.; Homo sapiens splicing facto…	Multiple_Complex	9.37	9.09	1.21	0.0665	0.4386	9.05	9.09	-1.03	0.7495	0.9063	9.37	9.26	1.07	0.4504	0.8306	9.05	9.26	-1.16	0.138	0.4824
TC1100006796.hg.1	AKIP1	A kinase (PRKA) interacting protein 1	Multiple_Complex	9.24	9.2	1.03	0.7416	0.9324	8.56	9.2	-1.56	0.0005	0.0165	9.24	9.24	-1	0.9686	0.9911	8.56	9.24	-1.61	0.0003	0.014
TC0100007884.hg.1	AKIRIN1	akirin 1	Multiple_Complex	11.61	11.65	-1.03	0.7463	0.9337	11.98	11.65	1.26	0.0191	0.159	11.61	11.59	1.01	0.872	0.972	11.98	11.59	1.31	0.0085	0.1164
TC0600012514.hg.1	AKIRIN2	akirin 2	Multiple_Complex	9.37	9.04	1.26	0.1108	0.5263	9.72	9.04	1.6	0.006	0.0806	9.37	9.36	1.01	0.9597	0.9889	9.72	9.36	1.28	0.0957	0.4118
TC0900011284.hg.1	AKNA	AT-hook transcription factor	Multiple_Complex	6.54	6.53	1.01	0.9467	0.9868	6.46	6.53	-1.05	0.7512	0.907	6.54	6.35	1.14	0.3822	0.7919	6.46	6.35	1.08	0.6135	0.8618
TC0100018461.hg.1	AKNAD1	AKNA domain containing 1	Multiple_Complex	4.95	4.76	1.15	0.3322	0.7448	4.72	4.76	-1.02	0.8635	0.954	4.95	4.74	1.16	0.2979	0.7448	4.72	4.74	-1.01	0.9248	0.9793
TC0100008126.hg.1	AKR1A1	aldo-keto reductase family 1, member A1 (aldehyde reductase)	Multiple_Complex	8.92	8.76	1.12	0.3302	0.7437	8.88	8.76	1.09	0.4707	0.7633	8.92	8.34	1.49	0.0056	0.1514	8.88	8.34	1.45	0.0087	0.1172
TC0700012684.hg.1	AKR1B1	aldo-keto reductase family 1, member B1 (aldose reductase)	Multiple_Complex	7.55	5.75	3.48	3e-05	0.0062	7.98	5.75	4.68	5.29e-06	0.0008	7.55	7.42	1.09	0.6019	0.8933	7.98	7.42	1.47	0.0409	0.2785
TC0700009230.hg.1	AKR1B10	aldo-keto reductase family 1, member B10 (aldose reductase)	Multiple_Complex	4.19	4.11	1.06	0.7149	0.9245	4.45	4.11	1.26	0.1558	0.4745	4.19	4.48	-1.22	0.2218	0.6727	4.45	4.48	-1.02	0.8915	0.9695
TC0700009231.hg.1	AKR1B15	aldo-keto reductase family 1, member B15	Multiple_Complex	3.88	3.97	-1.07	0.5954	0.8779	3.74	3.97	-1.17	0.2227	0.5558	3.88	4.04	-1.12	0.3707	0.7877	3.74	4.04	-1.23	0.1231	0.4595
TC1000012427.hg.1	AKR1C1	aldo-keto reductase family 1, member C1	Multiple_Complex	11.86	10.41	2.72	3.57e-06	0.0016	5.55	10.41	-29.08	8.98e-11	9.63e-07	11.86	7.69	17.95	3.56e-10	9.54e-07	5.55	7.69	-4.41	1.25e-07	5.14e-05
TC1000012516.hg.1	AKR1C2	aldo-keto reductase family 1, member C2	Multiple_Complex	5.9	5.43	1.39	0.246	0.6813	4.48	5.43	-1.93	0.0344	0.221	5.9	4.73	2.25	0.0136	0.2364	4.48	4.73	-1.19	0.5187	0.8132
TC1000012428.hg.1	AKR1C3	aldo-keto reductase family 1, member C3	Multiple_Complex	6.67	6.93	-1.2	0.3949	0.7862	4.8	6.93	-4.4	5.1e-05	0.0038	6.67	5.46	2.31	0.0028	0.1066	4.8	5.46	-1.58	0.0519	0.3117
TC1000006611.hg.1	AKR1C4	aldo-keto reductase family 1, member C4	Multiple_Complex	3.72	3.38	1.26	0.1205	0.5457	4.01	3.38	1.54	0.0113	0.1175	3.72	3.92	-1.15	0.3328	0.7686	4.01	3.92	1.06	0.672	0.8883
TC1000009659.hg.1	AKR1C8P	aldo-keto reductase family 1, member C8, pseudogene	Multiple_Complex	5.07	4.97	1.07	0.669	0.9066	4.99	4.97	1.02	0.9106	0.9721	5.07	4.88	1.14	0.4187	0.8117	4.99	4.88	1.08	0.6148	0.862
TC0700013466.hg.1	AKR1D1	aldo-keto reductase family 1, member D1	Multiple_Complex	3.29	3.23	1.04	0.6808	0.9109	3.47	3.23	1.18	0.1055	0.3943	3.29	3.31	-1.02	0.854	0.9665	3.47	3.31	1.12	0.2664	0.6281
TC1000006604.hg.1	AKR1E2	aldo-keto reductase family 1, member E2	Multiple_Complex	9.3	8.58	1.64	0.0012	0.0655	8.81	8.58	1.17	0.1748	0.4978	9.3	9.64	-1.27	0.0532	0.412	8.81	9.64	-1.78	0.0004	0.0175
TC0100013131.hg.1	AKR7A2	aldo-keto reductase family 7, member A2	Multiple_Complex	10.23	10.54	-1.24	0.0857	0.4809	10.34	10.54	-1.15	0.2419	0.5775	10.23	10.32	-1.06	0.6023	0.8935	10.34	10.32	1.02	0.894	0.9708
TC0100013129.hg.1	AKR7A3	aldo-keto reductase family 7, member A3 (aflatoxin aldehyde reductase)	Coding	5.77	5.88	-1.08	0.4715	0.8248	5.67	5.88	-1.16	0.1837	0.5102	5.77	5.66	1.08	0.4421	0.8259	5.67	5.66	1.01	0.9107	0.9756
TC0100013128.hg.1	AKR7L	aldo-keto reductase family 7-like (gene/pseudogene)	Multiple_Complex	6.92	6.94	-1.01	0.9453	0.9862	6.78	6.94	-1.12	0.426	0.7331	6.92	6.65	1.21	0.1992	0.6464	6.78	6.65	1.09	0.549	0.8317
TC1400010377.hg.1	AKT1	v-akt murine thymoma viral oncogene homolog 1	Multiple_Complex	12.47	12.24	1.17	0.0733	0.4564	12.19	12.24	-1.03	0.699	0.8828	12.47	12.24	1.17	0.0781	0.4713	12.19	12.24	-1.03	0.6715	0.8878
TC1900008561.hg.1	AKT1S1	Memczak2013 ANTISENSE, coding, INTERNAL, intronic best transcript NM_001098633	NonCoding	7	6.68	1.25	0.1394	0.5742	6.43	6.68	-1.18	0.2561	0.5905	7	6.87	1.1	0.5113	0.8566	6.43	6.87	-1.35	0.06	0.3319
TC1900012006.hg.1	AKT1S1	AKT1 substrate 1 (proline rich)	Multiple_Complex	11.88	11.8	1.05	0.5233	0.8484	11.81	11.8	1	0.9567	0.9873	11.88	11.92	-1.03	0.7119	0.9284	11.81	11.92	-1.08	0.3483	0.6998
TC1900010696.hg.1	AKT2	v-akt murine thymoma viral oncogene homolog 2	Multiple_Complex	12.14	12.13	1.01	0.9374	0.9843	12.23	12.13	1.08	0.3651	0.6877	12.14	12.18	-1.03	0.6758	0.9181	12.23	12.18	1.04	0.6697	0.8871
TC0100017984.hg.1	AKT3	v-akt murine thymoma viral oncogene homolog 3	Multiple_Complex	7.47	6.84	1.54	0.0066	0.1573	7.44	6.84	1.52	0.008	0.0967	7.47	6.99	1.39	0.0263	0.3107	7.44	6.99	1.37	0.0318	0.2428
TC1600010341.hg.1	AKTIP	AKT interacting protein	Multiple_Complex	9.97	10.1	-1.09	0.3998	0.7896	9.85	10.1	-1.19	0.1152	0.4111	9.97	9.88	1.07	0.5311	0.8648	9.85	9.88	-1.02	0.8393	0.9519
TC0900011260.hg.1	ALAD	aminolevulinate dehydratase	Multiple_Complex	5.59	5.63	-1.03	0.8727	0.9674	5.71	5.63	1.05	0.7619	0.9114	5.59	5.53	1.04	0.7981	0.9537	5.71	5.53	1.13	0.4777	0.7881
TC0300007466.hg.1	ALAS1	5-aminolevulinate synthase 1	Multiple_Complex	11.79	11.72	1.05	0.5579	0.8647	12.26	11.72	1.45	0.0012	0.0296	11.79	12.04	-1.2	0.0531	0.4116	12.26	12.04	1.16	0.1003	0.4209
TC0X00009795.hg.1	ALAS2	5-aminolevulinate synthase 2	Multiple_Complex	4.56	4.4	1.12	0.3068	0.7286	4.76	4.4	1.28	0.0397	0.239	4.56	4.86	-1.23	0.0809	0.4757	4.76	4.86	-1.07	0.5343	0.8222
TC0400007830.hg.1	ALB	albumin	Multiple_Complex	4.8	4.78	1.01	0.9004	0.9752	5.05	4.78	1.2	0.1367	0.4469	4.8	4.9	-1.07	0.5694	0.8807	5.05	4.9	1.11	0.384	0.7234
TC0300008242.hg.1	ALCAM	activated leukocyte cell adhesion molecule	Multiple_Complex	3.94	4.02	-1.06	0.7224	0.926	3.85	4.02	-1.13	0.4584	0.7552	3.94	3.95	-1.01	0.9472	0.9865	3.85	3.95	-1.08	0.6452	0.8751
TC0900012245.hg.1	ALDH1A1	aldehyde dehydrogenase 1 family, member A1	Multiple_Complex	14.85	15.45	-1.52	0.0004	0.031	15.17	15.45	-1.22	0.028	0.1988	14.85	15.18	-1.26	0.014	0.2396	15.17	15.18	-1.01	0.8779	0.9648
TC0900012246.hg.1	ALDH1A1	aldehyde dehydrogenase 1 family, member A1	NonCoding	3.65	3.81	-1.12	0.4762	0.8254	3.92	3.81	1.07	0.6505	0.8634	3.65	4.15	-1.41	0.0497	0.4017	3.92	4.15	-1.17	0.319	0.6772
TC1500009561.hg.1	ALDH1A2	aldehyde dehydrogenase 1 family, member A2	Multiple_Complex	6.12	6.32	-1.15	0.2886	0.7158	6.3	6.32	-1.02	0.8966	0.9665	6.12	6.38	-1.2	0.1674	0.6129	6.3	6.38	-1.06	0.6238	0.867
TC1500010800.hg.1	ALDH1A3	aldehyde dehydrogenase 1 family, member A3	Multiple_Complex	12.72	12.63	1.07	0.4517	0.8172	12.97	12.63	1.27	0.0203	0.1652	12.72	12.73	-1.01	0.924	0.9825	12.97	12.73	1.18	0.0858	0.3913
TC0900007187.hg.1	ALDH1B1	aldehyde dehydrogenase 1 family, member B1	Multiple_Complex	11.19	11.04	1.11	0.2477	0.6824	11.27	11.04	1.18	0.0937	0.3736	11.19	11.29	-1.07	0.4359	0.8225	11.27	11.29	-1.02	0.8634	0.9606
TC0300012269.hg.1	ALDH1L1	aldehyde dehydrogenase 1 family, member L1	Multiple_Complex	5.54	5.31	1.17	0.3538	0.762	5.17	5.31	-1.11	0.5528	0.8113	5.54	5.47	1.05	0.7797	0.9481	5.17	5.47	-1.24	0.224	0.5911
TC0300008660.hg.1	ALDH1L1-AS1	ALDH1L1 antisense RNA 1	Multiple_Complex	6.11	6.12	-1.01	0.9569	0.9904	6.29	6.12	1.12	0.3647	0.6874	6.11	6.15	-1.03	0.8251	0.9606	6.29	6.15	1.1	0.4539	0.7734
TC1200011770.hg.1	ALDH1L2	aldehyde dehydrogenase 1 family, member L2	Multiple_Complex	4.94	4.93	1	0.969	0.9934	4.68	4.93	-1.19	0.1739	0.4976	4.94	5.11	-1.12	0.3577	0.7808	4.68	5.11	-1.34	0.0347	0.2557
TC1200012707.hg.1	ALDH2	aldehyde dehydrogenase 2 family (mitochondrial)	Multiple_Complex	6.01	6.33	-1.25	0.1233	0.5501	6.12	6.33	-1.15	0.2973	0.6314	6.01	6.46	-1.37	0.0377	0.3583	6.12	6.46	-1.27	0.0989	0.4176
TC1700010036.hg.1	ALDH3A1	aldehyde dehydrogenase 3 family, member A1	Multiple_Complex	5.82	6.02	-1.15	0.2307	0.6663	5.95	6.02	-1.05	0.6819	0.8766	5.82	5.66	1.11	0.3373	0.7719	5.95	5.66	1.22	0.0935	0.408
TC1700007189.hg.1	ALDH3A2	aldehyde dehydrogenase 3 family, member A2	Multiple_Complex	13.29	13.3	-1.01	0.9509	0.988	13.13	13.3	-1.13	0.218	0.5512	13.29	13.08	1.16	0.1418	0.5837	13.13	13.08	1.03	0.735	0.9145
TC1100008174.hg.1	ALDH3B1	aldehyde dehydrogenase 3 family, member B1	Multiple_Complex	9.75	9.92	-1.13	0.4587	0.8205	9.67	9.92	-1.19	0.2985	0.6323	9.75	9.64	1.08	0.6603	0.913	9.67	9.64	1.02	0.9032	0.9731
TC1100011350.hg.1	ALDH3B2	aldehyde dehydrogenase 3 family, member B2	Multiple_Complex	5.47	5.41	1.04	0.6342	0.8941	5.72	5.41	1.24	0.0388	0.2361	5.47	5.86	-1.31	0.0133	0.233	5.72	5.86	-1.11	0.2795	0.6405
TC0100018417.hg.1	ALDH4A1	aldehyde dehydrogenase 4 family, member A1	Multiple_Complex	8.58	8.77	-1.14	0.1753	0.6157	8.29	8.77	-1.4	0.0043	0.066	8.58	8.06	1.44	0.0026	0.1027	8.29	8.06	1.17	0.1057	0.4325
TC0600007198.hg.1	ALDH5A1	aldehyde dehydrogenase 5 family, member A1	Multiple_Complex	8.3	8.57	-1.21	0.0914	0.4917	7.98	8.57	-1.5	0.0028	0.0507	8.3	8.53	-1.17	0.145	0.5866	7.98	8.53	-1.46	0.0043	0.0786
TC1400009684.hg.1	ALDH6A1	aldehyde dehydrogenase 6 family, member A1	Multiple_Complex	6.67	6.81	-1.1	0.5604	0.8654	6.26	6.81	-1.46	0.0437	0.2517	6.67	6.02	1.57	0.0216	0.2858	6.26	6.02	1.18	0.3277	0.6843
TC0500011924.hg.1	ALDH7A1	aldehyde dehydrogenase 7 family, member A1	Multiple_Complex	13.84	14.25	-1.33	0.0047	0.1357	14.22	14.25	-1.02	0.8056	0.9316	13.84	13.59	1.19	0.0519	0.408	14.22	13.59	1.55	0.0003	0.0134
TC0600013249.hg.1	ALDH8A1	aldehyde dehydrogenase 8 family, member A1	Multiple_Complex	4.29	4.89	-1.51	0.0062	0.1533	4.37	4.89	-1.43	0.0132	0.1285	4.29	4.37	-1.05	0.6629	0.914	4.37	4.37	1	0.9803	0.9945
TC0100016260.hg.1	ALDH9A1	aldehyde dehydrogenase 9 family, member A1	Multiple_Complex	12.2	12.3	-1.07	0.4537	0.818	12.1	12.3	-1.15	0.1626	0.4834	12.2	12.13	1.05	0.6064	0.8948	12.1	12.13	-1.02	0.8426	0.9528
TC1900011778.hg.1	ALDH16A1	aldehyde dehydrogenase 16 family, member A1	Multiple_Complex	5.53	5.69	-1.12	0.563	0.8661	5.46	5.69	-1.17	0.426	0.7331	5.53	5.32	1.15	0.4797	0.8442	5.46	5.32	1.1	0.6263	0.8678
TC1000011499.hg.1	ALDH18A1	aldehyde dehydrogenase 18 family, member A1	Multiple_Complex	13.1	13.26	-1.12	0.2255	0.6617	13.01	13.26	-1.19	0.0797	0.3462	13.1	13.05	1.03	0.7149	0.9291	13.01	13.05	-1.03	0.7731	0.9285
TC1600007440.hg.1	ALDOA	aldolase A, fructose-bisphosphate	Multiple_Complex	16.19	16.17	1.01	0.8503	0.9613	16.16	16.17	-1.01	0.9389	0.9819	16.19	16.16	1.02	0.7743	0.9474	16.16	16.16	1	0.9825	0.9951
TC0900011033.hg.1	ALDOB	aldolase B, fructose-bisphosphate	Multiple_Complex	3.94	4.04	-1.07	0.6129	0.8839	3.87	4.04	-1.12	0.4031	0.7172	3.94	4.16	-1.17	0.2633	0.7116	3.87	4.16	-1.22	0.1564	0.5088
TC1700010200.hg.1	ALDOC	aldolase C, fructose-bisphosphate	Multiple_Complex	7.68	7.55	1.1	0.5388	0.8555	7.42	7.55	-1.09	0.5558	0.8132	7.68	7.36	1.25	0.1634	0.6076	7.42	7.36	1.04	0.7953	0.9367
TC1600011347.hg.1	ALG1; NAGPA-AS1	ALG1, chitobiosyldiphosphodolichol beta-mannosyltransferase; NAGPA antisense RNA 1	Multiple_Complex	9.53	9.28	1.19	0.0962	0.5	9.51	9.28	1.17	0.1248	0.4284	9.53	9.8	-1.21	0.0714	0.4585	9.51	9.8	-1.23	0.0547	0.3193
TC0300012264.hg.1	ALG1L	ALG1, chitobiosyldiphosphodolichol beta-mannosyltransferase-like	Multiple_Complex	5.78	5.62	1.12	0.3111	0.7312	5.96	5.62	1.26	0.0508	0.2734	5.78	6.03	-1.18	0.1364	0.5758	5.96	6.03	-1.05	0.6591	0.882
TC0300013866.hg.1	ALG1L2	ALG1, chitobiosyldiphosphodolichol beta-mannosyltransferase-like 2	Multiple_Complex	10.3	10.02	1.22	0.0724	0.4551	10.06	10.02	1.03	0.7828	0.9206	10.3	10.28	1.01	0.8886	0.9762	10.06	10.28	-1.17	0.1426	0.4899
TC1100013203.hg.1	ALG1L9P	asparagine-linked glycosylation 1-like 9, pseudogene	Multiple_Complex	6.11	5.9	1.16	0.1193	0.5448	5.92	5.9	1.02	0.841	0.9453	6.11	6	1.08	0.3982	0.802	5.92	6	-1.06	0.5455	0.8297
TC0900010995.hg.1	ALG2	ALG2, alpha-1,3/1,6-mannosyltransferase	Multiple_Complex	11.56	11.51	1.04	0.6757	0.9092	11.6	11.51	1.07	0.4303	0.7363	11.56	11.65	-1.06	0.4778	0.8438	11.6	11.65	-1.03	0.7364	0.9149
TC0300013380.hg.1	ALG3	ALG3, alpha-1,3- mannosyltransferase	Multiple_Complex	15.24	14.96	1.21	0.0323	0.3255	15.64	14.96	1.6	0.0002	0.0083	15.24	15.28	-1.03	0.7329	0.9356	15.64	15.28	1.28	0.0096	0.1256
TC1300008632.hg.1	ALG5	ALG5, dolichyl-phosphate beta-glucosyltransferase	Multiple_Complex	7.59	7.35	1.19	0.143	0.5788	7.28	7.35	-1.05	0.6624	0.8683	7.59	7.77	-1.13	0.282	0.73	7.28	7.77	-1.41	0.0108	0.1351
TC0100008584.hg.1	ALG6	ALG6, alpha-1,3-glucosyltransferase	Multiple_Complex	8.65	8.76	-1.08	0.4641	0.8233	8.68	8.76	-1.05	0.6076	0.8419	8.65	8.49	1.12	0.283	0.7307	8.68	8.49	1.15	0.2026	0.5678
TC1100011739.hg.1	ALG8	ALG8, alpha-1,3-glucosyltransferase	Multiple_Complex	13.61	13.36	1.19	0.0425	0.366	13.2	13.36	-1.12	0.1712	0.4943	13.61	13.58	1.03	0.7294	0.9346	13.2	13.58	-1.3	0.0068	0.1023
TC1100013226.hg.1	ALG9	ALG9, alpha-1,2-mannosyltransferase	Multiple_Complex	9.01	8.81	1.15	0.1071	0.5199	8.77	8.81	-1.02	0.7817	0.9202	9.01	8.94	1.05	0.5223	0.8609	8.77	8.94	-1.12	0.1922	0.555
TC1200007295.hg.1	ALG10	ALG10, alpha-1,2-glucosyltransferase	Multiple_Complex	9.62	9.9	-1.21	0.0656	0.4352	9.28	9.9	-1.53	0.0011	0.028	9.62	9.6	1.02	0.8344	0.963	9.28	9.6	-1.24	0.0388	0.2701
TC1200007326.hg.1	ALG10B	ALG10B, alpha-1,2-glucosyltransferase	Multiple_Complex	8.03	8.38	-1.28	0.0175	0.2516	7.6	8.38	-1.72	0.0001	0.0067	8.03	8.35	-1.25	0.0256	0.3072	7.6	8.35	-1.68	0.0002	0.0088
TC1300007237.hg.1	ALG11; UTP14C	ALG11, alpha-1,2-mannosyltransferase; UTP14, U3 small nucleolar ribonucleoprotein, homolog C (yeast)	Multiple_Complex	8.95	9.21	-1.2	0.0662	0.4373	9.19	9.21	-1.02	0.8376	0.9444	8.95	9.2	-1.19	0.0841	0.4816	9.19	9.2	-1.01	0.9517	0.9873
TC2200009128.hg.1	ALG12	ALG12, alpha-1,6-mannosyltransferase	Multiple_Complex	6.57	6.62	-1.04	0.77	0.9405	6.52	6.62	-1.07	0.6117	0.8436	6.57	6.66	-1.06	0.6472	0.9088	6.52	6.66	-1.1	0.5029	0.8039
TC0X00008136.hg.1	ALG13	ALG13, UDP-N-acetylglucosaminyltransferase subunit	Multiple_Complex	10.6	10.35	1.18	0.1831	0.6233	10.3	10.35	-1.04	0.7463	0.905	10.6	10.84	-1.18	0.1815	0.6281	10.3	10.84	-1.46	0.0104	0.1317
TC0X00008138.hg.1	ALG13	Transcript Identified by AceView, Entrez Gene ID(s) 79868	Unassigned	3.32	3.61	-1.22	0.0831	0.4754	3.4	3.61	-1.15	0.1868	0.5136	3.32	3.82	-1.41	0.0074	0.1722	3.4	3.82	-1.34	0.0171	0.1747
TC0100014997.hg.1	ALG14	ALG14, UDP-N-acetylglucosaminyltransferase subunit	Multiple_Complex	8.58	8.42	1.12	0.3608	0.7676	7.99	8.42	-1.34	0.0321	0.214	8.58	8.79	-1.15	0.2581	0.7078	7.99	8.79	-1.73	0.0011	0.033
TC0200012140.hg.1	ALK	anaplastic lymphoma receptor tyrosine kinase	Multiple_Complex	5.14	5.24	-1.07	0.7371	0.9308	5.32	5.24	1.06	0.7742	0.9169	5.14	5.16	-1.01	0.9553	0.9882	5.32	5.16	1.12	0.5733	0.8441
TC0200012141.hg.1	ALK	Transcript Identified by AceView, Entrez Gene ID(s) 238	Unassigned	3.54	3.18	1.29	0.1595	0.5971	3.5	3.18	1.25	0.2103	0.5419	3.54	3.62	-1.06	0.7521	0.9417	3.5	3.62	-1.09	0.6222	0.8662
TC1400009791.hg.1	ALKBH1	alkB homolog 1, histone H2A dioxygenase	Multiple_Complex	10.59	10.27	1.25	0.0304	0.3169	10.41	10.27	1.11	0.2748	0.6086	10.59	10.65	-1.04	0.6487	0.9096	10.41	10.65	-1.18	0.0936	0.4081
TC1200011862.hg.1	ALKBH2	alkB homolog 2, alpha-ketoglutarate-dependent dioxygenase	Multiple_Complex	11.39	10.94	1.36	0.0047	0.1343	11.29	10.94	1.27	0.0171	0.1491	11.39	11.55	-1.12	0.215	0.6649	11.29	11.55	-1.19	0.0599	0.3314
TC1100007384.hg.1	ALKBH3; SEC14L1P1	alkB homolog 3, alpha-ketoglutarate-dependent dioxygenase; SEC14-like 1 pseudogene 1	Multiple_Complex	9.88	9.57	1.25	0.0615	0.4266	9.57	9.57	1.01	0.9518	0.9869	9.88	9.73	1.12	0.3178	0.7573	9.57	9.73	-1.11	0.3362	0.6923
TC0700012085.hg.1	ALKBH4	alkB homolog 4, lysine demthylase	Multiple_Complex	5.92	5.99	-1.05	0.7056	0.9205	5.81	5.99	-1.13	0.367	0.6897	5.92	6.02	-1.07	0.6011	0.8929	5.81	6.02	-1.15	0.2993	0.6598
TC1700007102.hg.1	ALKBH5	alkB homolog 5, RNA demethylase	Multiple_Complex	11.84	11.67	1.12	0.18	0.6199	11.7	11.67	1.02	0.8237	0.9386	11.84	11.83	1	0.9872	0.9963	11.7	11.83	-1.1	0.2579	0.6213
TC1900011932.hg.1	ALKBH6	alkB homolog 6	Multiple_Complex	10.16	9.88	1.21	0.0598	0.4224	10.09	9.88	1.15	0.1395	0.4511	10.16	9.86	1.22	0.0461	0.388	10.09	9.86	1.17	0.1087	0.4378
TC1900006796.hg.1	ALKBH7	alkB homolog 7	Multiple_Complex	5.79	5.81	-1.01	0.9615	0.9911	5.48	5.81	-1.25	0.2548	0.5895	5.79	5.27	1.44	0.0801	0.4745	5.48	5.27	1.16	0.4411	0.7647
TC1100012209.hg.1	ALKBH8	alkB homolog 8, tRNA methyltransferase	Multiple_Complex	7.94	7.46	1.39	0.006	0.1518	8.53	7.46	2.09	2.29e-05	0.0022	7.94	8.07	-1.09	0.3554	0.7793	8.53	8.07	1.37	0.0075	0.1082
TC0200006539.hg.1	ALLC	allantoicase	Multiple_Complex	3.79	3.68	1.08	0.614	0.8845	3.85	3.68	1.12	0.4251	0.7326	3.79	4.15	-1.29	0.1061	0.5267	3.85	4.15	-1.23	0.1723	0.5304
TC0200008047.hg.1	ALMS1	Alstrom syndrome protein 1	Multiple_Complex	9.25	8.98	1.2	0.1419	0.5768	9.35	8.98	1.29	0.0547	0.2849	9.25	8.77	1.39	0.0187	0.2689	9.35	8.77	1.49	0.0072	0.1054
TC1000007471.hg.1	ALOX5	arachidonate 5-lipoxygenase	Multiple_Complex	3.76	3.66	1.07	0.4759	0.8251	3.88	3.66	1.16	0.1385	0.4497	3.76	3.7	1.04	0.6753	0.9181	3.88	3.7	1.13	0.2212	0.5875
TC1000007473.hg.1	ALOX5	Transcript Identified by AceView, Entrez Gene ID(s) 240	Unassigned	3.85	3.67	1.13	0.4152	0.7989	3.72	3.67	1.03	0.8306	0.9416	3.85	4.04	-1.14	0.387	0.7959	3.72	4.04	-1.26	0.1573	0.5091
TC1300006770.hg.1	ALOX5AP	arachidonate 5-lipoxygenase-activating protein	Multiple_Complex	5.42	6.17	-1.68	0.0038	0.124	5.78	6.17	-1.31	0.0747	0.3344	5.42	5.91	-1.41	0.0321	0.335	5.78	5.91	-1.1	0.5096	0.8078
TC1700006717.hg.1	ALOX12	arachidonate 12-lipoxygenase	Multiple_Complex	3.39	3.44	-1.04	0.6859	0.9125	3.51	3.44	1.05	0.5863	0.8296	3.39	3.69	-1.24	0.0321	0.335	3.51	3.69	-1.14	0.1553	0.5069
TC1700009669.hg.1	ALOX12B	arachidonate 12-lipoxygenase, 12R type	Multiple_Complex	4.04	4.02	1.01	0.8943	0.9741	4.17	4.02	1.11	0.3435	0.6721	4.04	4.29	-1.19	0.143	0.5842	4.17	4.29	-1.08	0.4771	0.7874
TC1700009520.hg.1	ALOX15	arachidonate 15-lipoxygenase	Multiple_Complex	6.2	6.44	-1.18	0.2309	0.6663	6.13	6.44	-1.23	0.1307	0.4385	6.2	6.17	1.02	0.8528	0.9662	6.13	6.17	-1.02	0.8558	0.9572
TC1700006786.hg.1	ALOX15B	arachidonate 15-lipoxygenase, type B	Multiple_Complex	5.7	5.72	-1.01	0.9081	0.9773	5.63	5.72	-1.06	0.5428	0.8056	5.7	5.68	1.01	0.914	0.981	5.63	5.68	-1.04	0.6965	0.8986
TC1700009670.hg.1	ALOXE3	arachidonate lipoxygenase 3	Multiple_Complex	5.63	5.5	1.09	0.555	0.8633	7.22	5.5	3.28	1.58e-05	0.0017	5.63	5.99	-1.28	0.1149	0.5432	7.22	5.99	2.34	0.0002	0.0106
TC0200011100.hg.1	ALPI	alkaline phosphatase, intestinal	Multiple_Complex	4.16	4.25	-1.06	0.7407	0.9321	3.94	4.25	-1.24	0.2643	0.599	4.16	4.08	1.05	0.775	0.9474	3.94	4.08	-1.1	0.5926	0.8519
TC0400008429.hg.1	ALPK1	alpha kinase 1	Multiple_Complex	5.19	5.07	1.09	0.732	0.9291	4.82	5.07	-1.19	0.4735	0.7645	5.19	5.23	-1.03	0.9048	0.9785	4.82	5.23	-1.33	0.2519	0.6161
TC1800008804.hg.1	ALPK2	alpha kinase 2	Multiple_Complex	4.31	4.39	-1.06	0.6258	0.89	4.28	4.39	-1.08	0.492	0.7756	4.31	4.41	-1.07	0.5622	0.877	4.28	4.41	-1.1	0.4371	0.7618
TC1500008170.hg.1	ALPK3	alpha kinase 3	Multiple_Complex	5.02	5.1	-1.06	0.6809	0.9109	4.84	5.1	-1.2	0.2012	0.5296	5.02	4.34	1.6	0.0058	0.1524	4.84	4.34	1.41	0.0267	0.2222
TC0100007243.hg.1	ALPL	alkaline phosphatase, liver/bone/kidney	Multiple_Complex	3.08	3.17	-1.06	0.6486	0.8987	3.26	3.17	1.06	0.6345	0.8553	3.08	3.11	-1.02	0.8835	0.9749	3.26	3.11	1.11	0.4374	0.7619
TC0200011093.hg.1	ALPP	alkaline phosphatase, placental	Multiple_Complex	4.97	5.04	-1.05	0.7068	0.921	5.03	5.04	-1.01	0.9508	0.9866	4.97	4.88	1.06	0.6469	0.9088	5.03	4.88	1.11	0.445	0.7676
TC0200011097.hg.1	ALPPL2	alkaline phosphatase, placental like 2	Coding	6.25	6.44	-1.14	0.4235	0.8042	6.44	6.44	1	0.9968	0.9992	6.25	6.46	-1.15	0.3793	0.7901	6.44	6.46	-1.01	0.9364	0.9833
TC0200015434.hg.1	ALS2	ALS2, alsin Rho guanine nucleotide exchange factor	Multiple_Complex	9.57	9.48	1.06	0.5045	0.8384	9.54	9.48	1.04	0.6406	0.8582	9.57	9.29	1.21	0.0622	0.4346	9.54	9.29	1.19	0.0876	0.3955
TC0300010955.hg.1	ALS2CL	ALS2 C-terminal like	Multiple_Complex	3.74	3.94	-1.15	0.1321	0.5645	3.83	3.94	-1.07	0.4018	0.7167	3.74	3.83	-1.06	0.4873	0.8471	3.83	3.83	1	0.9596	0.9895
TC0200015429.hg.1	ALS2CR11	amyotrophic lateral sclerosis 2 chromosome region candidate 11	Multiple_Complex	5.14	5.24	-1.07	0.6707	0.9071	5.22	5.24	-1.01	0.9514	0.9869	5.14	5.36	-1.16	0.3468	0.7753	5.22	5.36	-1.1	0.5533	0.8339
TC0200015424.hg.1	ALS2CR12	amyotrophic lateral sclerosis 2 chromosome region candidate 12	Multiple_Complex	4.78	4.81	-1.02	0.8884	0.9718	4.51	4.81	-1.23	0.2303	0.5644	4.78	4.67	1.08	0.6444	0.9088	4.51	4.67	-1.11	0.5228	0.8152
TC1200008346.hg.1	ALX1	ALX homeobox 1	Coding	3.1	3.31	-1.16	0.2796	0.7098	3.15	3.31	-1.12	0.4026	0.717	3.1	3.23	-1.09	0.5054	0.8543	3.15	3.23	-1.06	0.6833	0.8939
TC0100015223.hg.1	ALX3	ALX homeobox 3	Coding	4.79	4.73	1.04	0.6644	0.9052	4.86	4.73	1.09	0.3479	0.6762	4.79	4.68	1.08	0.4251	0.8153	4.86	4.68	1.13	0.2018	0.5667
TC1100010623.hg.1	ALX4	ALX homeobox 4	Coding	3	3.3	-1.23	0.1043	0.5154	2.9	3.3	-1.32	0.0376	0.2324	3	3.06	-1.04	0.7441	0.939	2.9	3.06	-1.12	0.3594	0.7069
TC1700012078.hg.1	ALYREF	Aly/REF export factor	Multiple_Complex	14.74	14.72	1.01	0.8566	0.9626	14.59	14.72	-1.09	0.2594	0.5949	14.74	14.72	1.01	0.8572	0.9673	14.59	14.72	-1.09	0.2591	0.6222
TC0500013297.hg.1	AMACR	alpha-methylacyl-CoA racemase	Multiple_Complex	8.69	8.84	-1.11	0.3801	0.7762	8.29	8.84	-1.47	0.0083	0.0986	8.69	8.52	1.13	0.3154	0.7557	8.29	8.52	-1.17	0.2	0.5652
TC0400007784.hg.1	AMBN	ameloblastin	Coding	3.8	3.83	-1.02	0.884	0.9711	3.82	3.83	-1.01	0.9422	0.9833	3.8	3.77	1.02	0.9116	0.9801	3.82	3.77	1.03	0.8537	0.9562
TC0900011276.hg.1	AMBP	alpha-1-microglobulin/bikunin precursor	Multiple_Complex	4.6	4.66	-1.04	0.61	0.8824	4.44	4.66	-1.17	0.0947	0.3757	4.6	4.65	-1.03	0.6946	0.9238	4.44	4.65	-1.15	0.1151	0.4479
TC1100010705.hg.1	AMBRA1	autophagy/beclin-1 regulator 1	Multiple_Complex	12.9	12.93	-1.02	0.7864	0.9455	12.98	12.93	1.04	0.6844	0.8778	12.9	12.71	1.14	0.1503	0.5927	12.98	12.71	1.21	0.0493	0.3041
TC0600009127.hg.1	AMD1	adenosylmethionine decarboxylase 1	Multiple_Complex	14.53	14.49	1.02	0.7522	0.9352	14.69	14.49	1.14	0.1021	0.3891	14.53	14.57	-1.03	0.7286	0.9345	14.69	14.57	1.09	0.2851	0.6458
TC1200008526.hg.1	AMDHD1	amidohydrolase domain containing 1	Multiple_Complex	5.2	5.33	-1.1	0.5238	0.8484	5.26	5.33	-1.06	0.7119	0.8877	5.2	5.04	1.12	0.4476	0.8289	5.26	5.04	1.16	0.3099	0.6695
TC1600011332.hg.1	AMDHD2	amidohydrolase domain containing 2	Multiple_Complex	6.75	6.32	1.35	0.0122	0.2131	6.49	6.32	1.13	0.2499	0.5855	6.75	6.34	1.33	0.0157	0.2493	6.49	6.34	1.11	0.3104	0.67
TC0X00006607.hg.1	AMELX	amelogenin, X-linked	Coding	4.36	4.32	1.02	0.8386	0.9588	4.49	4.32	1.12	0.3502	0.6778	4.36	4.49	-1.09	0.4612	0.8357	4.49	4.49	1	0.9953	0.9985
TC0Y00006954.hg.1	AMELY	amelogenin, Y-linked	Coding	4	3.81	1.14	0.3633	0.7685	3.94	3.81	1.09	0.5206	0.7931	4	3.79	1.16	0.3005	0.7467	3.94	3.79	1.11	0.4392	0.763
TC0X00009877.hg.1	AMER1	APC membrane recruitment protein 1	Multiple_Complex	6.2	6.47	-1.21	0.1064	0.518	6.43	6.47	-1.03	0.7866	0.9223	6.2	6.13	1.05	0.6565	0.9119	6.43	6.13	1.23	0.0797	0.3811
TC1300008381.hg.1	AMER2	APC membrane recruitment protein 2	Multiple_Complex	3.78	3.68	1.07	0.5293	0.8507	3.54	3.68	-1.1	0.3902	0.7064	3.78	3.92	-1.1	0.4204	0.8124	3.54	3.92	-1.3	0.0399	0.2744
TC0200009317.hg.1	AMER3	APC membrane recruitment protein 3	Coding	4.21	3.98	1.17	0.1951	0.6324	4.09	3.98	1.08	0.5086	0.7869	4.21	4.36	-1.11	0.375	0.7885	4.09	4.36	-1.2	0.1344	0.4782
TC1600010406.hg.1	AMFR	autocrine motility factor receptor, E3 ubiquitin protein ligase	Multiple_Complex	10.58	10.72	-1.11	0.4464	0.8156	10.42	10.72	-1.23	0.1345	0.4449	10.58	10.48	1.07	0.5988	0.8923	10.42	10.48	-1.04	0.7686	0.9266
TC1900006579.hg.1	AMH; MIR4321	anti-Mullerian hormone; microRNA 4321	Multiple_Complex	6.58	6.55	1.02	0.8493	0.9612	6.35	6.55	-1.15	0.2238	0.5571	6.58	6.63	-1.04	0.7439	0.939	6.35	6.63	-1.21	0.0991	0.4181
TC1200007714.hg.1	AMHR2	anti-Mullerian hormone receptor, type II	Multiple_Complex	3.67	3.47	1.15	0.4669	0.8241	3.57	3.47	1.08	0.6945	0.8815	3.67	3.78	-1.08	0.6934	0.9233	3.57	3.78	-1.15	0.4661	0.7812
TC1100012471.hg.1	AMICA1	adhesion molecule, interacts with CXADR antigen 1	Multiple_Complex	4.04	4.23	-1.14	0.2019	0.6396	3.99	4.23	-1.19	0.1091	0.4005	4.04	3.82	1.17	0.14	0.5813	3.99	3.82	1.12	0.2546	0.6187
TC0100015200.hg.1	AMIGO1	adhesion molecule with Ig-like domain 1	Coding	5.49	4.8	1.62	0.0153	0.2353	5.15	4.8	1.27	0.1692	0.4927	5.49	4.79	1.63	0.0144	0.2417	5.15	4.79	1.28	0.1597	0.5129
TC1200010538.hg.1	AMIGO2	adhesion molecule with Ig-like domain 2	Coding	3.99	4.15	-1.12	0.419	0.8016	3.55	4.15	-1.51	0.0117	0.1206	3.99	3.82	1.12	0.3952	0.8009	3.55	3.82	-1.2	0.1918	0.5547
TC0300013979.hg.1	AMIGO3	adhesion molecule with Ig-like domain 3	Coding	4.73	5.02	-1.22	0.0891	0.4872	4.96	5.02	-1.05	0.6704	0.8711	4.73	4.96	-1.17	0.1613	0.6053	4.96	4.96	-1.01	0.9533	0.9879
TC0X00010506.hg.1	AMMECR1	Alport syndrome, mental retardation, midface hypoplasia and elliptocytosis chromosomal region gene 1	Multiple_Complex	10.88	10.38	1.41	0.005	0.1378	10.85	10.38	1.38	0.0071	0.0895	10.88	10.97	-1.07	0.4948	0.85	10.85	10.97	-1.09	0.3737	0.7169
TC0200014190.hg.1	AMMECR1L	AMMECR1 like	Multiple_Complex	10.89	10.73	1.12	0.313	0.7321	10.76	10.73	1.02	0.8376	0.9444	10.89	10.86	1.02	0.8655	0.9697	10.76	10.86	-1.08	0.5114	0.8089
TC1400010690.hg.1	AMN	amnion associated transmembrane protein	Multiple_Complex	6.93	7.21	-1.21	0.1142	0.5328	7.2	7.21	-1	0.9654	0.9895	6.93	6.98	-1.04	0.7547	0.9418	7.2	6.98	1.16	0.2001	0.5652
TC1200010292.hg.1	AMN1	antagonist of mitotic exit network 1 homolog	Multiple_Complex	7.25	7.44	-1.14	0.1766	0.6163	6.98	7.44	-1.37	0.007	0.0885	7.25	7.32	-1.05	0.6062	0.8947	6.98	7.32	-1.26	0.0314	0.2409
TC0X00010532.hg.1	AMOT; MIR4329	angiomotin; microRNA 4329	Multiple_Complex	4.93	4.97	-1.02	0.8884	0.9718	4.9	4.97	-1.05	0.7566	0.9092	4.93	5	-1.04	0.79	0.951	4.9	5	-1.07	0.6636	0.8837
TC1100012009.hg.1	AMOTL1	Memczak2013 ANTISENSE, coding, INTERNAL, UTR3 best transcript NM_130847	NonCoding	5.86	6.18	-1.24	0.3532	0.762	6.13	6.18	-1.03	0.8851	0.962	5.86	6.26	-1.32	0.2452	0.6959	6.13	6.26	-1.1	0.6892	0.8967
TC1100013084.hg.1	AMOTL1	angiomotin like 1	Multiple_Complex	4.69	5.12	-1.35	0.1547	0.5918	5.15	5.12	1.02	0.92	0.9756	4.69	6.24	-2.93	0.0004	0.0278	5.15	6.24	-2.13	0.0036	0.0706
TC0300012495.hg.1	AMOTL2; MIR6827; RPL39P5	angiomotin like 2; microRNA 6827; ribosomal protein L39 pseudogene 5	Multiple_Complex	9.3	9.38	-1.05	0.5582	0.8647	9.61	9.38	1.18	0.0887	0.3653	9.3	9.53	-1.17	0.1014	0.5195	9.61	9.53	1.06	0.5065	0.8064
TC0100015350.hg.1	AMPD1	adenosine monophosphate deaminase 1	Multiple_Complex	3.56	3.33	1.17	0.136	0.57	3.63	3.33	1.23	0.0619	0.3046	3.56	3.43	1.1	0.3572	0.7803	3.63	3.43	1.15	0.177	0.5363
TC0100018260.hg.1	AMPD2	adenosine monophosphate deaminase 2	Multiple_Complex	11.89	11.82	1.05	0.5975	0.8779	11.45	11.82	-1.3	0.0143	0.1355	11.89	11.91	-1.01	0.8736	0.972	11.45	11.91	-1.38	0.0046	0.0823
TC1100012962.hg.1	AMPD3	adenosine monophosphate deaminase 3	Multiple_Complex	4.87	4.48	1.31	0.0427	0.3663	4.95	4.48	1.38	0.02	0.1635	4.87	4.16	1.64	0.0018	0.0802	4.95	4.16	1.73	0.0009	0.0294
TC1100012961.hg.1	AMPD3	adenosine monophosphate deaminase 3	Multiple_Complex	4.85	4.63	1.16	0.3118	0.7317	4.94	4.63	1.24	0.1631	0.4842	4.85	4.83	1.01	0.952	0.988	4.94	4.83	1.07	0.6228	0.8665
TC0700010789.hg.1	AMPH	amphiphysin	Multiple_Complex	4.12	4.19	-1.05	0.8025	0.9503	3.85	4.19	-1.27	0.2658	0.6006	4.12	4.21	-1.07	0.7431	0.9388	3.85	4.21	-1.29	0.237	0.602
TC0300011065.hg.1	AMT; NICN1	aminomethyltransferase; nicolin 1	Multiple_Complex	5.36	5.2	1.12	0.1634	0.601	5.29	5.2	1.06	0.4382	0.7412	5.36	5.35	1.01	0.9327	0.9835	5.29	5.35	-1.05	0.5507	0.8326
TC0400007783.hg.1	AMTN	amelotin	Coding	3.41	3.51	-1.07	0.566	0.8673	3.37	3.51	-1.1	0.4327	0.7382	3.41	3.8	-1.31	0.046	0.388	3.37	3.8	-1.34	0.0318	0.2428
TC0100009276.hg.1	AMY1A; AMY1C	amylase, alpha 1A (salivary); amylase, alpha 1C (salivary)	Coding	3.94	4.09	-1.11	0.462	0.8221	3.9	4.09	-1.14	0.3493	0.6772	3.94	3.86	1.06	0.6842	0.9205	3.9	3.86	1.03	0.8451	0.9533
TC0100015115.hg.1	AMY1B; AMY1A	amylase, alpha 1B (salivary); amylase, alpha 1A (salivary)	Multiple_Complex	5.15	5.09	1.04	0.7824	0.9439	5.15	5.09	1.04	0.7728	0.9164	5.15	5.2	-1.04	0.7817	0.9486	5.15	5.2	-1.04	0.7913	0.9353
TC0100009274.hg.1	AMY1C; AMY1A	amylase, alpha 1C (salivary); amylase, alpha 1A (salivary)	Multiple_Complex	4.75	4.52	1.17	0.3096	0.7302	4.22	4.52	-1.24	0.173	0.4964	4.75	4.73	1.01	0.9266	0.9827	4.22	4.73	-1.42	0.0361	0.2598
TC0100009273.hg.1	AMY2A	amylase, alpha 2A (pancreatic)	Multiple_Complex	4.01	3.98	1.02	0.9017	0.9756	3.85	3.98	-1.09	0.5936	0.8335	4.01	3.9	1.07	0.6569	0.9119	3.85	3.9	-1.03	0.8301	0.948
TC0100018249.hg.1	AMY2B; ACTG1P4	amylase, alpha 2B (pancreatic); actin gamma 1 pseudogene 4	Multiple_Complex	3.91	4.39	-1.39	0.1209	0.546	4.51	4.39	1.09	0.6741	0.8725	3.91	4.08	-1.12	0.557	0.8748	4.51	4.08	1.34	0.1585	0.511
TC0700013329.hg.1	AMZ1	archaelysin family metallopeptidase 1	Multiple_Complex	6.33	6.45	-1.08	0.6028	0.879	6.39	6.45	-1.05	0.7729	0.9164	6.33	6.26	1.05	0.7305	0.935	6.39	6.26	1.09	0.5651	0.8401
TC0700013330.hg.1	AMZ1	archaelysin family metallopeptidase 1	NonCoding	6.18	6.16	1.01	0.9278	0.9824	6.28	6.16	1.08	0.6097	0.8425	6.18	6.21	-1.02	0.8973	0.9777	6.28	6.21	1.05	0.7689	0.9267
TC1700008734.hg.1	AMZ2	archaelysin family metallopeptidase 2	Multiple_Complex	13.31	13.21	1.07	0.3765	0.7739	13	13.21	-1.15	0.0921	0.3714	13.31	13.23	1.05	0.5052	0.8543	13	13.23	-1.17	0.0629	0.3401
TC0200013894.hg.1	ANAPC1	anaphase promoting complex subunit 1	Multiple_Complex	12.07	11.91	1.12	0.1824	0.6226	11.74	11.91	-1.12	0.1738	0.4976	12.07	11.94	1.09	0.2896	0.7372	11.74	11.94	-1.15	0.1059	0.4325
TC0900012039.hg.1	ANAPC2	anaphase promoting complex subunit 2	Multiple_Complex	9.69	9.82	-1.1	0.3292	0.743	9.76	9.82	-1.05	0.6184	0.8473	9.69	9.81	-1.09	0.3699	0.7868	9.76	9.81	-1.04	0.6785	0.8914
TC0400007096.hg.1	ANAPC4	anaphase promoting complex subunit 4	Multiple_Complex	9.45	9.46	-1.01	0.9614	0.9911	9.52	9.46	1.05	0.7085	0.8859	9.45	9.37	1.06	0.615	0.8976	9.52	9.37	1.12	0.3638	0.7091
TC1200012202.hg.1	ANAPC5	anaphase promoting complex subunit 5	Multiple_Complex	13.8	13.7	1.07	0.3899	0.7823	13.9	13.7	1.15	0.0973	0.3805	13.8	13.8	-1	0.9719	0.9919	13.9	13.8	1.07	0.3862	0.7251
TC1200012842.hg.1	ANAPC7	anaphase promoting complex subunit 7	Multiple_Complex	12.63	12.35	1.21	0.036	0.3425	12.42	12.35	1.05	0.5579	0.8144	12.63	12.3	1.25	0.0181	0.2652	12.42	12.3	1.08	0.3305	0.6865
TC0400012027.hg.1	ANAPC10	anaphase promoting complex subunit 10	Multiple_Complex	9.28	9.17	1.08	0.5578	0.8646	9.05	9.17	-1.09	0.5065	0.7858	9.28	9.38	-1.07	0.5934	0.8906	9.05	9.38	-1.26	0.0968	0.4134
TC1700012316.hg.1	ANAPC11	anaphase promoting complex subunit 11	Multiple_Complex	10.81	10.85	-1.03	0.7782	0.9424	11.19	10.85	1.26	0.0445	0.2541	10.81	10.92	-1.08	0.457	0.8348	11.19	10.92	1.2	0.0979	0.4156
TC0300012498.hg.1	ANAPC13	anaphase promoting complex subunit 13	Multiple_Complex	11.93	11.56	1.29	0.0158	0.2394	12.26	11.56	1.62	0.0003	0.0126	11.93	11.97	-1.03	0.7805	0.9482	12.26	11.97	1.22	0.0458	0.2927
TC1100011545.hg.1	ANAPC15	anaphase promoting complex subunit 15	Multiple_Complex	12.42	12.27	1.11	0.2786	0.7095	11.95	12.27	-1.25	0.0308	0.21	12.42	12.49	-1.05	0.6213	0.9011	11.95	12.49	-1.45	0.0022	0.0521
TC1000007986.hg.1	ANAPC16	anaphase promoting complex subunit 16	Multiple_Complex	11.81	11.96	-1.11	0.2651	0.6983	11.26	11.96	-1.63	0.0004	0.0145	11.81	11.82	-1.01	0.937	0.9848	11.26	11.82	-1.48	0.002	0.0483
TC1400006529.hg.1	ANG; RNASE4	angiogenin, ribonuclease, RNase A family, 5; ribonuclease, RNase A family, 4	Multiple_Complex	5.29	5.35	-1.04	0.7512	0.9348	5.01	5.35	-1.27	0.0813	0.3503	5.29	4.88	1.33	0.0421	0.3741	5.01	4.88	1.09	0.4825	0.7909
TC1400010771.hg.1	ANGEL1	angel homolog 1 (Drosophila)	Multiple_Complex	7.86	8.37	-1.42	0.0068	0.1585	8.43	8.37	1.04	0.6943	0.8815	7.86	8.26	-1.32	0.0226	0.2903	8.43	8.26	1.12	0.2776	0.6392
TC0100017267.hg.1	ANGEL2	angel homolog 2 (Drosophila)	Multiple_Complex	11.05	11.03	1.01	0.9212	0.9802	11	11.03	-1.03	0.7653	0.913	11.05	10.94	1.08	0.4008	0.8036	11	10.94	1.04	0.6478	0.8764
TC0800011445.hg.1	ANGPT1	angiopoietin 1	Multiple_Complex	3.92	3.9	1.01	0.9328	0.9834	3.96	3.9	1.04	0.7929	0.9257	3.92	3.62	1.23	0.2113	0.6607	3.96	3.62	1.26	0.1605	0.5141
TC0800009418.hg.1	ANGPT2	angiopoietin 2	Multiple_Complex	4	3.96	1.02	0.8169	0.9538	4.12	3.96	1.11	0.2589	0.5944	4	4.46	-1.38	0.0062	0.1578	4.12	4.46	-1.26	0.0293	0.2346
TC2000008144.hg.1	ANGPT4	angiopoietin 4	Coding	4.12	4.13	-1.01	0.9392	0.9845	4.22	4.13	1.06	0.522	0.794	4.12	4.08	1.03	0.7722	0.9467	4.22	4.08	1.1	0.3242	0.6816
TC0100016539.hg.1	ANGPTL1	angiopoietin like 1	Coding	2.99	3.04	-1.03	0.7548	0.936	3.15	3.04	1.08	0.4204	0.7294	2.99	3.01	-1.01	0.8972	0.9777	3.15	3.01	1.1	0.3284	0.6849
TC0900011565.hg.1	ANGPTL2	angiopoietin like 2	Multiple_Complex	4.1	4.08	1.01	0.9151	0.9788	3.98	4.08	-1.07	0.556	0.8134	4.1	4.14	-1.03	0.7941	0.9523	3.98	4.14	-1.12	0.3481	0.6996
TC0100008559.hg.1	ANGPTL3	angiopoietin like 3	Multiple_Complex	5.51	5.78	-1.2	0.2702	0.7011	5.41	5.78	-1.29	0.1364	0.4465	5.51	5.4	1.09	0.6106	0.8959	5.41	5.4	1.01	0.9482	0.9858
TC1900006892.hg.1	ANGPTL4	angiopoietin like 4	Multiple_Complex	5.33	5.62	-1.22	0.0494	0.3913	6.03	5.62	1.33	0.0111	0.1168	5.33	5.57	-1.18	0.0902	0.495	6.03	5.57	1.37	0.0062	0.0976
TC1100012105.hg.1	ANGPTL5	angiopoietin like 5	Coding	4.95	5.06	-1.08	0.4732	0.8251	5.12	5.06	1.04	0.6903	0.8806	4.95	4.84	1.08	0.4589	0.8355	5.12	4.84	1.21	0.0852	0.39
TC1900009607.hg.1	ANGPTL6	angiopoietin like 6	Multiple_Complex	4.06	4.17	-1.08	0.5644	0.8663	3.93	4.17	-1.18	0.2427	0.5779	4.06	4.19	-1.1	0.4949	0.85	3.93	4.19	-1.2	0.2059	0.5712
TC0100006849.hg.1	ANGPTL7	angiopoietin like 7	Multiple_Complex	4.85	4.86	-1.01	0.9442	0.986	4.92	4.86	1.04	0.7887	0.9237	4.85	5.2	-1.28	0.1152	0.5439	4.92	5.2	-1.22	0.1964	0.5596
TC1900007020.hg.1	ANGPTL8	angiopoietin like 8	Multiple_Complex	4.78	5.97	-2.28	4.92e-05	0.0089	5.17	5.97	-1.75	0.0008	0.0237	4.78	5.45	-1.59	0.0029	0.1075	5.17	5.45	-1.22	0.1197	0.4545
TC1200012567.hg.1	ANHX	anomalous homeobox	Coding	5.41	5.04	1.29	0.1908	0.6286	5.1	5.04	1.04	0.8304	0.9416	5.41	5.16	1.18	0.3737	0.7879	5.1	5.16	-1.05	0.8021	0.9386
TC0800010252.hg.1	ANK1	ankyrin 1, erythrocytic	Multiple_Complex	11.01	11.86	-1.8	0.0007	0.0484	9.77	11.86	-4.28	6.23e-07	0.0002	11.01	11.03	-1.01	0.9029	0.978	9.77	11.03	-2.41	3.93e-05	0.0033
TC0400008455.hg.1	ANK2	Transcript Identified by AceView, Entrez Gene ID(s) 287	Unassigned	4.67	5.17	-1.41	0.1614	0.5985	4.98	5.17	-1.14	0.5781	0.826	4.67	4.95	-1.21	0.4217	0.8134	4.98	4.95	1.02	0.917	0.9769
TC0400008450.hg.1	ANK2	ankyrin 2, neuronal	Multiple_Complex	6.8	6.11	1.61	0.0207	0.2705	6.95	6.11	1.8	0.0074	0.0922	6.8	7.13	-1.26	0.205	0.6532	6.95	7.13	-1.13	0.4866	0.7933
TC1000010727.hg.1	ANK3	ankyrin 3, node of Ranvier (ankyrin G)	Multiple_Complex	4.34	3.82	1.44	0.136	0.57	4.27	3.82	1.37	0.1894	0.5165	4.34	4.24	1.07	0.7512	0.9417	4.27	4.24	1.02	0.9155	0.9763
TC1000010728.hg.1	ANK3	Transcript Identified by AceView, Entrez Gene ID(s) 288	Unassigned	4.43	4.5	-1.05	0.7845	0.9444	4.22	4.5	-1.21	0.3056	0.6395	4.43	4.49	-1.04	0.8317	0.9617	4.22	4.49	-1.2	0.3328	0.6889
TC0200010253.hg.1	ANKAR	ankyrin and armadillo repeat containing	Multiple_Complex	6.41	6.52	-1.08	0.5704	0.869	6.42	6.52	-1.07	0.6025	0.8389	6.41	6.21	1.15	0.3049	0.7491	6.42	6.21	1.16	0.2848	0.6455
TC1500010755.hg.1	ANKDD1A	ankyrin repeat and death domain containing 1A	Multiple_Complex	5.54	5.58	-1.03	0.7969	0.9477	5.09	5.58	-1.41	0.0101	0.1105	5.54	5.58	-1.03	0.7921	0.9517	5.09	5.58	-1.41	0.01	0.1283
TC0500007811.hg.1	ANKDD1B	ankyrin repeat and death domain containing 1B	Multiple_Complex	6.3	6.34	-1.03	0.7984	0.9481	6.28	6.34	-1.05	0.7037	0.8844	6.3	6.57	-1.21	0.1342	0.5726	6.28	6.57	-1.23	0.1096	0.4389
TC2000009890.hg.1	ANKEF1	ankyrin repeat and EF-hand domain containing 1	Multiple_Complex	4	3.96	1.03	0.8581	0.9628	4	3.96	1.03	0.8526	0.9491	4	3.95	1.03	0.8177	0.9585	4	3.95	1.03	0.8123	0.9427
TC1700008344.hg.1	ANKFN1	ankyrin-repeat and fibronectin type III domain containing 1	Multiple_Complex	3.23	2.95	1.22	0.0659	0.4363	3.19	2.95	1.18	0.1144	0.4097	3.23	3.45	-1.16	0.1421	0.5837	3.19	3.45	-1.2	0.0824	0.3855
TC1700009504.hg.1	ANKFY1	ankyrin repeat and FYVE domain containing 1	Multiple_Complex	10.02	10.54	-1.43	0.0074	0.1649	10.22	10.54	-1.25	0.0609	0.3022	10.02	9.98	1.03	0.7892	0.9507	10.22	9.98	1.18	0.1491	0.4982
TC0500010169.hg.1	ANKH	ANKH inorganic pyrophosphate transport regulator	Multiple_Complex	5.35	5.25	1.08	0.5168	0.8448	5.44	5.25	1.14	0.2507	0.586	5.35	5.13	1.17	0.1908	0.6362	5.44	5.13	1.24	0.0807	0.3825
TC0500008854.hg.1	ANKHD1; EIF4EBP3; ANKHD1-EIF4EBP3	ankyrin repeat and KH domain containing 1; eukaryotic translation initiation factor 4E binding protein 3; ANKHD1-EIF4EBP3 readthrough	Multiple_Complex	11.99	12.14	-1.11	0.2523	0.686	11.95	12.14	-1.15	0.1525	0.4699	11.99	11.88	1.08	0.3887	0.7967	11.95	11.88	1.05	0.5853	0.8481
TC0700008321.hg.1	ANKIB1	ankyrin repeat and IBR domain containing 1	Multiple_Complex	11.48	11.48	-1	0.9849	0.997	11.64	11.48	1.12	0.2846	0.6191	11.48	11.4	1.06	0.5571	0.8748	11.64	11.4	1.19	0.1111	0.4411
TC1100009081.hg.1	ANKK1	ankyrin repeat and kinase domain containing 1	Coding	5.7	5.71	-1.01	0.9689	0.9934	5.78	5.71	1.05	0.7016	0.8835	5.7	5.59	1.08	0.5515	0.8721	5.78	5.59	1.14	0.3192	0.6775
TC1900011685.hg.1	ANKLE1	ankyrin repeat and LEM domain containing 1	Multiple_Complex	4.38	4.33	1.04	0.7988	0.9484	4.4	4.33	1.05	0.7365	0.8994	4.38	4.57	-1.13	0.3792	0.7899	4.4	4.57	-1.12	0.4224	0.7532
TC1200012543.hg.1	ANKLE2	ankyrin repeat and LEM domain containing 2	Multiple_Complex	11.5	11.55	-1.04	0.6652	0.9058	11.26	11.55	-1.22	0.0445	0.2537	11.5	11.4	1.07	0.479	0.8441	11.26	11.4	-1.1	0.2803	0.6412
TC0200016319.hg.1	ANKMY1	ankyrin repeat and MYND domain containing 1	Multiple_Complex	8.45	8.59	-1.1	0.5285	0.8506	8.78	8.59	1.14	0.3861	0.7036	8.45	8.42	1.02	0.8814	0.9746	8.78	8.42	1.28	0.1196	0.4545
TC0700010352.hg.1	ANKMY2	ankyrin repeat and MYND domain containing 2	Multiple_Complex	9.27	8.88	1.31	0.0233	0.2824	8.99	8.88	1.08	0.4697	0.7626	9.27	8.81	1.38	0.0104	0.2055	8.99	8.81	1.13	0.2418	0.6063
TC0500011125.hg.1	ANKRA2	ankyrin repeat, family A (RFXANK-like), 2	Multiple_Complex	6.52	6.49	1.02	0.8278	0.9565	6.24	6.49	-1.18	0.1404	0.4527	6.52	6.24	1.22	0.0951	0.5067	6.24	6.24	1	0.981	0.9949
TC1000011400.hg.1	ANKRD1	ankyrin repeat domain 1 (cardiac muscle)	Multiple_Complex	3.68	3.69	-1.01	0.9093	0.9778	3.89	3.69	1.14	0.1825	0.509	3.68	3.7	-1.02	0.8463	0.9648	3.89	3.7	1.13	0.2063	0.5715
TC1000008580.hg.1	ANKRD2	ankyrin repeat domain 2 (stretch responsive muscle)	Multiple_Complex	5.9	5.73	1.13	0.2976	0.7208	5.79	5.73	1.04	0.7018	0.8836	5.9	5.73	1.13	0.2904	0.7377	5.79	5.73	1.05	0.6892	0.8967
TC0600008764.hg.1	ANKRD6	ankyrin repeat domain 6	Multiple_Complex	4.46	4.82	-1.29	0.3177	0.7359	5.08	4.82	1.2	0.4727	0.7644	4.46	4.75	-1.22	0.4212	0.813	5.08	4.75	1.26	0.3599	0.707
TC0700008898.hg.1	ANKRD7	ankyrin repeat domain 7	Multiple_Complex	4.51	4.38	1.1	0.5224	0.8478	4.42	4.38	1.03	0.8215	0.9373	4.51	4.33	1.14	0.377	0.7899	4.42	4.33	1.07	0.6317	0.8695
TC1400010270.hg.1	ANKRD9	ankyrin repeat domain 9	Coding	5.27	5.53	-1.2	0.1512	0.5886	5.7	5.53	1.13	0.3347	0.665	5.27	5.2	1.05	0.7083	0.9275	5.7	5.2	1.42	0.0156	0.1663
TC1300009810.hg.1	ANKRD10	ankyrin repeat domain 10	Multiple_Complex	9.69	9.06	1.54	0.0015	0.0743	9.64	9.06	1.49	0.0026	0.0489	9.69	9.72	-1.02	0.8129	0.9577	9.64	9.72	-1.06	0.5579	0.8361
TC1600011263.hg.1	ANKRD11	ankyrin repeat domain 11	Multiple_Complex	11.78	12.23	-1.37	0.0137	0.2246	12.23	12.23	-1	0.9639	0.9892	11.78	12.14	-1.29	0.036	0.3524	12.23	12.14	1.06	0.5987	0.8551
TC1800009215.hg.1	ANKRD12	ankyrin repeat domain 12	Multiple_Complex	9.1	9.41	-1.24	0.0271	0.302	8.79	9.41	-1.54	0.0005	0.0165	9.1	9.45	-1.27	0.0169	0.2547	8.79	9.45	-1.57	0.0004	0.0152
TC1200008814.hg.1	ANKRD13A	ankyrin repeat domain 13A	Multiple_Complex	9.57	9.42	1.11	0.3754	0.7736	9.49	9.42	1.05	0.6917	0.8809	9.57	9.1	1.39	0.0189	0.2702	9.49	9.1	1.31	0.0446	0.2893
TC1700007429.hg.1	ANKRD13B	ankyrin repeat domain 13B	Multiple_Complex	8.69	8.62	1.05	0.5787	0.8706	8.4	8.62	-1.17	0.0822	0.3528	8.69	8.61	1.05	0.5348	0.866	8.4	8.61	-1.16	0.0918	0.4046
TC0100014566.hg.1	ANKRD13C	ankyrin repeat domain 13C	Multiple_Complex	10.21	10.09	1.08	0.5159	0.8445	9.72	10.09	-1.3	0.0556	0.2873	10.21	10.27	-1.05	0.7095	0.9278	9.72	10.27	-1.47	0.0099	0.1276
TC1100008126.hg.1	ANKRD13D	ankyrin repeat domain 13 family, member D	Multiple_Complex	8.45	8.22	1.17	0.1442	0.5802	8.67	8.22	1.36	0.0123	0.1241	8.45	8.41	1.03	0.7588	0.9431	8.67	8.41	1.2	0.0993	0.4185
TC1000009685.hg.1	ANKRD16	ankyrin repeat domain 16	Multiple_Complex	8.42	7.63	1.73	0.0002	0.0247	7.95	7.63	1.24	0.0457	0.2582	8.42	8.13	1.23	0.0573	0.4225	7.95	8.13	-1.13	0.2105	0.5765
TC0400010995.hg.1	ANKRD17	ankyrin repeat domain 17	Multiple_Complex	11.31	11.66	-1.27	0.0268	0.3004	11.44	11.66	-1.16	0.1324	0.4418	11.31	11.18	1.09	0.3644	0.7841	11.44	11.18	1.19	0.0838	0.3873
TC0900010056.hg.1	ANKRD18A; FAM95C	ankyrin repeat domain 18A; family with sequence similarity 95, member C	Multiple_Complex	6.34	6.13	1.16	0.2959	0.7204	6.26	6.13	1.1	0.5166	0.7903	6.34	5.61	1.66	0.0046	0.1391	6.26	5.61	1.56	0.0091	0.1209
TC0900006986.hg.1	ANKRD18B	ankyrin repeat domain 18B	Multiple_Complex	8.27	7.26	2.01	0.0021	0.0908	8.27	7.26	2.01	0.0021	0.0427	8.27	8.35	-1.06	0.7269	0.9342	8.27	8.35	-1.06	0.7342	0.9143
TC0900012151.hg.1	ANKRD19P	ankyrin repeat domain 19, pseudogene	Multiple_Complex	6.81	5.69	2.18	0.0003	0.0258	6.29	5.69	1.52	0.0128	0.1268	6.81	6.08	1.67	0.0044	0.1342	6.29	6.08	1.16	0.295	0.6554
TC0900007472.hg.1	ANKRD20A1	ankyrin repeat domain 20 family, member A1	Multiple_Complex	5.95	5.31	1.56	0.011	0.2014	5.44	5.31	1.1	0.5278	0.7962	5.95	5.23	1.64	0.0063	0.1588	5.44	5.23	1.15	0.3389	0.6938
TC0900010284.hg.1	ANKRD20A1; ANKRD20A3	ankyrin repeat domain 20 family, member A1; ankyrin repeat domain 20 family, member A3	Multiple_Complex	7.34	6.69	1.57	0.002	0.0892	7.15	6.69	1.37	0.0143	0.1355	7.34	6.69	1.57	0.002	0.0843	7.15	6.69	1.38	0.0138	0.1539
TC0900012126.hg.1	ANKRD20A3; ANKRD20A2	ankyrin repeat domain 20 family, member A3; ankyrin repeat domain 20 family, member A2	Multiple_Complex	6.71	6.33	1.3	0.1117	0.5277	6.9	6.33	1.49	0.0275	0.1968	6.71	6.4	1.25	0.1778	0.624	6.9	6.4	1.42	0.0451	0.2911
TC0900012135.hg.1	ANKRD20A4	ankyrin repeat domain 20 family, member A4	Multiple_Complex	6.36	6.3	1.04	0.7363	0.9308	6.67	6.3	1.29	0.0413	0.2446	6.36	6.37	-1.01	0.9548	0.9882	6.67	6.37	1.23	0.0799	0.3812
TC1800009218.hg.1	ANKRD20A5P; RHOT1P1	ankyrin repeat domain 20 family, member A5, pseudogene; ras homolog family member T1 pseudogene 1	Multiple_Complex	5.8	5.7	1.07	0.6754	0.9092	5.48	5.7	-1.16	0.3465	0.6752	5.8	5.89	-1.07	0.683	0.9201	5.48	5.89	-1.33	0.0977	0.415
TC1000011368.hg.1	ANKRD22	ankyrin repeat domain 22	Multiple_Complex	4.99	5.2	-1.16	0.1751	0.6157	5.1	5.2	-1.07	0.5147	0.7897	4.99	4.98	1.01	0.9393	0.9855	5.1	4.98	1.09	0.4058	0.7399
TC0200016712.hg.1	ANKRD23	ankyrin repeat domain 23	Multiple_Complex	5.27	5.12	1.11	0.6179	0.8858	5.09	5.12	-1.02	0.9115	0.9722	5.27	5.36	-1.07	0.7585	0.943	5.09	5.36	-1.21	0.368	0.7124
TC1900006680.hg.1	ANKRD24	ankyrin repeat domain 24	Multiple_Complex	5.05	4.9	1.11	0.253	0.6867	5.12	4.9	1.16	0.1112	0.404	5.05	5.32	-1.2	0.0604	0.431	5.12	5.32	-1.15	0.1437	0.4914
TC1000010113.hg.1	ANKRD26	ankyrin repeat domain 26	Multiple_Complex	9.29	9.19	1.07	0.4029	0.7913	8.92	9.19	-1.21	0.0406	0.2422	9.29	8.95	1.27	0.0144	0.2422	8.92	8.95	-1.02	0.8124	0.9428
TC1900010360.hg.1	ANKRD27	ankyrin repeat domain 27 (VPS9 domain)	Multiple_Complex	11.02	11.06	-1.03	0.7382	0.9311	11.32	11.06	1.2	0.0498	0.2708	11.02	10.93	1.06	0.4655	0.8382	11.32	10.93	1.31	0.0082	0.1141
TC0300010413.hg.1	ANKRD28	ankyrin repeat domain 28	Multiple_Complex	11.56	11.71	-1.11	0.3094	0.7302	11.33	11.71	-1.3	0.0287	0.2022	11.56	11.73	-1.13	0.2571	0.7073	11.33	11.73	-1.32	0.0231	0.2057
TC1800008287.hg.1	ANKRD29	ankyrin repeat domain 29	Multiple_Complex	4.73	4.8	-1.06	0.6929	0.9161	4.59	4.8	-1.16	0.2868	0.6207	4.73	4.62	1.08	0.5817	0.8865	4.59	4.62	-1.02	0.8817	0.9658
TC1000007305.hg.1	ANKRD30A	ankyrin repeat domain 30A	Multiple_Complex	4.1	4	1.08	0.6215	0.8878	3.97	4	-1.02	0.9128	0.9726	4.1	3.79	1.24	0.1606	0.6044	3.97	3.79	1.14	0.389	0.7273
TC1800006806.hg.1	ANKRD30B	ankyrin repeat domain 30B	Multiple_Complex	4.38	4.57	-1.14	0.4324	0.809	4.34	4.57	-1.17	0.3336	0.6642	4.38	4.64	-1.2	0.2792	0.7275	4.34	4.64	-1.24	0.2096	0.5752
TC0200014345.hg.1	ANKRD30BL	ankyrin repeat domain 30B-like	Multiple_Complex	5.62	5.59	1.02	0.8978	0.9745	5.68	5.59	1.07	0.6651	0.8697	5.62	5.54	1.06	0.7059	0.9266	5.68	5.54	1.11	0.4987	0.8014
TC0500011160.hg.1	ANKRD31	ankyrin repeat domain 31	Multiple_Complex	5.18	4.77	1.32	0.2161	0.6541	4.62	4.77	-1.11	0.6299	0.8526	5.18	5.34	-1.12	0.5999	0.8927	4.62	5.34	-1.64	0.0417	0.2808
TC1200007644.hg.1	ANKRD33	ankyrin repeat domain 33	Multiple_Complex	3.04	3.06	-1.01	0.9397	0.9847	3.17	3.06	1.08	0.5152	0.7898	3.04	3.19	-1.11	0.4077	0.8056	3.17	3.19	-1.01	0.9122	0.9759
TC0500006753.hg.1	ANKRD33B	ankyrin repeat domain 33B	Multiple_Complex	5.33	5.58	-1.19	0.0928	0.4951	5.71	5.58	1.09	0.3723	0.6935	5.33	5.44	-1.09	0.4059	0.8053	5.71	5.44	1.2	0.0834	0.3866
TC0100015597.hg.1	ANKRD34A	ankyrin repeat domain 34A	Coding	4.18	4.02	1.11	0.5077	0.8402	3.91	4.02	-1.08	0.6176	0.8468	4.18	4.09	1.06	0.7136	0.9289	3.91	4.09	-1.13	0.4291	0.757
TC0500011277.hg.1	ANKRD34B	ankyrin repeat domain 34B	Coding	3.74	3.91	-1.13	0.3564	0.7641	3.62	3.91	-1.23	0.1434	0.4569	3.74	3.64	1.07	0.6129	0.8962	3.62	3.64	-1.01	0.9171	0.9769
TC1500008002.hg.1	ANKRD34C	ankyrin repeat domain 34C	Coding	3.97	3.63	1.27	0.045	0.3764	4.16	3.63	1.44	0.0057	0.0782	3.97	3.72	1.2	0.1106	0.5364	4.16	3.72	1.36	0.0139	0.1542
TC0100015593.hg.1	ANKRD35	ankyrin repeat domain 35	Coding	4.1	4.28	-1.13	0.2125	0.6508	4.35	4.28	1.05	0.5857	0.8295	4.1	4.15	-1.03	0.7419	0.9382	4.35	4.15	1.15	0.1515	0.5008
TC0200008536.hg.1	ANKRD36	Transcript Identified by AceView, Entrez Gene ID(s) 375248	Unassigned	7.45	7.1	1.28	0.1903	0.6285	7.37	7.1	1.21	0.2948	0.6288	7.45	7.52	-1.05	0.7777	0.948	7.37	7.52	-1.11	0.5665	0.8406
TC0200008534.hg.1	ANKRD36	ankyrin repeat domain 36	Multiple_Complex	9.58	9.4	1.13	0.2872	0.715	9.73	9.4	1.26	0.0661	0.3144	9.58	9.7	-1.09	0.4694	0.8398	9.73	9.7	1.02	0.8428	0.9528
TC0200013567.hg.1	ANKRD36B	ankyrin repeat domain 36B	Multiple_Complex	9.74	9.5	1.18	0.0969	0.5008	9.72	9.5	1.17	0.1142	0.4095	9.74	9.77	-1.02	0.8329	0.9623	9.72	9.77	-1.03	0.7557	0.9221
TC0200016710.hg.1	ANKRD36C	ankyrin repeat domain 36C	Multiple_Complex	10.72	10.38	1.26	0.0182	0.2552	10.86	10.38	1.4	0.0025	0.0481	10.72	10.73	-1.01	0.8987	0.9777	10.86	10.73	1.1	0.2904	0.6507
TC0400009525.hg.1	ANKRD37	ankyrin repeat domain 37	Multiple_Complex	5.99	5.84	1.11	0.3045	0.7262	6.27	5.84	1.35	0.0146	0.1369	5.99	6.08	-1.06	0.54	0.8683	6.27	6.08	1.14	0.2296	0.595
TC0200016713.hg.1	ANKRD39	ankyrin repeat domain 39	Coding	7.14	7.09	1.03	0.8148	0.9529	6.96	7.09	-1.09	0.5334	0.7993	7.14	7.39	-1.19	0.2282	0.6794	6.96	7.39	-1.34	0.057	0.3243
TC1700011114.hg.1	ANKRD40	ankyrin repeat domain 40	Multiple_Complex	11.63	11.64	-1.01	0.9392	0.9845	11.87	11.64	1.17	0.1902	0.5169	11.63	11.75	-1.09	0.48	0.8445	11.87	11.75	1.09	0.4675	0.7822
TC1100008627.hg.1	ANKRD42	ankyrin repeat domain 42	Multiple_Complex	9.04	8.55	1.4	0.0072	0.1624	8.25	8.55	-1.23	0.062	0.3049	9.04	8.94	1.07	0.5113	0.8566	8.25	8.94	-1.62	0.0008	0.0271
TC0200015336.hg.1	ANKRD44	ankyrin repeat domain 44	Multiple_Complex	5.87	6.19	-1.25	0.1488	0.585	5.97	6.19	-1.16	0.3036	0.6372	5.87	5.72	1.12	0.4515	0.8312	5.97	5.72	1.2	0.2342	0.5991
TC0200010345.hg.1	ANKRD44	Memczak2013 ANTISENSE, coding, INTERNAL, intronic best transcript NM_001195144	NonCoding	5.14	5.11	1.02	0.9428	0.9859	5.32	5.11	1.15	0.6313	0.8537	5.14	5.27	-1.09	0.7648	0.9455	5.32	5.27	1.03	0.9113	0.9758
TC0100016438.hg.1	ANKRD45	ankyrin repeat domain 45	Multiple_Complex	4.05	4.08	-1.02	0.8454	0.9602	3.98	4.08	-1.08	0.5305	0.7973	4.05	4.12	-1.05	0.6631	0.914	3.98	4.12	-1.11	0.3906	0.7282
TC0800011259.hg.1	ANKRD46	ankyrin repeat domain 46	Multiple_Complex	8.15	8.5	-1.28	0.246	0.6813	7.99	8.5	-1.42	0.1073	0.3974	8.15	8.26	-1.08	0.7029	0.9255	7.99	8.26	-1.2	0.3708	0.7148
TC1100008804.hg.1	ANKRD49	ankyrin repeat domain 49	Multiple_Complex	7.47	7.32	1.11	0.3218	0.7388	7.67	7.32	1.28	0.0376	0.2323	7.47	7.54	-1.05	0.6581	0.9122	7.67	7.54	1.1	0.3765	0.7187
TC0400011791.hg.1	ANKRD50	ankyrin repeat domain 50	Multiple_Complex	12.21	12.28	-1.05	0.5318	0.8518	12.12	12.28	-1.12	0.1826	0.5092	12.21	12.12	1.06	0.4622	0.8361	12.12	12.12	-1	0.9799	0.9944
TC1200010902.hg.1	ANKRD52	ankyrin repeat domain 52	Multiple_Complex	8.22	8.32	-1.07	0.5695	0.8689	8.03	8.32	-1.22	0.1246	0.4284	8.22	8.05	1.13	0.34	0.7729	8.03	8.05	-1.01	0.9256	0.9797
TC1200010903.hg.1	ANKRD52	Zhang2013 ALT_ACCEPTOR, ALT_DONOR, coding, INTERNAL, intronic best transcript NM_173595	NonCoding	4.78	5.04	-1.19	0.3933	0.7853	4.73	5.04	-1.24	0.3063	0.6402	4.78	4.74	1.03	0.8756	0.9731	4.73	4.74	-1.01	0.979	0.9944
TC0200007978.hg.1	ANKRD53	ankyrin repeat domain 53	Multiple_Complex	3.73	3.83	-1.07	0.6414	0.8962	3.66	3.83	-1.13	0.3948	0.7105	3.73	3.66	1.06	0.6867	0.9217	3.66	3.66	1	0.9963	0.9989
TC2200009347.hg.1	ANKRD54; MIR658	ankyrin repeat domain 54; microRNA 658	Multiple_Complex	9.76	9.24	1.44	0.0115	0.2071	9.32	9.24	1.06	0.6425	0.8591	9.76	9.72	1.03	0.7813	0.9485	9.32	9.72	-1.32	0.0403	0.276
TC0500010795.hg.1	ANKRD55	ankyrin repeat domain 55	Multiple_Complex	3.81	3.82	-1.01	0.9582	0.9904	3.84	3.82	1.01	0.9421	0.9832	3.81	3.86	-1.04	0.8242	0.9603	3.84	3.86	-1.02	0.9225	0.9787
TC2000009618.hg.1	ANKRD60	ankyrin repeat domain 60	Coding	4.64	4.68	-1.02	0.848	0.9611	5.07	4.68	1.31	0.0504	0.2723	4.64	4.68	-1.03	0.8292	0.961	5.07	4.68	1.3	0.0525	0.3132
TC0700006636.hg.1	ANKRD61	ankyrin repeat domain 61	Coding	4.38	4.39	-1.01	0.9677	0.9931	4.28	4.39	-1.08	0.592	0.8328	4.38	4.29	1.06	0.6683	0.9158	4.28	4.29	-1.01	0.9448	0.9853
TC1800006720.hg.1	ANKRD62	ankyrin repeat domain 62	Multiple_Complex	5.24	5.12	1.09	0.5581	0.8647	4.9	5.12	-1.17	0.2927	0.6266	5.24	5.27	-1.02	0.8734	0.972	4.9	5.27	-1.3	0.0914	0.4036
TC1500009090.hg.1	ANKRD63	ankyrin repeat domain 63	Coding	5.24	5.1	1.1	0.3778	0.7745	5.34	5.1	1.18	0.1506	0.4667	5.24	5.3	-1.04	0.7109	0.9283	5.34	5.3	1.03	0.8	0.9381
TC0100012477.hg.1	ANKRD65	ankyrin repeat domain 65	Multiple_Complex	4.79	5.04	-1.18	0.1845	0.6243	5	5.04	-1.02	0.8536	0.9496	4.79	4.89	-1.07	0.583	0.8869	5	4.89	1.08	0.5149	0.8111
TC0600008168.hg.1	ANKRD66	ankyrin repeat domain 66	Multiple_Complex	4.94	4.74	1.15	0.4107	0.796	4.7	4.74	-1.03	0.8767	0.9587	4.94	4.53	1.33	0.1115	0.5371	4.7	4.53	1.13	0.4769	0.7872
TC0600007774.hg.1	ANKS1A	ankyrin repeat and sterile alpha motif domain containing 1A	Multiple_Complex	7.56	8.13	-1.48	0.0035	0.1204	7.7	8.13	-1.35	0.0161	0.1452	7.56	7.88	-1.25	0.0549	0.4177	7.7	7.88	-1.13	0.2446	0.6087
TC1200011657.hg.1	ANKS1B	ankyrin repeat and sterile alpha motif domain containing 1B	Multiple_Complex	5.58	5.41	1.13	0.4859	0.8303	5.82	5.41	1.33	0.1189	0.4183	5.58	5.39	1.14	0.4434	0.8267	5.82	5.39	1.35	0.1057	0.4325
TC1600011474.hg.1	ANKS3	ankyrin repeat and sterile alpha motif domain containing 3	Multiple_Complex	6.07	6.12	-1.03	0.8954	0.9742	6.14	6.12	1.01	0.955	0.987	6.07	6.06	1.01	0.9697	0.9911	6.14	6.06	1.06	0.8214	0.9459
TC1600007149.hg.1	ANKS4B	ankyrin repeat and sterile alpha motif domain containing 4B	Coding	3.19	3.24	-1.03	0.7842	0.9444	3.34	3.24	1.07	0.5424	0.8054	3.19	3.11	1.06	0.6208	0.901	3.34	3.11	1.17	0.1872	0.5491
TC0900010980.hg.1	ANKS6	ankyrin repeat and sterile alpha motif domain containing 6	Multiple_Complex	7.62	7.52	1.07	0.6013	0.8787	7.91	7.52	1.31	0.0617	0.3044	7.62	7.54	1.05	0.6918	0.9231	7.91	7.54	1.28	0.0764	0.3737
TC0300014062.hg.1	ANKUB1	ankyrin repeat and ubiquitin domain containing 1	Multiple_Complex	4.95	4.75	1.15	0.1108	0.5261	4.7	4.75	-1.03	0.7295	0.8957	4.95	4.58	1.3	0.0106	0.2068	4.7	4.58	1.09	0.3039	0.6649
TC0300014063.hg.1	ANKUB1	ankyrin repeat and ubiquitin domain containing 1	NonCoding	4.87	4.76	1.08	0.3863	0.7807	5.46	4.76	1.62	0.0002	0.0086	4.87	4.98	-1.08	0.359	0.7817	5.46	4.98	1.4	0.0023	0.0523
TC0200010837.hg.1	ANKZF1	ankyrin repeat and zinc finger domain containing 1	Multiple_Complex	9.86	10.07	-1.16	0.0841	0.4769	9.68	10.07	-1.31	0.0065	0.085	9.86	9.94	-1.06	0.4533	0.8323	9.68	9.94	-1.2	0.0423	0.2826
TC0700007201.hg.1	ANLN	Transcript Identified by AceView, Entrez Gene ID(s) 54443	Unassigned	6.52	5.96	1.47	0.072	0.4541	5.8	5.96	-1.12	0.5655	0.8191	6.52	6.09	1.35	0.1531	0.5968	5.8	6.09	-1.23	0.3107	0.6701
TC0700007198.hg.1	ANLN	anillin actin binding protein	Multiple_Complex	15.76	15.77	-1.01	0.9224	0.9808	15.62	15.77	-1.11	0.1855	0.5123	15.76	15.96	-1.15	0.0844	0.482	15.62	15.96	-1.27	0.0097	0.1257
TC1100008257.hg.1	ANO1	anoctamin 1, calcium activated chloride channel	Multiple_Complex	8.61	8.5	1.08	0.4829	0.8286	10.14	8.5	3.12	2.83e-06	0.0005	8.61	7.17	2.72	8.18e-06	0.0018	10.14	7.17	7.85	1.73e-08	9.79e-06
TC1200012741.hg.1	ANO2	anoctamin 2, calcium activated chloride channel	Multiple_Complex	3.65	3.67	-1.02	0.8478	0.9611	3.54	3.67	-1.09	0.2923	0.6264	3.65	3.74	-1.07	0.437	0.8229	3.54	3.74	-1.15	0.1169	0.4502
TC1100007106.hg.1	ANO3	anoctamin 3	Multiple_Complex	4.78	4.72	1.04	0.6971	0.918	5.02	4.72	1.23	0.0691	0.3218	4.78	4.91	-1.1	0.38	0.7905	5.02	4.91	1.08	0.4788	0.7887
TC1200008601.hg.1	ANO4	anoctamin 4	Multiple_Complex	3.61	3.63	-1.01	0.9027	0.9759	3.89	3.63	1.2	0.0925	0.3719	3.61	3.72	-1.08	0.4509	0.8309	3.89	3.72	1.13	0.2534	0.6181
TC1100007063.hg.1	ANO5	anoctamin 5	Multiple_Complex	3.65	3.68	-1.02	0.8872	0.9716	3.54	3.68	-1.1	0.4696	0.7625	3.65	3.71	-1.04	0.74	0.9375	3.54	3.71	-1.13	0.3663	0.711
TC1200007418.hg.1	ANO6	anoctamin 6	Multiple_Complex	12.09	12.07	1.01	0.9106	0.9782	11.93	12.07	-1.1	0.2298	0.564	12.09	12.01	1.06	0.4796	0.8441	11.93	12.01	-1.05	0.5221	0.8149
TC1200007421.hg.1	ANO6	Transcript Identified by AceView, Entrez Gene ID(s) 196527	Unassigned	4.96	5.05	-1.06	0.7442	0.9333	4.75	5.05	-1.23	0.2835	0.6185	4.96	4.9	1.04	0.8202	0.9593	4.75	4.9	-1.11	0.5826	0.8474
TC0200011391.hg.1	ANO7	anoctamin 7	Multiple_Complex	6.98	7.17	-1.14	0.1597	0.5971	7.38	7.17	1.16	0.1001	0.3851	6.98	7.24	-1.19	0.06	0.4303	7.38	7.24	1.11	0.2554	0.6192
TC1900009963.hg.1	ANO8	anoctamin 8	Multiple_Complex	7.79	8.05	-1.2	0.1208	0.5457	7.73	8.05	-1.25	0.0702	0.3247	7.79	7.71	1.05	0.6346	0.905	7.73	7.71	1.02	0.883	0.9665
TC1100009667.hg.1	ANO9	anoctamin 9	Multiple_Complex	5.41	5.36	1.04	0.7826	0.9439	5.56	5.36	1.15	0.2839	0.6188	5.41	5.62	-1.16	0.2723	0.7202	5.56	5.62	-1.04	0.7605	0.9233
TC0300013962.hg.1	ANO10	anoctamin 10	Multiple_Complex	10.1	10.24	-1.1	0.4633	0.8226	9.64	10.24	-1.52	0.0099	0.1089	10.1	9.95	1.1	0.4613	0.8358	9.64	9.95	-1.25	0.1188	0.4531
TC0300013963.hg.1	ANO10	anoctamin 10	NonCoding	4.12	3.92	1.15	0.2562	0.6897	4.45	3.92	1.45	0.01	0.1104	4.12	4.56	-1.35	0.0261	0.3087	4.45	4.56	-1.07	0.5478	0.8311
TC0X00009025.hg.1	ANOS1	anosmin 1	Multiple_Complex	4.53	4.21	1.25	0.1361	0.57	4.32	4.21	1.08	0.5797	0.8269	4.53	4.47	1.04	0.7738	0.9473	4.32	4.47	-1.11	0.463	0.7794
TC1500009865.hg.1	ANP32A	acidic nuclear phosphoprotein 32 family member A	Multiple_Complex	14.74	14.85	-1.08	0.4341	0.8101	14.63	14.85	-1.16	0.1247	0.4284	14.74	14.7	1.03	0.7591	0.9432	14.63	14.7	-1.05	0.5903	0.8507
TC0900008173.hg.1	ANP32B	acidic nuclear phosphoprotein 32 family member B	Multiple_Complex	15.04	15.01	1.02	0.8426	0.9601	15.1	15.01	1.06	0.4754	0.7656	15.04	15.08	-1.03	0.7232	0.9326	15.1	15.08	1.01	0.865	0.9612
TC0400012312.hg.1	ANP32C	acidic nuclear phosphoprotein 32 family member C	Multiple_Complex	6.27	6.54	-1.2	0.0897	0.4879	6.37	6.54	-1.12	0.2765	0.6105	6.27	6.34	-1.05	0.6316	0.9041	6.37	6.34	1.02	0.8103	0.942
TC1200007521.hg.1	ANP32D	acidic nuclear phosphoprotein 32 family member D	Coding	6.55	6.69	-1.1	0.5603	0.8654	6.85	6.69	1.12	0.4968	0.7789	6.55	6.82	-1.2	0.2704	0.7191	6.85	6.82	1.02	0.8931	0.9704
TC0100015725.hg.1	ANP32E	acidic nuclear phosphoprotein 32 family member E	Multiple_Complex	12.01	12.2	-1.14	0.1494	0.586	11.98	12.2	-1.16	0.0971	0.3802	12.01	12.19	-1.13	0.175	0.6209	11.98	12.19	-1.15	0.1145	0.4471
TC1500010407.hg.1	ANPEP	alanyl (membrane) aminopeptidase	Multiple_Complex	4.62	4.33	1.22	0.1113	0.527	4.54	4.33	1.16	0.2325	0.5669	4.62	4.48	1.11	0.3982	0.802	4.54	4.48	1.05	0.6975	0.8991
TC0200007908.hg.1	ANTXR1	anthrax toxin receptor 1	Multiple_Complex	12.41	12.54	-1.1	0.2695	0.7008	11.58	12.54	-1.95	1.38e-05	0.0016	12.41	11.43	1.98	1.16e-05	0.0023	11.58	11.43	1.11	0.2063	0.5715
TC0400011144.hg.1	ANTXR2	anthrax toxin receptor 2	Multiple_Complex	12.03	12.15	-1.08	0.3868	0.7809	12.93	12.15	1.73	0.0001	0.0074	12.03	12.6	-1.49	0.0013	0.0635	12.93	12.6	1.26	0.027	0.2239
TC1000007509.hg.1	ANTXRL	anthrax toxin receptor-like	Multiple_Complex	4.91	4.72	1.14	0.4328	0.8091	4.72	4.72	1	0.9833	0.9951	4.91	4.72	1.14	0.4315	0.8199	4.72	4.72	1	0.9815	0.995
TC0900007576.hg.1	ANXA1	annexin A1	Multiple_Complex	16.49	16.7	-1.16	0.075	0.4598	16.77	16.7	1.05	0.5358	0.8008	16.49	16.75	-1.2	0.036	0.3525	16.77	16.75	1.01	0.8506	0.9554
TC1500009636.hg.1	ANXA2	annexin A2	Multiple_Complex	16.74	16.6	1.1	0.2194	0.6573	16.93	16.6	1.25	0.0129	0.1274	16.74	16.69	1.04	0.6176	0.8987	16.93	16.69	1.18	0.0478	0.2989
TC0500010628.hg.1	ANXA2R	annexin A2 receptor	Coding	6.53	6.57	-1.03	0.8228	0.9554	6.15	6.57	-1.34	0.067	0.317	6.53	6.51	1.01	0.95	0.9875	6.15	6.51	-1.28	0.1075	0.435
TC0400007933.hg.1	ANXA3	annexin A3	Multiple_Complex	4.49	4.67	-1.13	0.4709	0.8246	4.64	4.67	-1.02	0.8956	0.9662	4.49	4.57	-1.05	0.7658	0.9457	4.64	4.57	1.05	0.7631	0.924
TC0200012971.hg.1	ANXA4	Salzman2013 ANTISENSE, coding, INTERNAL, intronic best transcript NM_001153	NonCoding	4.52	4.4	1.09	0.4737	0.8251	4.55	4.4	1.11	0.3554	0.6807	4.52	4.22	1.23	0.0928	0.5009	4.55	4.22	1.26	0.0644	0.3439
TC0200016469.hg.1	ANXA4	annexin A4	Multiple_Complex	10.76	11.03	-1.21	0.0465	0.3822	10.86	11.03	-1.13	0.1771	0.5005	10.76	10.75	1.01	0.9244	0.9826	10.86	10.75	1.08	0.3718	0.7156
TC0400011744.hg.1	ANXA5	annexin A5	Multiple_Complex	12.68	12.96	-1.22	0.0756	0.4608	13.25	12.96	1.22	0.0819	0.352	12.68	13.12	-1.36	0.0136	0.2364	13.25	13.12	1.09	0.3871	0.7259
TC0500012498.hg.1	ANXA6	annexin A6	Multiple_Complex	12.11	11.98	1.09	0.3362	0.7495	11.67	11.98	-1.24	0.0363	0.228	12.11	11.45	1.58	0.0006	0.0374	11.67	11.45	1.16	0.1192	0.4537
TC1000011020.hg.1	ANXA7	annexin A7	Multiple_Complex	11.65	11.85	-1.15	0.2064	0.6446	11.85	11.85	1	0.9884	0.9969	11.65	11.57	1.06	0.5933	0.8906	11.85	11.57	1.21	0.0857	0.3909
TC1000012550.hg.1	ANXA8	annexin A8	NonCoding	3.97	3.94	1.02	0.8993	0.9747	3.88	3.94	-1.04	0.7533	0.9081	3.97	3.87	1.07	0.6183	0.8992	3.88	3.87	1.01	0.9521	0.9874
TC1000012551.hg.1	ANXA8	annexin A8	Multiple_Complex	5.21	5.47	-1.2	0.2136	0.6515	5.05	5.47	-1.34	0.0618	0.3046	5.21	5.31	-1.08	0.6071	0.8953	5.05	5.31	-1.2	0.2173	0.5843
TC1000012454.hg.1	ANXA8L1; ANXA8	annexin A8-like 1; annexin A8	Multiple_Complex	5.13	5.08	1.03	0.7585	0.937	4.83	5.08	-1.19	0.1068	0.3966	5.13	5.08	1.04	0.7137	0.9289	4.83	5.08	-1.19	0.1177	0.4511
TC0100009934.hg.1	ANXA9	annexin A9	Multiple_Complex	5.87	5.95	-1.06	0.6866	0.9128	6.28	5.95	1.26	0.1283	0.4345	5.87	6.05	-1.13	0.3838	0.7928	6.28	6.05	1.17	0.2697	0.6318
TC0400009253.hg.1	ANXA10	annexin A10	Multiple_Complex	4.64	4.76	-1.09	0.4964	0.8354	4.87	4.76	1.07	0.5531	0.8113	4.64	4.52	1.09	0.4719	0.8406	4.87	4.52	1.27	0.0678	0.353
TC1000011203.hg.1	ANXA11	annexin A11	Multiple_Complex	14.16	14.18	-1.01	0.8866	0.9716	14.11	14.18	-1.05	0.6103	0.8426	14.16	14.06	1.08	0.4126	0.8085	14.11	14.06	1.04	0.6442	0.8747
TC0800011691.hg.1	ANXA13	annexin A13	Multiple_Complex	4.52	4.43	1.07	0.7277	0.9272	4.16	4.43	-1.21	0.311	0.6436	4.52	4.36	1.12	0.5307	0.8647	4.16	4.36	-1.15	0.455	0.774
TC0700010751.hg.1	AOAH	acyloxyacyl hydrolase (neutrophil)	Multiple_Complex	3.7	3.49	1.16	0.313	0.7321	3.62	3.49	1.09	0.5405	0.8044	3.7	3.5	1.15	0.3455	0.775	3.62	3.5	1.08	0.5872	0.8489
TC0700009682.hg.1	AOC1	amine oxidase, copper containing 1	Multiple_Complex	5.24	5.27	-1.02	0.8406	0.9593	5.36	5.27	1.06	0.6037	0.84	5.24	5.38	-1.11	0.3968	0.8015	5.36	5.38	-1.02	0.8881	0.9684
TC1700007918.hg.1	AOC2	amine oxidase, copper containing 2 (retina-specific)	Multiple_Complex	4.51	4.04	1.39	0.0839	0.4767	4.68	4.04	1.56	0.0267	0.1935	4.51	4.33	1.13	0.4798	0.8442	4.68	4.33	1.28	0.1838	0.5446
TC1700007919.hg.1	AOC3	amine oxidase, copper containing 3	Multiple_Complex	5.66	5.92	-1.2	0.2251	0.6613	6.27	5.92	1.27	0.1166	0.4138	5.66	5.95	-1.23	0.1749	0.6209	6.27	5.95	1.24	0.1518	0.5011
TC0200010421.hg.1	AOX1	aldehyde oxidase 1	Multiple_Complex	5.26	5	1.2	0.1744	0.6149	5.52	5	1.44	0.0176	0.1516	5.26	5.54	-1.21	0.1612	0.605	5.52	5.54	-1.01	0.9234	0.979
TC0400008427.hg.1	AP1AR	adaptor-related protein complex 1 associated regulatory protein	Multiple_Complex	9.58	9.58	-1	0.9861	0.997	9.59	9.58	1.01	0.9358	0.9807	9.58	9.72	-1.11	0.3463	0.7752	9.59	9.72	-1.1	0.3951	0.7321
TC2200009333.hg.1	AP1B1	adaptor-related protein complex 1, beta 1 subunit	Multiple_Complex	10.76	10.7	1.05	0.6959	0.9176	10.24	10.7	-1.37	0.0228	0.1769	10.76	10.61	1.11	0.3863	0.7953	10.24	10.61	-1.29	0.0523	0.3124
TC2200008400.hg.1	AP1B1	Zhang2013 ALT_ACCEPTOR, ALT_DONOR, coding, INTERNAL, intronic best transcript NM_001127	NonCoding	3.95	4.32	-1.29	0.0693	0.4465	3.98	4.32	-1.27	0.0899	0.3676	3.95	4.03	-1.06	0.6657	0.9148	3.98	4.03	-1.04	0.7826	0.9327
TC1600010794.hg.1	AP1G1	adaptor-related protein complex 1, gamma 1 subunit	Multiple_Complex	10.95	11.25	-1.23	0.0404	0.3602	11.07	11.25	-1.14	0.172	0.495	10.95	11.03	-1.06	0.5443	0.8694	11.07	11.03	1.02	0.7862	0.9339
TC1400010718.hg.1	AP1G2	adaptor-related protein complex 1, gamma 2 subunit	Multiple_Complex	4.9	5.45	-1.46	0.0218	0.2761	4.88	5.45	-1.48	0.019	0.1586	4.9	5.19	-1.22	0.1763	0.6228	4.88	5.19	-1.24	0.1549	0.5061
TC1900007267.hg.1	AP1M1	adaptor-related protein complex 1, mu 1 subunit	Multiple_Complex	12.71	12.42	1.22	0.0672	0.4402	12.4	12.42	-1.01	0.9113	0.9722	12.71	12.37	1.26	0.0372	0.3562	12.4	12.37	1.02	0.8097	0.9418
TC1900007268.hg.1	AP1M1	Memczak2013 ALT_ACCEPTOR, ALT_DONOR, coding, INTERNAL, intronic best transcript NM_032493	NonCoding	6.39	7.05	-1.57	0.0105	0.1979	6.53	7.05	-1.43	0.0319	0.2137	6.39	6.64	-1.19	0.2485	0.6982	6.53	6.64	-1.08	0.5947	0.8531
TC1900009639.hg.1	AP1M2	adaptor-related protein complex 1, mu 2 subunit	Multiple_Complex	4.76	4.53	1.18	0.2726	0.704	4.62	4.53	1.07	0.6534	0.8646	4.76	4.69	1.05	0.7226	0.9319	4.62	4.69	-1.05	0.7432	0.9172
TC0700008583.hg.1	AP1S1	adaptor-related protein complex 1 sigma 1 subunit	Coding	10.71	10.19	1.44	0.003	0.1083	10.45	10.19	1.2	0.0753	0.3359	10.71	10.26	1.36	0.0071	0.1684	10.45	10.26	1.14	0.1815	0.5407
TC0700008584.hg.1	AP1S1	Transcript Identified by AceView, Entrez Gene ID(s) 1174	Unassigned	5.9	5.49	1.33	0.305	0.7265	6.06	5.49	1.48	0.1679	0.4912	5.9	5.55	1.27	0.3818	0.7917	6.06	5.55	1.42	0.2156	0.5826
TC0X00009139.hg.1	AP1S2	adaptor-related protein complex 1 sigma 2 subunit	Multiple_Complex	11.67	10.6	2.1	3.85e-05	0.0074	10.9	10.6	1.24	0.0608	0.3019	11.67	11.59	1.05	0.6089	0.8957	10.9	11.59	-1.61	0.001	0.0301
TC0200015869.hg.1	AP1S3	adaptor-related protein complex 1 sigma 3 subunit	Multiple_Complex	6.69	8.81	-4.36	7.41e-07	0.0006	7.6	8.81	-2.31	7.44e-05	0.0049	6.69	9.13	-5.43	2.25e-07	0.0001	7.6	9.13	-2.87	1.18e-05	0.0014
TC1900008555.hg.1	AP2A1	adaptor-related protein complex 2, alpha 1 subunit	Multiple_Complex	8.89	9.08	-1.14	0.1448	0.5802	8.61	9.08	-1.38	0.0037	0.0608	8.89	8.49	1.32	0.0088	0.1865	8.61	8.49	1.09	0.3215	0.68
TC1100006500.hg.1	AP2A2	adaptor-related protein complex 2, alpha 2 subunit	Multiple_Complex	13.42	13.53	-1.08	0.3792	0.7755	13	13.53	-1.45	0.0014	0.0327	13.42	13.38	1.03	0.7023	0.9255	13	13.38	-1.3	0.0102	0.1304
TC1700007599.hg.1	AP2B1	adaptor-related protein complex 2, beta 1 subunit	Multiple_Complex	14.6	14.75	-1.11	0.2197	0.6578	14.48	14.75	-1.21	0.0425	0.2482	14.6	14.58	1.01	0.9016	0.978	14.48	14.58	-1.08	0.3837	0.7234
TC0300009693.hg.1	AP2M1	adaptor-related protein complex 2, mu 1 subunit	Multiple_Complex	14.16	14.16	1	0.963	0.9914	14.58	14.16	1.34	0.0034	0.057	14.16	14.05	1.08	0.3269	0.7644	14.58	14.05	1.44	0.0008	0.0266
TC1900011007.hg.1	AP2S1	adaptor-related protein complex 2 sigma 1 subunit	Multiple_Complex	12.41	12.49	-1.06	0.5814	0.8718	12.33	12.49	-1.11	0.3053	0.6392	12.41	12.47	-1.05	0.6634	0.914	12.33	12.47	-1.1	0.3597	0.707
TC0500011220.hg.1	AP3B1	Memczak2013 ALT_ACCEPTOR, ALT_DONOR, coding, INTERNAL, intronic best transcript NM_003664	NonCoding	3.47	3.43	1.03	0.8504	0.9613	3.79	3.43	1.29	0.1479	0.4637	3.47	3.55	-1.05	0.7493	0.9414	3.79	3.55	1.18	0.317	0.6756
TC0500011219.hg.1	AP3B1	adaptor-related protein complex 3, beta 1 subunit	Multiple_Complex	11.65	11.55	1.08	0.5019	0.8377	11.37	11.55	-1.13	0.2745	0.6084	11.65	11.75	-1.07	0.5317	0.8652	11.37	11.75	-1.3	0.0332	0.249
TC1500010244.hg.1	AP3B2	adaptor-related protein complex 3, beta 2 subunit	Multiple_Complex	4.6	4.52	1.06	0.6757	0.9092	4.89	4.52	1.3	0.0883	0.3645	4.6	4.92	-1.24	0.1448	0.5864	4.89	4.92	-1.02	0.9084	0.9749
TC1900009208.hg.1	AP3D1	adaptor-related protein complex 3, delta 1 subunit	Multiple_Complex	11.64	11.31	1.25	0.02	0.2668	11.43	11.31	1.09	0.3247	0.6558	11.64	11.2	1.35	0.0045	0.1372	11.43	11.2	1.17	0.0792	0.3804
TC1000011050.hg.1	AP3M1	adaptor-related protein complex 3, mu 1 subunit	Multiple_Complex	14.14	14.17	-1.03	0.7428	0.9324	14.14	14.17	-1.03	0.7484	0.9061	14.14	14.19	-1.04	0.6489	0.9097	14.14	14.19	-1.04	0.6541	0.88
TC0800007431.hg.1	AP3M2	adaptor-related protein complex 3, mu 2 subunit	Multiple_Complex	10.99	11.2	-1.15	0.2407	0.6751	11	11.2	-1.15	0.2521	0.587	10.99	11.26	-1.21	0.1285	0.5642	11	11.26	-1.2	0.1351	0.4785
TC0500008384.hg.1	AP3S1	adaptor-related protein complex 3, sigma 1 subunit	Multiple_Complex	12.92	12.8	1.08	0.4269	0.8069	12.66	12.8	-1.1	0.3595	0.6839	12.92	12.67	1.19	0.1108	0.5364	12.66	12.67	-1	0.9772	0.994
TC1500010924.hg.1	AP3S2; MIR5009	adaptor-related protein complex 3, sigma 2 subunit; microRNA 5009	Multiple_Complex	11.68	11.54	1.1	0.2463	0.6818	11.5	11.54	-1.03	0.7574	0.9095	11.68	11.55	1.1	0.2647	0.7133	11.5	11.55	-1.03	0.7207	0.9088
TC0100015337.hg.1	AP4B1	adaptor-related protein complex 4, beta 1 subunit	Multiple_Complex	8.42	7.97	1.37	0.0155	0.237	8.26	7.97	1.22	0.0917	0.3705	8.42	8.18	1.19	0.1384	0.5792	8.26	8.18	1.06	0.6059	0.858
TC1500007217.hg.1	AP4E1	adaptor-related protein complex 4, epsilon 1 subunit	Multiple_Complex	8.64	8.94	-1.23	0.1278	0.5573	8.49	8.94	-1.37	0.0328	0.2155	8.64	8.98	-1.26	0.0974	0.5117	8.49	8.98	-1.4	0.0247	0.2132
TC0700008523.hg.1	AP4M1	adaptor-related protein complex 4, mu 1 subunit	Multiple_Complex	9.22	9.07	1.11	0.4573	0.8198	8.84	9.07	-1.17	0.2546	0.5895	9.22	8.97	1.19	0.2116	0.6609	8.84	8.97	-1.09	0.5326	0.821
TC1400006833.hg.1	AP4S1	adaptor-related protein complex 4, sigma 1 subunit	Multiple_Complex	7.18	7.21	-1.02	0.8938	0.974	7.11	7.21	-1.07	0.6796	0.8754	7.18	7.07	1.08	0.6516	0.9103	7.11	7.07	1.03	0.8629	0.9605
TC1100011250.hg.1	AP5B1	adaptor-related protein complex 5, beta 1 subunit	Coding	5.97	6.04	-1.05	0.7174	0.9252	6.03	6.04	-1.01	0.9652	0.9895	5.97	6.03	-1.05	0.7543	0.9418	6.03	6.03	1	0.9954	0.9985
TC1400007282.hg.1	AP5M1	adaptor-related protein complex 5, mu 1 subunit	Multiple_Complex	10.59	10.81	-1.17	0.1541	0.5915	10.66	10.81	-1.11	0.3166	0.6476	10.59	10.57	1.01	0.8844	0.975	10.66	10.57	1.07	0.5346	0.8224
TC2000009884.hg.1	AP5S1	adaptor-related protein complex 5, sigma 1 subunit	Multiple_Complex	9.62	9.87	-1.19	0.2775	0.7086	9.65	9.87	-1.16	0.347	0.6756	9.62	9.91	-1.23	0.2072	0.6557	9.65	9.91	-1.2	0.2625	0.6244
TC0700006610.hg.1	AP5Z1	adaptor-related protein complex 5, zeta 1 subunit	Multiple_Complex	5.77	5.84	-1.05	0.6394	0.8958	5.61	5.84	-1.18	0.1625	0.4834	5.77	5.54	1.17	0.1689	0.6144	5.61	5.54	1.05	0.6568	0.8812
TC1200008574.hg.1	APAF1	apoptotic peptidase activating factor 1	Multiple_Complex	8.81	9.08	-1.21	0.0707	0.4505	8.48	9.08	-1.51	0.0014	0.0336	8.81	8.35	1.37	0.0075	0.1737	8.48	8.35	1.09	0.3663	0.711
TC0900010351.hg.1	APBA1	amyloid beta (A4) precursor protein-binding, family A, member 1	NonCoding	4.44	3.81	1.56	0.0039	0.1254	4.04	3.81	1.17	0.1958	0.5233	4.44	4.28	1.12	0.345	0.7747	4.04	4.28	-1.18	0.1798	0.5393
TC0900010350.hg.1	APBA1	amyloid beta (A4) precursor protein-binding, family A, member 1	Multiple_Complex	5.32	5.25	1.05	0.7581	0.9367	5.38	5.25	1.1	0.5667	0.8194	5.32	5.59	-1.2	0.2655	0.7139	5.38	5.59	-1.15	0.3864	0.7253
TC1500006683.hg.1	APBA2	amyloid beta (A4) precursor protein-binding, family A, member 2	Multiple_Complex	7.2	7.56	-1.28	0.1534	0.5914	7.44	7.56	-1.09	0.6215	0.8491	7.2	7.62	-1.33	0.1078	0.5307	7.44	7.62	-1.13	0.4793	0.7891
TC1900009307.hg.1	APBA3	amyloid beta (A4) precursor protein-binding, family A, member 3	Multiple_Complex	7.54	7.53	1.01	0.9318	0.9832	7.62	7.53	1.07	0.6203	0.8486	7.54	7.47	1.05	0.6962	0.9239	7.62	7.47	1.11	0.4289	0.757
TC1100009969.hg.1	APBB1	amyloid beta (A4) precursor protein-binding, family B, member 1 (Fe65)	Multiple_Complex	6.95	6.57	1.29	0.0179	0.2547	6.33	6.57	-1.19	0.0883	0.3645	6.95	6.44	1.42	0.0034	0.1179	6.33	6.44	-1.08	0.4111	0.7447
TC1000007072.hg.1	APBB1IP	amyloid beta (A4) precursor protein-binding, family B, member 1 interacting protein	Multiple_Complex	3.68	3.62	1.04	0.6732	0.9082	3.87	3.62	1.19	0.1053	0.394	3.68	3.78	-1.07	0.5051	0.8543	3.87	3.78	1.07	0.5191	0.8133
TC0400010519.hg.1	APBB2	amyloid beta (A4) precursor protein-binding, family B, member 2	Multiple_Complex	6.94	7.16	-1.17	0.282	0.7103	6.48	7.16	-1.6	0.0069	0.0883	6.94	5.83	2.15	0.0003	0.0255	6.48	5.83	1.57	0.0087	0.1172
TC0400010529.hg.1	APBB2	Jeck2013 ALT_ACCEPTOR, ALT_DONOR, coding, INTERNAL, intronic best transcript NM_004307	NonCoding	4.69	4.45	1.18	0.2136	0.6515	4.78	4.45	1.26	0.0942	0.3748	4.69	4.53	1.12	0.3827	0.7922	4.78	4.53	1.19	0.1809	0.5405
TC0500013375.hg.1	APBB3	amyloid beta (A4) precursor protein-binding, family B, member 3	NonCoding	4.22	4.37	-1.12	0.5416	0.8567	4.47	4.37	1.07	0.7236	0.8933	4.22	4.47	-1.2	0.3314	0.7676	4.47	4.47	-1	0.9787	0.9944
TC0500013374.hg.1	APBB3; MIR6831	amyloid beta (A4) precursor protein-binding, family B, member 3; microRNA 6831	Multiple_Complex	5.71	5.58	1.09	0.4337	0.8098	5.35	5.58	-1.17	0.1686	0.492	5.71	5.58	1.09	0.4325	0.8205	5.35	5.58	-1.17	0.1692	0.5274
TC0500013211.hg.1	APC	adenomatous polyposis coli	Multiple_Complex	9.91	9.99	-1.06	0.5827	0.8724	9.66	9.99	-1.25	0.0414	0.2451	9.91	9.76	1.11	0.3055	0.7495	9.66	9.76	-1.07	0.4891	0.7955
TC1900006534.hg.1	APC2	adenomatosis polyposis coli 2	Multiple_Complex	7.25	7.47	-1.16	0.2831	0.7112	6.95	7.47	-1.43	0.0226	0.1758	7.25	7.43	-1.13	0.3738	0.7879	6.95	7.43	-1.39	0.0316	0.2418
TC1800006675.hg.1	APCDD1	adenomatosis polyposis coli down-regulated 1	Multiple_Complex	4.73	4.77	-1.03	0.8176	0.9539	4.8	4.77	1.02	0.8519	0.9487	4.73	4.88	-1.1	0.4054	0.8051	4.8	4.88	-1.05	0.6681	0.8862
TC2000009624.hg.1	APCDD1L	adenomatosis polyposis coli down-regulated 1-like	Multiple_Complex	4.63	4.91	-1.22	0.0522	0.3996	4.81	4.91	-1.07	0.4487	0.7489	4.63	4.7	-1.05	0.612	0.8959	4.81	4.7	1.08	0.3821	0.7224
TC0100010259.hg.1	APCS	amyloid P component, serum	Coding	3.93	3.84	1.07	0.5803	0.8715	3.77	3.84	-1.05	0.6947	0.8815	3.93	3.93	1	0.9998	0.9999	3.77	3.93	-1.12	0.3533	0.7027
TC0300007386.hg.1	APEH	acylaminoacyl-peptide hydrolase	Multiple_Complex	11.56	11.71	-1.11	0.3084	0.7294	11.43	11.71	-1.21	0.0845	0.3574	11.56	11.54	1.01	0.9284	0.9831	11.43	11.54	-1.08	0.4629	0.7794
TC0400009198.hg.1	APELA	apelin receptor early endogenous ligand	Multiple_Complex	3.84	3.78	1.04	0.6974	0.918	3.86	3.78	1.06	0.5987	0.8361	3.84	3.93	-1.06	0.5557	0.8742	3.86	3.93	-1.05	0.6509	0.8779
TC1400006519.hg.1	APEX1	APEX nuclease (multifunctional DNA repair enzyme) 1	Multiple_Complex	14.31	14.4	-1.06	0.4526	0.8176	14.24	14.4	-1.11	0.1863	0.5133	14.31	14.37	-1.04	0.5857	0.8882	14.24	14.37	-1.09	0.2568	0.6201
TC0X00007370.hg.1	APEX2	Transcript Identified by AceView, Entrez Gene ID(s) 27301	Unassigned	5.12	4.48	1.56	0.0237	0.2837	5.66	4.48	2.26	0.0007	0.0211	5.12	4.54	1.49	0.0366	0.354	5.66	4.54	2.17	0.001	0.0314
TC0X00007369.hg.1	APEX2	APEX nuclease (apurinic/apyrimidinic endonuclease) 2	Multiple_Complex	10.26	9.86	1.32	0.0295	0.3142	10.04	9.86	1.13	0.2712	0.6046	10.26	9.98	1.22	0.0998	0.5162	10.04	9.98	1.05	0.682	0.8935
TC0100015728.hg.1	APH1A	APH1A gamma secretase subunit	Multiple_Complex	13.15	13.08	1.05	0.599	0.8783	13.04	13.08	-1.02	0.7901	0.9244	13.15	13.13	1.01	0.8894	0.9765	13.04	13.13	-1.06	0.5159	0.8116
TC1500007520.hg.1	APH1B	APH1B gamma secretase subunit	Multiple_Complex	7.15	7.17	-1.01	0.8801	0.9698	6.99	7.17	-1.13	0.1974	0.5249	7.15	7	1.11	0.2582	0.7078	6.99	7	-1	0.9769	0.994
TC1100007363.hg.1	API5	apoptosis inhibitor 5	Multiple_Complex	12.74	12.83	-1.06	0.4296	0.8079	12.83	12.83	1	0.9574	0.9876	12.74	12.75	-1.01	0.8846	0.975	12.83	12.75	1.06	0.4823	0.7908
TC0X00010591.hg.1	API5L1	Transcript Identified by AceView, Entrez Gene ID(s) 642812	Unassigned	5.29	5.52	-1.18	0.3141	0.733	5.29	5.52	-1.17	0.3316	0.6625	5.29	5.36	-1.05	0.7522	0.9417	5.29	5.36	-1.04	0.7818	0.9323
TC1100010524.hg.1	APIP	Transcript Identified by AceView, Entrez Gene ID(s) 51074	Unassigned	3.38	3.96	-1.5	0.0374	0.3475	2.88	3.96	-2.11	0.0014	0.0332	3.38	3.26	1.08	0.6341	0.9049	2.88	3.26	-1.3	0.1423	0.4893
TC1100013163.hg.1	APIP	APAF1 interacting protein	Multiple_Complex	12.87	13.36	-1.41	0.0022	0.0913	12.53	13.36	-1.78	5.29e-05	0.0039	12.87	13.14	-1.2	0.0458	0.3877	12.53	13.14	-1.52	0.0005	0.0204
TC0100006819.hg.1	APITD1-CORT; CORT; APITD1	APITD1-CORT readthrough; cortistatin; apoptosis-inducing, TAF9-like domain 1	Multiple_Complex	8.24	8.04	1.15	0.2899	0.7165	8.11	8.04	1.06	0.6851	0.8783	8.24	8.21	1.02	0.8599	0.9681	8.11	8.21	-1.07	0.613	0.8617
TC0200016466.hg.1	APLF	aprataxin and PNKP like factor	NonCoding	5.65	5.06	1.5	0.0148	0.2313	5.09	5.06	1.02	0.8744	0.9582	5.65	4.92	1.66	0.0047	0.1404	5.09	4.92	1.13	0.4	0.7355
TC0200016464.hg.1	APLF	aprataxin and PNKP like factor	Multiple_Complex	5.46	5.12	1.26	0.1446	0.5802	5.59	5.12	1.39	0.0506	0.2728	5.46	5.15	1.23	0.1799	0.6263	5.59	5.15	1.36	0.0639	0.3424
TC0X00010787.hg.1	APLN	apelin	Multiple_Complex	6.68	6.28	1.32	0.1062	0.518	6.54	6.28	1.2	0.2761	0.61	6.68	6.41	1.2	0.2625	0.7109	6.54	6.41	1.09	0.5894	0.8504
TC1100010883.hg.1	APLNR	apelin receptor	Multiple_Complex	3.71	3.48	1.17	0.1721	0.6113	3.93	3.48	1.37	0.0182	0.1547	3.71	3.59	1.09	0.437	0.8229	3.93	3.59	1.27	0.0544	0.3186
TC1900007888.hg.1	APLP1	amyloid beta (A4) precursor-like protein 1	Multiple_Complex	7.28	7.08	1.14	0.2878	0.7152	6.58	7.08	-1.42	0.0166	0.1472	7.28	6.79	1.4	0.0193	0.2726	6.58	6.79	-1.16	0.2526	0.6167
TC1100009521.hg.1	APLP2	amyloid beta (A4) precursor-like protein 2	Multiple_Complex	15.34	15.51	-1.12	0.1411	0.5757	15.32	15.51	-1.14	0.1083	0.399	15.34	15.37	-1.02	0.7857	0.9497	15.32	15.37	-1.03	0.6636	0.8837
TC2000008721.hg.1	APMAP	adipocyte plasma membrane associated protein	Multiple_Complex	12.79	12.5	1.22	0.0321	0.3245	12.37	12.5	-1.1	0.2788	0.6129	12.79	12.76	1.02	0.8054	0.9565	12.37	12.76	-1.31	0.0075	0.1085
TC1100012423.hg.1	APOA1	apolipoprotein A-I	Multiple_Complex	5.12	5.09	1.02	0.7958	0.9472	5.11	5.09	1.02	0.8702	0.9567	5.12	4.91	1.16	0.135	0.5731	5.11	4.91	1.15	0.157	0.5088
TC0100010185.hg.1	APOA1BP	apolipoprotein A-I binding protein	Multiple_Complex	13.89	13.96	-1.05	0.5787	0.8706	14.05	13.96	1.06	0.4365	0.7403	13.89	13.74	1.11	0.2114	0.6607	14.05	13.74	1.23	0.023	0.2055
TC0100016166.hg.1	APOA2	apolipoprotein A-II	Multiple_Complex	4.09	3.84	1.19	0.2473	0.682	4	3.84	1.12	0.4536	0.7524	4.09	3.92	1.13	0.421	0.8128	4	3.92	1.06	0.7063	0.9034
TC1100012422.hg.1	APOA4	apolipoprotein A-IV	Coding	7.86	7.97	-1.08	0.3508	0.76	7.93	7.97	-1.03	0.7096	0.8861	7.86	7.8	1.05	0.569	0.8807	7.93	7.8	1.09	0.2642	0.6259
TC1100012420.hg.1	APOA5	apolipoprotein A-V	Coding	6.39	6.35	1.03	0.8154	0.9531	5.94	6.35	-1.33	0.0259	0.1904	6.39	6.48	-1.06	0.5869	0.8883	5.94	6.48	-1.46	0.0071	0.1047
TC0200011923.hg.1	APOB	apolipoprotein B	Multiple_Complex	3.23	3.57	-1.26	0.0366	0.3443	3.23	3.57	-1.26	0.0346	0.2215	3.23	3.19	1.03	0.7458	0.9397	3.23	3.19	1.03	0.7711	0.9274
TC1200009789.hg.1	APOBEC1	apolipoprotein B mRNA editing enzyme, catalytic polypeptide 1	Coding	3.6	3.44	1.12	0.3469	0.757	3.59	3.44	1.11	0.3861	0.7036	3.6	3.55	1.03	0.7753	0.9474	3.59	3.55	1.02	0.8364	0.9508
TC0600007986.hg.1	APOBEC2	apolipoprotein B mRNA editing enzyme, catalytic polypeptide-like 2	Coding	4.49	4.62	-1.1	0.3893	0.7821	4.68	4.62	1.04	0.7007	0.8834	4.49	4.77	-1.21	0.0892	0.4925	4.68	4.77	-1.06	0.5609	0.8387
TC2200009269.hg.1	APOBEC3A	apolipoprotein B mRNA editing enzyme, catalytic polypeptide-like 3A	Multiple_Complex	7.41	7.41	-1	0.9662	0.9925	7.42	7.41	1	0.9653	0.9895	7.41	7.42	-1.01	0.9245	0.9826	7.42	7.42	-1	0.9928	0.998
TC2200009268.hg.1	APOBEC3A	apolipoprotein B mRNA editing enzyme, catalytic polypeptide-like 3A	NonCoding	3.38	3.32	1.04	0.6761	0.9092	3.24	3.32	-1.06	0.5469	0.8077	3.38	3.76	-1.3	0.0197	0.2753	3.24	3.76	-1.44	0.0037	0.0715
TC2200009270.hg.1	APOBEC3B	apolipoprotein B mRNA editing enzyme, catalytic polypeptide-like 3B	Coding	13.18	12.89	1.22	0.0301	0.3162	12.62	12.89	-1.21	0.0315	0.2124	13.18	12.66	1.43	0.0011	0.0565	12.62	12.66	-1.03	0.7022	0.9014
TC2200009271.hg.1	APOBEC3C	apolipoprotein B mRNA editing enzyme, catalytic polypeptide-like 3C	Multiple_Complex	14.01	14.1	-1.07	0.3994	0.7891	13.68	14.1	-1.34	0.0029	0.0527	14.01	13.9	1.08	0.3123	0.7532	13.68	13.9	-1.16	0.0669	0.351
TC2200009272.hg.1	APOBEC3D	apolipoprotein B mRNA editing enzyme, catalytic polypeptide-like 3D	Coding	9.53	9.72	-1.14	0.1561	0.5926	9.01	9.72	-1.63	0.0003	0.012	9.53	9.1	1.35	0.0077	0.1765	9.01	9.1	-1.06	0.5177	0.8127
TC2200009273.hg.1	APOBEC3F	apolipoprotein B mRNA editing enzyme, catalytic polypeptide-like 3F	Multiple_Complex	9.14	9.34	-1.15	0.1925	0.6299	8.72	9.34	-1.53	0.0018	0.0379	9.14	8.72	1.34	0.0149	0.2439	8.72	8.72	1	0.9806	0.9947
TC2200009274.hg.1	APOBEC3G	apolipoprotein B mRNA editing enzyme, catalytic polypeptide-like 3G	Multiple_Complex	3.79	4.2	-1.33	0.2125	0.6507	3.93	4.2	-1.21	0.3903	0.7064	3.79	3.83	-1.03	0.9039	0.9783	3.93	3.83	1.07	0.7596	0.9233
TC2200007382.hg.1	APOBEC3H	apolipoprotein B mRNA editing enzyme, catalytic polypeptide-like 3H	Multiple_Complex	4.62	4.5	1.09	0.3915	0.7834	4.6	4.5	1.07	0.4712	0.7633	4.62	4.56	1.05	0.637	0.9063	4.6	4.56	1.03	0.7414	0.9162
TC0100016659.hg.1	APOBEC4	apolipoprotein B mRNA editing enzyme, catalytic polypeptide-like 4 (putative)	Multiple_Complex	3.32	3.54	-1.17	0.3645	0.7689	3.59	3.54	1.04	0.8323	0.9422	3.32	3.34	-1.02	0.9276	0.9829	3.59	3.34	1.19	0.3084	0.6685
TC1600007345.hg.1	APOBR	apolipoprotein B receptor	Coding	4.34	4.29	1.03	0.726	0.927	4.22	4.29	-1.05	0.6023	0.8388	4.34	4.24	1.07	0.4484	0.8295	4.22	4.24	-1.01	0.9156	0.9763
TC1900011759.hg.1	APOC1	apolipoprotein C-I	Multiple_Complex	8.94	8.91	1.02	0.852	0.9615	8.44	8.91	-1.38	0.0171	0.1494	8.94	9.23	-1.22	0.1023	0.5217	8.44	9.23	-1.73	0.0008	0.0268
TC1900011762.hg.1	APOC2	apolipoprotein C-II	Multiple_Complex	5.97	6.09	-1.08	0.3686	0.7704	5.99	6.09	-1.07	0.4399	0.7426	5.97	6.22	-1.18	0.0697	0.4527	5.99	6.22	-1.17	0.0871	0.3943
TC1100009159.hg.1	APOC3	apolipoprotein C-III	Multiple_Complex	5.78	5.7	1.06	0.5953	0.8779	5.58	5.7	-1.09	0.4365	0.7403	5.78	5.85	-1.05	0.6439	0.9084	5.58	5.85	-1.21	0.0985	0.4166
TC1900011761.hg.1	APOC4	apolipoprotein C-IV	Multiple_Complex	9.22	9.05	1.12	0.4898	0.8318	9.23	9.05	1.13	0.4465	0.7476	9.22	9.12	1.07	0.6889	0.9225	9.23	9.12	1.08	0.6361	0.8711
TC1900011763.hg.1	APOC4-APOC2; APOC2	APOC4-APOC2 readthrough (NMD candidate); apolipoprotein C-II	Multiple_Complex	5.59	5.13	1.38	0.0646	0.4328	5.3	5.13	1.12	0.47	0.7629	5.59	5.28	1.24	0.1856	0.631	5.3	5.28	1.01	0.9366	0.9833
TC0300013645.hg.1	APOD	apolipoprotein D	Multiple_Complex	4.21	4.18	1.03	0.7419	0.9324	4.15	4.18	-1.02	0.8426	0.9456	4.21	4.35	-1.1	0.2421	0.6932	4.15	4.35	-1.15	0.1061	0.4329
TC1900011758.hg.1	APOE	apolipoprotein E	Multiple_Complex	4.94	5.25	-1.24	0.0812	0.4712	5.1	5.25	-1.11	0.3796	0.6998	4.94	5.27	-1.26	0.0705	0.4557	5.1	5.27	-1.12	0.3381	0.6938
TC1200010910.hg.1	APOF	apolipoprotein F	Coding	5.56	5.46	1.07	0.5761	0.8706	5.13	5.46	-1.27	0.0705	0.3251	5.56	5.4	1.12	0.3654	0.7846	5.13	5.4	-1.21	0.1276	0.467
TC1700011495.hg.1	APOH	apolipoprotein H (beta-2-glycoprotein I)	Multiple_Complex	3.92	3.92	1	0.9794	0.9957	4.04	3.92	1.09	0.5224	0.7945	3.92	3.89	1.02	0.8811	0.9746	4.04	3.89	1.11	0.4482	0.7694
TC2200007242.hg.1	APOL1	apolipoprotein L1	Multiple_Complex	5.31	4.71	1.51	0.0112	0.2038	4.73	4.71	1.01	0.9358	0.9807	5.31	4.82	1.4	0.0289	0.3226	4.73	4.82	-1.07	0.6304	0.869
TC2200008592.hg.1	APOL2	apolipoprotein L, 2	Multiple_Complex	8.72	8.71	1.01	0.9564	0.9903	9.44	8.71	1.66	0.0015	0.0344	8.72	8.46	1.2	0.1443	0.5856	9.44	8.46	1.98	0.0002	0.0101
TC2200008588.hg.1	APOL3	apolipoprotein L, 3	Multiple_Complex	4.34	4.05	1.22	0.1039	0.5145	4.39	4.05	1.26	0.0682	0.3193	4.34	4.35	-1	0.9867	0.9962	4.39	4.35	1.03	0.8117	0.9425
TC2200008589.hg.1	APOL4	apolipoprotein L, 4	Multiple_Complex	4.28	4.32	-1.03	0.7411	0.9324	4.59	4.32	1.2	0.0492	0.2689	4.28	4.49	-1.15	0.1086	0.5321	4.59	4.49	1.07	0.4272	0.7558
TC2200007218.hg.1	APOL5	apolipoprotein L, 5	Coding	4.06	4.25	-1.14	0.396	0.7869	4.08	4.25	-1.13	0.4481	0.7487	4.06	4.2	-1.11	0.5118	0.8568	4.08	4.2	-1.09	0.5729	0.8439
TC2200007214.hg.1	APOL6	apolipoprotein L, 6	Multiple_Complex	6.17	5.86	1.24	0.1842	0.6241	6.3	5.86	1.36	0.0722	0.3288	6.17	6.17	-1	0.991	0.9974	6.3	6.17	1.09	0.5718	0.8433
TC1200006890.hg.1	APOLD1; DDX47	apolipoprotein L domain containing 1; DEAD (Asp-Glu-Ala-Asp) box polypeptide 47	Multiple_Complex	14.77	14.91	-1.1	0.2418	0.6761	14.71	14.91	-1.15	0.0979	0.3814	14.77	14.96	-1.13	0.1318	0.5687	14.71	14.96	-1.19	0.0509	0.3086
TC0600007602.hg.1	APOM	apolipoprotein M	Multiple_Complex	4.78	4.82	-1.03	0.7962	0.9475	4.89	4.82	1.05	0.7215	0.8923	4.78	4.65	1.09	0.4897	0.8483	4.89	4.65	1.18	0.2088	0.5744
TC0X00009254.hg.1	APOO	apolipoprotein O	Multiple_Complex	11.06	10.92	1.1	0.3018	0.7241	11	10.92	1.06	0.5394	0.8038	11.06	11.13	-1.05	0.5926	0.8904	11	11.13	-1.09	0.3379	0.6938
TC0X00007777.hg.1	APOOL	apolipoprotein O-like	Multiple_Complex	11.47	11.51	-1.03	0.8066	0.9513	11.49	11.51	-1.02	0.8755	0.9584	11.47	11.59	-1.08	0.4767	0.8428	11.49	11.59	-1.07	0.531	0.8203
TC1400010692.hg.1	APOPT1	apoptogenic 1, mitochondrial	Multiple_Complex	10.43	10.53	-1.07	0.4296	0.8079	10.73	10.53	1.15	0.1257	0.4298	10.43	10.67	-1.18	0.0805	0.4745	10.73	10.67	1.05	0.5984	0.855
TC2100007803.hg.1	APP	amyloid beta (A4) precursor protein	Multiple_Complex	14.65	14.79	-1.1	0.2582	0.6915	14.84	14.79	1.04	0.6652	0.8697	14.65	14.64	1	0.9528	0.9881	14.84	14.64	1.14	0.1205	0.456
TC1700011319.hg.1	APPBP2	amyloid beta precursor protein (cytoplasmic tail) binding protein 2	Multiple_Complex	9.78	10.13	-1.28	0.0694	0.4469	9.4	10.13	-1.67	0.002	0.0412	9.78	9.5	1.21	0.1367	0.5758	9.4	9.5	-1.07	0.5573	0.8359
TC0300007572.hg.1	APPL1	adaptor protein, phosphotyrosine interaction, PH domain and leucine zipper containing 1	Multiple_Complex	10.29	10.73	-1.36	0.0063	0.1553	10.45	10.73	-1.22	0.0505	0.2723	10.29	10.33	-1.03	0.7644	0.9454	10.45	10.33	1.09	0.3557	0.7043
TC1200011773.hg.1	APPL2	adaptor protein, phosphotyrosine interaction, PH domain and leucine zipper containing 2	Multiple_Complex	7.63	7.46	1.12	0.4702	0.8245	7.65	7.46	1.14	0.4086	0.7207	7.63	7.6	1.02	0.9077	0.9796	7.65	7.6	1.04	0.8217	0.946
TC1600011234.hg.1	APRT	adenine phosphoribosyltransferase	Multiple_Complex	9.71	9.87	-1.12	0.2589	0.6922	9.88	9.87	1	0.9667	0.9899	9.71	9.94	-1.17	0.1179	0.5489	9.88	9.94	-1.04	0.6421	0.8736
TC0900012221.hg.1	APTX	aprataxin	Multiple_Complex	8.79	8.87	-1.05	0.5835	0.8729	8.71	8.87	-1.12	0.248	0.5834	8.79	8.75	1.03	0.7432	0.9389	8.71	8.75	-1.03	0.7497	0.9203
TC0900012222.hg.1	APTX	aprataxin	Multiple_Complex	4.48	4.39	1.07	0.6072	0.8809	4.72	4.39	1.26	0.0844	0.3574	4.48	4.6	-1.09	0.4949	0.85	4.72	4.6	1.09	0.5041	0.8047
TC0700013347.hg.1	AQP1	aquaporin 1 (Colton blood group)	Multiple_Complex	5.46	5.6	-1.1	0.4688	0.8245	5.64	5.6	1.02	0.8574	0.9509	5.46	6.08	-1.53	0.0094	0.1928	5.64	6.08	-1.36	0.0434	0.2859
TC1200007590.hg.1	AQP2	aquaporin 2 (collecting duct)	Coding	4.8	4.87	-1.05	0.6692	0.9067	4.94	4.87	1.06	0.6077	0.8419	4.8	5.1	-1.23	0.0689	0.451	4.94	5.1	-1.12	0.3032	0.6645
TC0900009860.hg.1	AQP3	aquaporin 3 (Gill blood group)	Multiple_Complex	4.74	5.05	-1.23	0.0405	0.3604	4.96	5.05	-1.06	0.5021	0.7831	4.74	4.63	1.09	0.3762	0.7895	4.96	4.63	1.26	0.0277	0.2273
TC1800008348.hg.1	AQP4	aquaporin 4	Multiple_Complex	4.81	4.68	1.1	0.6066	0.8808	5.14	4.68	1.38	0.0951	0.3764	4.81	5.17	-1.28	0.1824	0.6286	5.14	5.17	-1.02	0.9122	0.9759
TC1200007592.hg.1	AQP5	aquaporin 5	Multiple_Complex	6.11	6.04	1.05	0.7571	0.9365	5.85	6.04	-1.14	0.4107	0.7227	6.11	6.14	-1.02	0.9011	0.978	5.85	6.14	-1.22	0.2229	0.5895
TC1200007593.hg.1	AQP6	aquaporin 6, kidney specific	Multiple_Complex	3.77	3.86	-1.07	0.657	0.9022	3.99	3.86	1.09	0.5495	0.8099	3.77	3.87	-1.08	0.6228	0.9014	3.99	3.87	1.09	0.5815	0.8474
TC0900009859.hg.1	AQP7	aquaporin 7	Multiple_Complex	4.08	4.08	1	0.9775	0.9951	4.1	4.08	1.02	0.8924	0.9648	4.08	4.11	-1.02	0.8578	0.9675	4.1	4.11	-1.01	0.9424	0.9847
TC1600007277.hg.1	AQP8	aquaporin 8	Coding	4.71	4.74	-1.02	0.8644	0.9647	4.94	4.74	1.15	0.3102	0.643	4.71	4.65	1.04	0.784	0.9496	4.94	4.65	1.22	0.1596	0.5126
TC1500007355.hg.1	AQP9	aquaporin 9	Multiple_Complex	3.51	3.59	-1.06	0.6597	0.9035	3.8	3.59	1.15	0.2981	0.6319	3.51	3.49	1.01	0.9502	0.9875	3.8	3.49	1.23	0.1389	0.4832
TC0100010074.hg.1	AQP10	aquaporin 10	Multiple_Complex	4.04	4.27	-1.17	0.2736	0.7049	4.22	4.27	-1.04	0.8003	0.929	4.04	4.4	-1.28	0.0956	0.508	4.22	4.4	-1.14	0.3641	0.7091
TC1100008532.hg.1	AQP11	aquaporin 11	Multiple_Complex	5.72	5.92	-1.15	0.527	0.8499	5.4	5.92	-1.44	0.1234	0.4264	5.72	5.69	1.02	0.9288	0.9831	5.4	5.69	-1.22	0.3669	0.7115
TC0200011372.hg.1	AQP12A	aquaporin 12A	Multiple_Complex	6.09	6.03	1.04	0.8562	0.9625	6.15	6.03	1.09	0.6922	0.8809	6.09	6.15	-1.04	0.8464	0.9648	6.15	6.15	1	0.9822	0.9951
TC0200016330.hg.1	AQP12B	aquaporin 12B	Multiple_Complex	6.05	5.91	1.1	0.5278	0.8505	5.92	5.91	1	0.9787	0.9937	6.05	6.18	-1.09	0.5451	0.8695	5.92	6.18	-1.2	0.24	0.605
TC1500009004.hg.1	AQR	aquarius intron-binding spliceosomal factor	Multiple_Complex	10.45	10.43	1.01	0.8511	0.9613	10.22	10.43	-1.16	0.0789	0.3445	10.45	10.38	1.05	0.5331	0.8659	10.22	10.38	-1.12	0.1613	0.5155
TC0X00007493.hg.1	AR	androgen receptor	Multiple_Complex	4.35	4.56	-1.15	0.509	0.8408	4.62	4.56	1.05	0.8276	0.941	4.35	4.37	-1.01	0.9518	0.988	4.62	4.37	1.19	0.4175	0.7493
TC0X00007148.hg.1	ARAF	A-Raf proto-oncogene, serine/threonine kinase	Multiple_Complex	13.7	13.66	1.03	0.7027	0.9196	13.59	13.66	-1.05	0.5329	0.7989	13.7	13.78	-1.05	0.4993	0.8518	13.59	13.78	-1.14	0.1147	0.4472
TC1100013205.hg.1	ARAP1	ArfGAP with RhoGAP domain, ankyrin repeat and PH domain 1	Multiple_Complex	5.82	5.55	1.2	0.3722	0.772	5.95	5.55	1.32	0.193	0.5199	5.82	5.69	1.09	0.6819	0.9198	5.95	5.69	1.19	0.3958	0.7321
TC0400012916.hg.1	ARAP2	ArfGAP with RhoGAP domain, ankyrin repeat and PH domain 2	NonCoding	5.12	5.03	1.07	0.5205	0.847	5.16	5.03	1.1	0.3557	0.6807	5.12	5.17	-1.03	0.7543	0.9418	5.16	5.17	-1	0.9863	0.9962
TC0400012917.hg.1	ARAP2	ArfGAP with RhoGAP domain, ankyrin repeat and PH domain 2	Multiple_Complex	3.71	3.68	1.02	0.8758	0.9687	4.1	3.68	1.34	0.0788	0.3443	3.71	3.85	-1.1	0.533	0.8659	4.1	3.85	1.19	0.2708	0.6326
TC0500012286.hg.1	ARAP3	ArfGAP with RhoGAP domain, ankyrin repeat and PH domain 3	Multiple_Complex	6.08	5.74	1.26	0.0433	0.3692	5.83	5.74	1.06	0.5563	0.8134	6.08	5.8	1.21	0.0886	0.4919	5.83	5.8	1.02	0.8696	0.9629
TC0800012076.hg.1	ARC	activity-regulated cytoskeleton-associated protein	Multiple_Complex	5.34	5.68	-1.26	0.194	0.6305	5.57	5.68	-1.08	0.6646	0.8697	5.34	5.65	-1.23	0.2367	0.687	5.57	5.65	-1.05	0.7619	0.9235
TC1100009210.hg.1	ARCN1	archain 1	Multiple_Complex	13.74	13.89	-1.1	0.3171	0.7357	13.75	13.89	-1.09	0.3533	0.6789	13.74	13.98	-1.18	0.1085	0.5321	13.75	13.98	-1.17	0.1231	0.4595
TC0400007857.hg.1	AREG	amphiregulin	Multiple_Complex	8.72	9.6	-1.84	0.0003	0.0275	8.67	9.6	-1.91	0.0002	0.0092	8.72	10.56	-3.58	9.11e-07	0.0004	8.67	10.56	-3.72	7.06e-07	0.0002
TC1400009701.hg.1	AREL1	apoptosis resistant E3 ubiquitin protein ligase 1	Multiple_Complex	11.58	11.62	-1.03	0.7829	0.9442	11.41	11.62	-1.15	0.1364	0.4465	11.58	11.42	1.12	0.225	0.6766	11.41	11.42	-1	0.962	0.9899
TC0100011847.hg.1	ARF1; MIR3620	ADP-ribosylation factor 1; microRNA 3620	Multiple_Complex	15.34	15.26	1.05	0.5114	0.8421	15.39	15.26	1.09	0.2765	0.6105	15.34	15.29	1.03	0.6595	0.9128	15.39	15.29	1.07	0.3764	0.7187
TC0300011273.hg.1	ARF4	ADP-ribosylation factor 4	Multiple_Complex	14.08	14.12	-1.03	0.747	0.9337	14.04	14.12	-1.06	0.5205	0.7931	14.08	14.23	-1.11	0.2449	0.6957	14.04	14.23	-1.14	0.1486	0.4976
TC0700013456.hg.1	ARF5	ADP-ribosylation factor 5	Multiple_Complex	13.49	13.59	-1.07	0.4132	0.7977	13.35	13.59	-1.17	0.063	0.307	13.49	13.48	1.01	0.8811	0.9746	13.35	13.48	-1.09	0.2961	0.6567
TC1400007098.hg.1	ARF6	ADP-ribosylation factor 6	Multiple_Complex	14.51	14.39	1.08	0.3365	0.7496	14.77	14.39	1.29	0.008	0.0969	14.51	14.46	1.03	0.6729	0.9171	14.77	14.46	1.24	0.0203	0.1925
TC2000008055.hg.1	ARFGAP1; MIR4326	ADP-ribosylation factor GTPase activating protein 1; microRNA 4326	Multiple_Complex	12.74	12.67	1.05	0.7256	0.9269	12.5	12.67	-1.13	0.3972	0.7126	12.74	12.68	1.04	0.7758	0.9474	12.5	12.68	-1.14	0.3633	0.7085
TC1100010725.hg.1	ARFGAP2	ADP-ribosylation factor GTPase activating protein 2	Multiple_Complex	9.85	9.95	-1.07	0.5538	0.8628	9.84	9.95	-1.08	0.5126	0.7888	9.85	9.82	1.03	0.8294	0.9611	9.84	9.82	1.02	0.8801	0.9651
TC2200009356.hg.1	ARFGAP3	ADP-ribosylation factor GTPase activating protein 3	Multiple_Complex	9.14	9.16	-1.01	0.9337	0.9837	8.61	9.16	-1.46	0.0107	0.1145	9.14	8.88	1.2	0.162	0.6063	8.61	8.88	-1.21	0.1446	0.4926
TC0800010703.hg.1	ARFGEF1	ADP-ribosylation factor guanine nucleotide-exchange factor 1 (brefeldin A-inhibited)	Multiple_Complex	8.53	8.08	1.36	0.022	0.2765	8.1	8.08	1.01	0.9236	0.9768	8.53	7.94	1.5	0.0056	0.1516	8.1	7.94	1.11	0.368	0.7124
TC2000007620.hg.1	ARFGEF2	ADP-ribosylation factor guanine nucleotide-exchange factor 2 (brefeldin A-inhibited)	Multiple_Complex	11.58	11.41	1.12	0.2183	0.6559	11.46	11.41	1.03	0.7257	0.8942	11.58	11.26	1.25	0.032	0.3347	11.46	11.26	1.15	0.15	0.4988
TC0600009606.hg.1	ARFGEF3	ARFGEF family member 3	Multiple_Complex	3.57	3.32	1.19	0.1728	0.6124	3.59	3.32	1.2	0.1477	0.4633	3.57	3.32	1.19	0.1732	0.6189	3.59	3.32	1.2	0.148	0.4976
TC0400009024.hg.1	ARFIP1	ADP-ribosylation factor interacting protein 1	Multiple_Complex	10.17	10.1	1.05	0.5376	0.8552	9.91	10.1	-1.14	0.147	0.4619	10.17	10.17	1	0.9855	0.9957	9.91	10.17	-1.2	0.0545	0.3191
TC1100009973.hg.1	ARFIP2	ADP-ribosylation factor interacting protein 2	Multiple_Complex	11.22	11.01	1.15	0.1181	0.542	11.2	11.01	1.14	0.1567	0.4754	11.22	11.07	1.11	0.2477	0.6977	11.2	11.07	1.09	0.3196	0.6779
TC2000009828.hg.1	ARFRP1	ADP-ribosylation factor related protein 1	Multiple_Complex	9.22	9.18	1.03	0.7142	0.9244	9.37	9.18	1.15	0.1543	0.4725	9.22	9.03	1.14	0.1642	0.6089	9.37	9.03	1.27	0.0247	0.2133
TC0600009455.hg.1	ARG1	arginase 1	Multiple_Complex	4.79	4.94	-1.11	0.2135	0.6513	4.6	4.94	-1.27	0.0137	0.1317	4.79	4.94	-1.1	0.2322	0.6832	4.6	4.94	-1.26	0.0151	0.1625
TC1400007500.hg.1	ARG2	arginase 2	Multiple_Complex	7.15	8.04	-1.84	0.0009	0.0568	6.37	8.04	-3.17	7.83e-06	0.0011	7.15	7.66	-1.42	0.022	0.2881	6.37	7.66	-2.44	6.06e-05	0.0045
TC0300008530.hg.1	ARGFX	arginine-fifty homeobox	Coding	3.68	3.52	1.12	0.4849	0.8296	3.82	3.52	1.23	0.2123	0.5452	3.68	3.51	1.12	0.4722	0.8406	3.82	3.51	1.23	0.2056	0.5712
TC1300009714.hg.1	ARGLU1	arginine and glutamate rich 1	Multiple_Complex	10.21	9.88	1.26	0.0881	0.4861	10.08	9.88	1.15	0.277	0.611	10.21	10.25	-1.03	0.8159	0.958	10.08	10.25	-1.13	0.3457	0.6979
TC1100010712.hg.1	ARHGAP1	Rho GTPase activating protein 1	Multiple_Complex	13.26	13.48	-1.16	0.1221	0.5475	13.47	13.48	-1	0.9773	0.9936	13.26	13.3	-1.03	0.7469	0.9401	13.47	13.3	1.12	0.2117	0.5783
TC1100007461.hg.1	ARHGAP1	Memczak2013 ANTISENSE, CDS, coding, INTERNAL, UTR3 best transcript NM_004308	NonCoding	9.37	9.71	-1.27	0.1664	0.6051	9.38	9.71	-1.26	0.185	0.5117	9.37	9.46	-1.06	0.705	0.9264	9.38	9.46	-1.05	0.756	0.9223
TC0X00011414.hg.1	ARHGAP4	Rho GTPase activating protein 4	Multiple_Complex	5.83	5.92	-1.06	0.6194	0.8866	5.96	5.92	1.03	0.8352	0.9436	5.83	5.75	1.06	0.6331	0.9049	5.96	5.75	1.15	0.2526	0.6167
TC1400006851.hg.1	ARHGAP5	Rho GTPase activating protein 5	Multiple_Complex	13.11	13.2	-1.06	0.5358	0.854	13.11	13.2	-1.06	0.5569	0.8139	13.11	13	1.08	0.4229	0.8141	13.11	13	1.08	0.4053	0.7398
TC0X00009069.hg.1	ARHGAP6	Rho GTPase activating protein 6	Multiple_Complex	4.27	4.5	-1.17	0.1441	0.5802	4.37	4.5	-1.09	0.4021	0.7168	4.27	4.57	-1.23	0.062	0.4344	4.37	4.57	-1.15	0.1921	0.555
TC2200009284.hg.1	ARHGAP8	Rho GTPase activating protein 8	Multiple_Complex	3.39	3.35	1.03	0.8237	0.9554	3.59	3.35	1.18	0.2428	0.5779	3.39	3.36	1.02	0.8706	0.9718	3.59	3.36	1.17	0.2652	0.6268
TC1200010967.hg.1	ARHGAP9	Rho GTPase activating protein 9	Multiple_Complex	6.33	6.34	-1.01	0.9567	0.9904	6.23	6.34	-1.08	0.4651	0.7595	6.33	6.36	-1.02	0.8628	0.9685	6.23	6.36	-1.1	0.3994	0.7351
TC0400008951.hg.1	ARHGAP10	Rho GTPase activating protein 10	Multiple_Complex	5.61	5.31	1.23	0.1357	0.5697	5.32	5.31	1.01	0.9524	0.9869	5.61	5.53	1.06	0.67	0.9163	5.32	5.53	-1.15	0.285	0.6456
TC0400008956.hg.1	ARHGAP10	Transcript Identified by AceView, Entrez Gene ID(s) 79658	Unassigned	5.08	4.81	1.2	0.3446	0.7546	5.03	4.81	1.16	0.4381	0.7412	5.08	5.08	1	0.9995	0.9999	5.03	5.08	-1.04	0.857	0.9577
TC1500010707.hg.1	ARHGAP11B	Rho GTPase activating protein 11B	Multiple_Complex	10.94	10.76	1.14	0.1333	0.5658	10.85	10.76	1.07	0.4215	0.7302	10.94	10.94	-1	0.9928	0.9979	10.85	10.94	-1.07	0.4347	0.7611
TC1500010709.hg.1	ARHGAP11B	Rho GTPase activating protein 11B	NonCoding	6.73	6.04	1.61	0.0044	0.1313	6.94	6.04	1.86	0.0008	0.0231	6.73	6.79	-1.04	0.7351	0.9361	6.94	6.79	1.11	0.4375	0.7619
TC1500010706.hg.1	ARHGAP11B	Rho GTPase activating protein 11B	NonCoding	4.88	5.1	-1.17	0.3943	0.7857	4.64	5.1	-1.38	0.1021	0.3891	4.88	5.02	-1.1	0.5844	0.8874	4.64	5.02	-1.3	0.1698	0.528
TC1500006785.hg.1	ARHGAP11B; ARHGAP11A	Rho GTPase activating protein 11B; Rho GTPase activating protein 11A	Multiple_Complex	13.8	13.83	-1.02	0.7833	0.9443	13.65	13.83	-1.13	0.1651	0.4864	13.8	13.77	1.02	0.8111	0.9577	13.65	13.77	-1.08	0.3521	0.7019
TC1000010239.hg.1	ARHGAP12	Rho GTPase activating protein 12	Multiple_Complex	12.46	12.47	-1	0.9939	0.998	12.37	12.47	-1.07	0.4371	0.7405	12.46	12.11	1.28	0.0152	0.2464	12.37	12.11	1.2	0.0568	0.3239
TC0200009539.hg.1	ARHGAP15	Rho GTPase activating protein 15	Multiple_Complex	4.21	3.99	1.16	0.4125	0.797	4.01	3.99	1.01	0.9432	0.9837	4.21	3.98	1.17	0.375	0.7885	4.01	3.98	1.03	0.886	0.9679
TC0200009548.hg.1	ARHGAP15	Rho GTPase activating protein 15	NonCoding	4.41	3.99	1.34	0.0822	0.4725	4.46	3.99	1.38	0.0598	0.2994	4.41	4.4	1.01	0.9364	0.9847	4.46	4.4	1.04	0.7866	0.9341
TC0200009542.hg.1	ARHGAP15	Memczak2013 ALT_ACCEPTOR, ALT_DONOR, coding, INTERNAL, intronic best transcript NM_018460	NonCoding	4.16	3.61	1.46	0.0324	0.3261	3.58	3.61	-1.02	0.8888	0.9635	4.16	4.18	-1.02	0.922	0.982	3.58	4.18	-1.52	0.0217	0.1993
TC1600009779.hg.1	ARHGAP17	Memczak2013 ALT_ACCEPTOR, ALT_DONOR, coding, INTERNAL, intronic best transcript NM_001006634	NonCoding	4.83	5.01	-1.13	0.4189	0.8016	4.65	5.01	-1.28	0.1159	0.4129	4.83	4.72	1.08	0.6096	0.8957	4.65	4.72	-1.05	0.7244	0.9101
TC1600009777.hg.1	ARHGAP17	Rho GTPase activating protein 17	Multiple_Complex	10.38	10.85	-1.38	0.0079	0.1716	10.39	10.85	-1.38	0.0084	0.0991	10.38	10.54	-1.11	0.2903	0.7377	10.39	10.54	-1.11	0.3036	0.6649
TC0600013147.hg.1	ARHGAP18	Rho GTPase activating protein 18	Multiple_Complex	8.52	8.82	-1.24	0.1135	0.5319	7.05	8.82	-3.42	3.15e-06	0.0006	8.52	8.28	1.17	0.2167	0.6671	7.05	8.28	-2.36	5.79e-05	0.0044
TC1000012580.hg.1	ARHGAP19	Rho GTPase activating protein 19	Multiple_Complex	10.9	10.68	1.16	0.1544	0.5918	10.4	10.68	-1.22	0.0734	0.331	10.9	10.76	1.1	0.3614	0.783	10.4	10.76	-1.29	0.0278	0.2279
TC1000012581.hg.1	ARHGAP19-SLIT1	ARHGAP19-SLIT1 readthrough (NMD candidate)	Multiple_Complex	10.32	10.09	1.18	0.1749	0.6155	9.83	10.09	-1.2	0.1389	0.4501	10.32	10.27	1.04	0.7209	0.9313	9.83	10.27	-1.35	0.0233	0.2069
TC1100012269.hg.1	ARHGAP20	Rho GTPase activating protein 20	Coding	3.02	3.31	-1.23	0.1499	0.5867	3.42	3.31	1.08	0.5626	0.8174	3.02	3.29	-1.21	0.1737	0.6194	3.42	3.29	1.09	0.5029	0.8039
TC1000010065.hg.1	ARHGAP21	Rho GTPase activating protein 21	Multiple_Complex	9.86	10.25	-1.31	0.0202	0.2672	9.98	10.25	-1.21	0.0758	0.337	9.86	10.14	-1.21	0.0751	0.4656	9.98	10.14	-1.12	0.2604	0.6227
TC1000010575.hg.1	ARHGAP22	Rho GTPase activating protein 22	Multiple_Complex	3.85	3.97	-1.09	0.5224	0.8478	3.91	3.97	-1.04	0.7464	0.905	3.85	3.95	-1.07	0.6058	0.8943	3.91	3.95	-1.03	0.8439	0.9531
TC1700007704.hg.1	ARHGAP23	Rho GTPase activating protein 23	Multiple_Complex	4.97	5.08	-1.08	0.4788	0.8274	5.08	5.08	1	0.9685	0.9904	4.97	5.13	-1.12	0.2824	0.7301	5.08	5.13	-1.04	0.7244	0.9101
TC0400008030.hg.1	ARHGAP24	Rho GTPase activating protein 24	Multiple_Complex	3.25	3.62	-1.29	0.0899	0.4883	3.24	3.62	-1.3	0.084	0.357	3.25	3.53	-1.22	0.1804	0.6267	3.24	3.53	-1.22	0.1692	0.5274
TC0200007900.hg.1	ARHGAP25	Rho GTPase activating protein 25	Multiple_Complex	5.71	5.8	-1.07	0.685	0.912	5.96	5.8	1.12	0.506	0.7857	5.71	5.88	-1.13	0.4666	0.8389	5.96	5.88	1.06	0.7332	0.914
TC0500008941.hg.1	ARHGAP26	Rho GTPase activating protein 26	Multiple_Complex	6.19	6.14	1.04	0.7555	0.9364	6.54	6.14	1.33	0.0461	0.2589	6.19	6.26	-1.05	0.6988	0.9254	6.54	6.26	1.21	0.1458	0.4945
TC1700010888.hg.1	ARHGAP27	Rho GTPase activating protein 27	Multiple_Complex	4.88	5.25	-1.29	0.0679	0.4432	5.45	5.25	1.15	0.2681	0.6023	4.88	4.81	1.05	0.7074	0.9275	5.45	4.81	1.56	0.0054	0.09
TC1800006571.hg.1	ARHGAP28	Rho GTPase activating protein 28	Multiple_Complex	4.25	4.04	1.16	0.3298	0.7434	4.08	4.04	1.03	0.8264	0.9403	4.25	4	1.18	0.2652	0.7135	4.08	4	1.06	0.7101	0.9045
TC0100018454.hg.1	ARHGAP29	Rho GTPase activating protein 29	Multiple_Complex	11.85	11.03	1.76	0.0005	0.0385	12.15	11.03	2.16	5.29e-05	0.0039	11.85	10.84	2.02	0.0001	0.0127	12.15	10.84	2.48	1.48e-05	0.0017
TC0100018453.hg.1	ARHGAP29	Rho GTPase activating protein 29	NonCoding	3.38	3.71	-1.25	0.2765	0.7073	3.44	3.71	-1.21	0.3625	0.6859	3.38	3.27	1.08	0.6956	0.9239	3.44	3.27	1.12	0.5613	0.839
TC0100016156.hg.1	ARHGAP30	Rho GTPase activating protein 30	Multiple_Complex	4.11	4.01	1.07	0.6468	0.8978	3.97	4.01	-1.03	0.8397	0.9451	4.11	3.71	1.32	0.0984	0.5136	3.97	3.71	1.19	0.2753	0.637
TC0300008467.hg.1	ARHGAP31	Rho GTPase activating protein 31	Multiple_Complex	4.82	4.22	1.51	0.0006	0.0417	5.42	4.22	2.28	2.79e-06	0.0005	4.82	3.96	1.81	4.05e-05	0.006	5.42	3.96	2.73	5.25e-07	0.0001
TC1100012794.hg.1	ARHGAP32	Rho GTPase activating protein 32	Multiple_Complex	8.6	8.69	-1.06	0.6296	0.8923	8.34	8.69	-1.27	0.0665	0.3155	8.6	8.88	-1.21	0.1268	0.5625	8.34	8.88	-1.46	0.0097	0.1259
TC1900007885.hg.1	ARHGAP33	Rho GTPase activating protein 33	Multiple_Complex	5.94	6.13	-1.14	0.4101	0.7955	6.19	6.13	1.04	0.7832	0.9207	5.94	6.01	-1.05	0.763	0.9449	6.19	6.01	1.13	0.4245	0.7543
TC1900008399.hg.1	ARHGAP35	Rho GTPase activating protein 35	Multiple_Complex	12.44	12.45	-1	0.9918	0.9973	12.54	12.45	1.06	0.5482	0.8088	12.44	12.24	1.15	0.1994	0.6465	12.54	12.24	1.22	0.0742	0.3681
TC0X00008415.hg.1	ARHGAP36	Rho GTPase activating protein 36	Coding	4.08	4.02	1.04	0.7825	0.9439	3.82	4.02	-1.15	0.34	0.6697	4.08	3.9	1.13	0.3963	0.8013	3.82	3.9	-1.06	0.6976	0.8991
TC0800012225.hg.1	ARHGAP39	Rho GTPase activating protein 39	Multiple_Complex	4.59	4.97	-1.3	0.0064	0.1556	4.64	4.97	-1.25	0.0146	0.1369	4.59	4.51	1.06	0.4882	0.8472	4.64	4.51	1.1	0.2451	0.6091
TC2000007327.hg.1	ARHGAP40	Rho GTPase activating protein 40	Multiple_Complex	5.62	5.6	1.01	0.8922	0.9734	5.54	5.6	-1.04	0.696	0.882	5.62	5.53	1.06	0.5881	0.8883	5.54	5.53	1	0.9854	0.9958
TC1100008881.hg.1	ARHGAP42	Rho GTPase activating protein 42	Multiple_Complex	3.88	3.68	1.15	0.1812	0.6211	3.97	3.68	1.23	0.0625	0.3062	3.88	4.03	-1.11	0.2929	0.7398	3.97	4.03	-1.04	0.6698	0.8871
TC1700006911.hg.1	ARHGAP44	Rho GTPase activating protein 44	Multiple_Complex	5.9	5.59	1.24	0.2516	0.685	6.45	5.59	1.81	0.008	0.0968	5.9	5.13	1.71	0.0134	0.2342	6.45	5.13	2.5	0.0005	0.0204
TC1700012076.hg.1	ARHGDIA	Rho GDP dissociation inhibitor (GDI) alpha	Multiple_Complex	14.48	14.51	-1.02	0.768	0.94	14.51	14.51	-1	0.9723	0.9921	14.48	14.59	-1.08	0.3751	0.7885	14.51	14.59	-1.05	0.5228	0.8152
TC1200010024.hg.1	ARHGDIB	Rho GDP dissociation inhibitor (GDI) beta	Multiple_Complex	4.54	4.46	1.06	0.5442	0.8583	4.79	4.46	1.26	0.0388	0.2362	4.54	4.61	-1.05	0.6098	0.8957	4.79	4.61	1.13	0.2401	0.605
TC1600011316.hg.1	ARHGDIG	Rho GDP dissociation inhibitor (GDI) gamma	Multiple_Complex	5.13	5.44	-1.25	0.1956	0.633	4.96	5.44	-1.4	0.0632	0.3077	5.13	5.08	1.03	0.8476	0.965	4.96	5.08	-1.09	0.6137	0.8618
TC1900011745.hg.1	ARHGEF1	Rho guanine nucleotide exchange factor 1	Multiple_Complex	3.81	3.71	1.07	0.4587	0.8205	3.69	3.71	-1.01	0.8742	0.958	3.81	3.77	1.03	0.751	0.9417	3.69	3.77	-1.05	0.5571	0.8359
TC1900011746.hg.1	ARHGEF1	Rho guanine nucleotide exchange factor 1	Multiple_Complex	5.47	5.77	-1.23	0.0866	0.4826	5.52	5.77	-1.19	0.1384	0.4496	5.47	5.85	-1.3	0.037	0.3555	5.52	5.85	-1.26	0.0602	0.3324
TC0100018507.hg.1	ARHGEF2	Rho/Rac guanine nucleotide exchange factor 2	Multiple_Complex	10.29	10.06	1.17	0.1354	0.5696	10.37	10.06	1.24	0.0513	0.2749	10.29	10.06	1.17	0.1283	0.5642	10.37	10.06	1.24	0.0485	0.3013
TC0100018508.hg.1	ARHGEF2	Rho/Rac guanine nucleotide exchange factor 2	Multiple_Complex	5.18	5.1	1.06	0.7019	0.9193	4.92	5.1	-1.14	0.3707	0.6925	5.18	5.08	1.07	0.6299	0.9035	4.92	5.08	-1.12	0.4233	0.7538
TC0300011259.hg.1	ARHGEF3	Rho guanine nucleotide exchange factor 3	Multiple_Complex	6.17	7.08	-1.89	0.0072	0.1625	6.32	7.08	-1.7	0.018	0.1542	6.17	6.26	-1.06	0.7429	0.9388	6.32	6.26	1.04	0.8189	0.945
TC0200016528.hg.1	ARHGEF4	Rho guanine nucleotide exchange factor 4	NonCoding	4.56	4.48	1.06	0.6817	0.9112	4.39	4.48	-1.06	0.6518	0.864	4.56	4.5	1.05	0.7474	0.9404	4.39	4.5	-1.08	0.5902	0.8507
TC0200016529.hg.1	ARHGEF4	Rho guanine nucleotide exchange factor 4	Multiple_Complex	4.8	4.94	-1.1	0.4806	0.8277	5.06	4.94	1.09	0.5555	0.8129	4.8	4.84	-1.03	0.8227	0.9599	5.06	4.84	1.16	0.2928	0.6533
TC0700009536.hg.1	ARHGEF5	Rho guanine nucleotide exchange factor 5	Multiple_Complex	5.83	5.51	1.25	0.1608	0.5982	5.92	5.51	1.33	0.0838	0.3565	5.83	5.7	1.1	0.5381	0.8675	5.92	5.7	1.17	0.3187	0.6772
TC0X00010933.hg.1	ARHGEF6	Rac/Cdc42 guanine nucleotide exchange factor 6	Multiple_Complex	5.14	5.07	1.05	0.6582	0.9031	4.99	5.07	-1.06	0.5938	0.8335	5.14	4.83	1.24	0.0728	0.4616	4.99	4.83	1.11	0.3337	0.6897
TC1300008044.hg.1	ARHGEF7	Rho guanine nucleotide exchange factor 7	Multiple_Complex	10.82	10.7	1.09	0.3152	0.7338	10.86	10.7	1.12	0.1897	0.5167	10.82	10.8	1.01	0.878	0.9737	10.86	10.8	1.04	0.6204	0.8655
TC0X00009869.hg.1	ARHGEF9; ARHGEF9-IT1	Cdc42 guanine nucleotide exchange factor 9; ARHGEF9 intronic transcript 1	Multiple_Complex	10.34	10.38	-1.02	0.8088	0.9516	9.72	10.38	-1.58	0.0011	0.0279	10.34	9.95	1.31	0.0199	0.2773	9.72	9.95	-1.17	0.1316	0.4734
TC0800006488.hg.1	ARHGEF10	Jeck2013 ALT_ACCEPTOR, ALT_DONOR, coding, INTERNAL, intronic best transcript NM_014629	NonCoding	7.43	7.45	-1.02	0.9486	0.9871	7.03	7.45	-1.34	0.2743	0.6081	7.43	7.22	1.15	0.5825	0.8867	7.03	7.22	-1.14	0.6105	0.8607
TC0800006482.hg.1	ARHGEF10	Rho guanine nucleotide exchange factor 10	Multiple_Complex	5.02	5.37	-1.28	0.0636	0.4309	5.08	5.37	-1.22	0.113	0.4069	5.02	5.01	1.01	0.9272	0.9828	5.08	5.01	1.05	0.6612	0.8826
TC0100007117.hg.1	ARHGEF10L	Rho guanine nucleotide exchange factor 10 like	Multiple_Complex	4.84	4.71	1.09	0.356	0.7639	4.86	4.71	1.11	0.277	0.611	4.84	4.85	-1.01	0.924	0.9825	4.86	4.85	1.01	0.9334	0.9822
TC0100016027.hg.1	ARHGEF11	Rho guanine nucleotide exchange factor 11	Multiple_Complex	5.6	5.55	1.03	0.8422	0.9601	5.31	5.55	-1.18	0.3165	0.6476	5.6	5.2	1.32	0.1115	0.5371	5.31	5.2	1.08	0.6297	0.8687
TC1100009287.hg.1	ARHGEF12	Rho guanine nucleotide exchange factor (GEF) 12	Multiple_Complex	13.06	13.09	-1.02	0.8078	0.9514	12.88	13.09	-1.15	0.149	0.4645	13.06	12.51	1.46	0.0024	0.0982	12.88	12.51	1.29	0.0195	0.1874
TC1700006810.hg.1	ARHGEF15	Rho guanine nucleotide exchange factor 15	Multiple_Complex	4.15	4.21	-1.05	0.7329	0.9297	4.23	4.21	1.01	0.9333	0.9795	4.15	4.07	1.05	0.7036	0.9258	4.23	4.07	1.11	0.4275	0.756
TC0100006613.hg.1	ARHGEF16	Rho guanine nucleotide exchange factor 16	Multiple_Complex	5.85	5.99	-1.1	0.4306	0.8082	6	5.99	1	0.9781	0.9936	5.85	5.96	-1.08	0.5441	0.8694	6	5.96	1.03	0.8286	0.9478
TC1100008382.hg.1	ARHGEF17	Rho guanine nucleotide exchange factor 17	Multiple_Complex	7.25	7.4	-1.11	0.2584	0.6915	7.04	7.4	-1.29	0.0181	0.1547	7.25	7.2	1.03	0.7069	0.9271	7.04	7.2	-1.12	0.23	0.5953
TC1900011650.hg.1	ARHGEF18	Rho/Rac guanine nucleotide exchange factor 18	Multiple_Complex	11.15	10.95	1.15	0.3496	0.759	10.86	10.95	-1.06	0.6797	0.8755	11.15	10.96	1.14	0.3742	0.7882	10.86	10.96	-1.07	0.6439	0.8745
TC0100013034.hg.1	ARHGEF19	Rho guanine nucleotide exchange factor 19	Multiple_Complex	8.56	8.33	1.18	0.3256	0.7415	8.31	8.33	-1.01	0.9611	0.9888	8.56	8.54	1.01	0.9275	0.9829	8.31	8.54	-1.17	0.3451	0.6979
TC1200007892.hg.1	ARHGEF25	Rho guanine nucleotide exchange factor 25	Multiple_Complex	5.55	5.49	1.04	0.7719	0.941	5.58	5.49	1.06	0.671	0.8712	5.55	5.43	1.08	0.5649	0.8788	5.58	5.43	1.1	0.4795	0.7892
TC0300009247.hg.1	ARHGEF26	Rho guanine nucleotide exchange factor 26	Multiple_Complex	8.66	8.59	1.05	0.6773	0.9096	8.41	8.59	-1.13	0.3186	0.6496	8.66	8.44	1.17	0.22	0.671	8.41	8.44	-1.02	0.8708	0.9634
TC0500007780.hg.1	ARHGEF28	Rho guanine nucleotide exchange factor 28	Multiple_Complex	6.73	7.15	-1.34	0.1024	0.5124	7.98	7.15	1.78	0.0061	0.0811	6.73	7.32	-1.51	0.031	0.3298	7.98	7.32	1.58	0.0197	0.1881
TC0200016431.hg.1	ARHGEF33	Rho guanine nucleotide exchange factor 33	Multiple_Complex	4.48	4.46	1.01	0.9638	0.9915	4.64	4.46	1.13	0.4884	0.7734	4.48	4.69	-1.16	0.4024	0.8044	4.64	4.69	-1.04	0.8437	0.9531
TC0700012906.hg.1	ARHGEF35	Rho guanine nucleotide exchange factor 35	Coding	5.17	5.01	1.12	0.2639	0.6977	4.84	5.01	-1.12	0.2455	0.581	5.17	4.67	1.41	0.0048	0.1415	4.84	4.67	1.13	0.2305	0.5957
TC0500013258.hg.1	ARHGEF37	Rho guanine nucleotide exchange factor 37	Multiple_Complex	3.47	3.74	-1.21	0.1388	0.5733	3.43	3.74	-1.24	0.0987	0.3831	3.47	3.54	-1.05	0.6766	0.9182	3.43	3.54	-1.08	0.5328	0.8212
TC0400012830.hg.1	ARHGEF38	Rho guanine nucleotide exchange factor 38	NonCoding	4.25	4.02	1.18	0.2074	0.6456	4.02	4.02	-1	0.99	0.9976	4.25	4.18	1.05	0.6694	0.916	4.02	4.18	-1.12	0.3766	0.7187
TC0400012829.hg.1	ARHGEF38	Rho guanine nucleotide exchange factor 38	Multiple_Complex	5.42	5.65	-1.17	0.2324	0.6679	5.53	5.65	-1.08	0.5411	0.8048	5.42	5.39	1.02	0.8597	0.9681	5.53	5.39	1.11	0.4295	0.7574
TC0900009948.hg.1	ARHGEF39	Rho guanine nucleotide exchange factor 39	Multiple_Complex	7.36	7.73	-1.3	0.2154	0.6534	7.38	7.73	-1.28	0.2463	0.5818	7.36	7.56	-1.15	0.4852	0.8467	7.38	7.56	-1.13	0.541	0.8265
TC1400006551.hg.1	ARHGEF40	Rho guanine nucleotide exchange factor (GEF) 40	Multiple_Complex	5.53	5.47	1.05	0.7821	0.9439	5.3	5.47	-1.12	0.4725	0.7642	5.53	5.08	1.37	0.075	0.4652	5.3	5.08	1.16	0.3533	0.7027
TC0100007477.hg.1	ARID1A	AT rich interactive domain 1A (SWI-like)	Multiple_Complex	8.27	8.14	1.1	0.4815	0.828	7.96	8.14	-1.13	0.3799	0.6998	8.27	8.27	-1	0.9902	0.9973	7.96	8.27	-1.24	0.1293	0.4697
TC0600013667.hg.1	ARID1B	Memczak2013 ANTISENSE, CDS, coding, INTERNAL best transcript NM_017519	NonCoding	3.56	3.4	1.12	0.2801	0.7098	3.6	3.4	1.14	0.1981	0.5257	3.56	3.58	-1.01	0.9256	0.9827	3.6	3.58	1.01	0.8885	0.9687
TC0600009961.hg.1	ARID1B	AT rich interactive domain 1B (SWI1-like)	Multiple_Complex	3.75	3.8	-1.04	0.7794	0.9426	4.05	3.8	1.19	0.2298	0.564	3.75	4.2	-1.37	0.0465	0.3899	4.05	4.2	-1.1	0.4835	0.7916
TC1200007425.hg.1	ARID2	AT rich interactive domain 2 (ARID, RFX-like)	Multiple_Complex	9.94	10.01	-1.05	0.5866	0.8744	9.51	10.01	-1.42	0.0042	0.0653	9.94	9.9	1.02	0.8001	0.9545	9.51	9.9	-1.32	0.0155	0.1658
TC1900006499.hg.1	ARID3A	AT rich interactive domain 3A (BRIGHT-like)	Multiple_Complex	10.69	10.9	-1.16	0.2092	0.647	10.54	10.9	-1.28	0.0463	0.2596	10.69	10.53	1.12	0.3397	0.7729	10.54	10.53	1.01	0.9604	0.9895
TC1500007851.hg.1	ARID3B	AT rich interactive domain 3B (BRIGHT-like)	Multiple_Complex	5.93	5.9	1.03	0.8581	0.9628	6.59	5.9	1.62	0.0077	0.0946	5.93	5.55	1.3	0.0931	0.5018	6.59	5.55	2.05	0.0006	0.0226
TC0900009910.hg.1	ARID3C	AT rich interactive domain 3C (BRIGHT-like)	Coding	3.08	3.12	-1.03	0.8419	0.96	3.17	3.12	1.03	0.8153	0.9356	3.08	3.08	-1	0.9984	0.9996	3.17	3.08	1.06	0.6677	0.8862
TC1400007307.hg.1	ARID4A	AT rich interactive domain 4A (RBP1-like)	Multiple_Complex	10.57	10.9	-1.26	0.0281	0.3069	10.51	10.9	-1.31	0.012	0.1222	10.57	10.35	1.16	0.1142	0.542	10.51	10.35	1.11	0.2512	0.6156
TC0100018568.hg.1	ARID4B	AT rich interactive domain 4B (RBP1-like)	Multiple_Complex	9.92	9.93	-1.01	0.9482	0.987	9.68	9.93	-1.19	0.1266	0.4315	9.92	9.75	1.13	0.2757	0.723	9.68	9.75	-1.05	0.6591	0.882
TC0200008507.hg.1	ARID5A	AT rich interactive domain 5A (MRF1-like)	Multiple_Complex	7.6	7.46	1.1	0.2488	0.6824	7.53	7.46	1.05	0.5798	0.8269	7.6	7.56	1.03	0.7084	0.9275	7.53	7.56	-1.02	0.7913	0.9353
TC1000007761.hg.1	ARID5B	AT rich interactive domain 5B (MRF1-like)	Multiple_Complex	3.26	3.24	1.01	0.9209	0.9802	3.32	3.24	1.06	0.6978	0.8824	3.26	3.39	-1.09	0.5404	0.8683	3.32	3.39	-1.05	0.7434	0.9172
TC1500007791.hg.1	ARIH1; MIR630	ariadne RBR E3 ubiquitin protein ligase 1; microRNA 630	Multiple_Complex	10.71	10.71	1	0.9869	0.997	10.72	10.71	1.01	0.9257	0.9774	10.71	10.7	1	0.958	0.9888	10.72	10.7	1.01	0.897	0.9716
TC0300007356.hg.1	ARIH2	ariadne RBR E3 ubiquitin protein ligase 2	Multiple_Complex	9.27	9.28	-1.01	0.9467	0.9868	9.61	9.28	1.26	0.0401	0.2404	9.27	9.4	-1.1	0.3497	0.7767	9.61	9.4	1.15	0.1731	0.5315
TC0300011039.hg.1	ARIH2OS	ariadne homolog 2 opposite strand	Coding	3.73	3.73	-1	0.994	0.998	3.92	3.73	1.15	0.3654	0.6879	3.73	3.41	1.25	0.1569	0.5998	3.92	3.41	1.43	0.0336	0.2508
TC1200011699.hg.1	ARL1	ADP-ribosylation factor like GTPase 1	Multiple_Complex	10.85	10.83	1.01	0.9129	0.9785	10.4	10.83	-1.35	0.0147	0.1374	10.85	10.63	1.16	0.1667	0.6118	10.4	10.63	-1.17	0.14	0.4852
TC1100013037.hg.1	ARL2	ADP-ribosylation factor like GTPase 2	Multiple_Complex	12.93	12.84	1.06	0.4809	0.8279	12.85	12.84	1	0.9599	0.9883	12.93	12.66	1.21	0.0491	0.3999	12.85	12.66	1.14	0.1463	0.4951
TC1600007992.hg.1	ARL2BP	ADP-ribosylation factor like GTPase 2 binding protein	Multiple_Complex	13.35	13.25	1.07	0.4707	0.8245	13.17	13.25	-1.06	0.5216	0.7938	13.35	13.35	-1	0.9754	0.9932	13.17	13.35	-1.13	0.1806	0.54
TC1100013039.hg.1	ARL2-SNX15	ARL2-SNX15 readthrough (NMD candidate)	Multiple_Complex	10.71	10.67	1.03	0.7955	0.9472	10.57	10.67	-1.08	0.4983	0.78	10.71	10.45	1.2	0.1144	0.5425	10.57	10.45	1.09	0.458	0.7758
TC1000011690.hg.1	ARL3	ADP-ribosylation factor like GTPase 3	Multiple_Complex	10.74	10.59	1.11	0.2115	0.6494	9.93	10.59	-1.58	0.0003	0.0104	10.74	10.57	1.13	0.1568	0.5998	9.93	10.57	-1.55	0.0003	0.0143
TC0700006737.hg.1	ARL4A	ADP-ribosylation factor like GTPase 4A	Coding	7.48	7.37	1.07	0.6081	0.881	7.76	7.37	1.3	0.0752	0.3358	7.48	8.02	-1.46	0.0193	0.2726	7.76	8.02	-1.2	0.2055	0.5711
TC0200016115.hg.1	ARL4C	ADP-ribosylation factor like GTPase 4C	Multiple_Complex	11.84	11.64	1.15	0.1332	0.5657	11.25	11.64	-1.31	0.0103	0.1116	11.84	11.59	1.19	0.0666	0.4462	11.25	11.59	-1.26	0.0208	0.1946
TC1700007949.hg.1	ARL4D	ADP-ribosylation factor like GTPase 4D	Coding	7.36	7.48	-1.09	0.5325	0.8523	6.99	7.48	-1.4	0.0314	0.2122	7.36	7.63	-1.21	0.1936	0.6401	6.99	7.63	-1.55	0.0092	0.1218
TC0200016740.hg.1	ARL5A	ADP-ribosylation factor like GTPase 5A	Multiple_Complex	11.1	11.06	1.03	0.6674	0.9065	11.24	11.06	1.14	0.1118	0.4052	11.1	11.5	-1.32	0.0045	0.1371	11.24	11.5	-1.2	0.0373	0.2644
TC0200016739.hg.1	ARL5A	ADP-ribosylation factor like GTPase 5A	NonCoding	4.67	4.84	-1.12	0.3731	0.7727	5.16	4.84	1.25	0.0955	0.3772	4.67	5.07	-1.32	0.0478	0.3944	5.16	5.07	1.06	0.6226	0.8665
TC1000006924.hg.1	ARL5B	ADP-ribosylation factor like GTPase 5B	Multiple_Complex	11.36	11.41	-1.03	0.7038	0.9199	11.14	11.41	-1.2	0.0588	0.2967	11.36	11.47	-1.08	0.4096	0.8069	11.14	11.47	-1.25	0.0271	0.2247
TC1700010562.hg.1	ARL5C	ADP-ribosylation factor like GTPase 5C	Multiple_Complex	4.55	4.69	-1.1	0.4698	0.8245	4.71	4.69	1.01	0.9134	0.9727	4.55	4.73	-1.14	0.347	0.7753	4.71	4.73	-1.02	0.9026	0.973
TC0300008086.hg.1	ARL6	ADP-ribosylation factor like GTPase 6	Multiple_Complex	6.84	6.99	-1.11	0.3286	0.7422	7.52	6.99	1.44	0.0071	0.0897	6.84	6.99	-1.11	0.3538	0.7785	7.52	6.99	1.44	0.0065	0.1
TC1600011494.hg.1	ARL6IP1	ADP-ribosylation factor like GTPase 6 interacting protein 1	Multiple_Complex	14.21	14.16	1.04	0.676	0.9092	14.15	14.16	-1.01	0.8862	0.9624	14.21	14.16	1.04	0.6515	0.9103	14.15	14.16	-1.01	0.9133	0.9759
TC1200012721.hg.1	ARL6IP4	ADP-ribosylation factor like GTPase 6 interacting protein 4	Multiple_Complex	11.56	11.49	1.06	0.5844	0.8736	11.2	11.49	-1.22	0.0716	0.3278	11.56	11.28	1.22	0.0667	0.4462	11.2	11.28	-1.05	0.6137	0.8618
TC0300007745.hg.1	ARL6IP5	ADP-ribosylation factor like GTPase 6 interacting protein 5	Multiple_Complex	13.01	13.2	-1.14	0.1715	0.6111	12.62	13.2	-1.5	0.0013	0.0312	13.01	12.69	1.26	0.0294	0.324	12.62	12.69	-1.05	0.6078	0.8589
TC0200009687.hg.1	ARL6IP6	ADP-ribosylation factor like GTPase 6 interacting protein 6	Multiple_Complex	11.74	11.62	1.08	0.3068	0.7286	11.71	11.62	1.06	0.4453	0.7467	11.74	11.85	-1.08	0.3442	0.7747	11.71	11.85	-1.1	0.2314	0.5967
TC0100016944.hg.1	ARL8A	ADP-ribosylation factor like GTPase 8A	Multiple_Complex	10.29	10.12	1.13	0.342	0.7532	10.55	10.12	1.35	0.0334	0.2176	10.29	10.3	-1.01	0.9454	0.986	10.55	10.3	1.19	0.185	0.5464
TC0300006489.hg.1	ARL8B	ADP-ribosylation factor like GTPase 8B	Multiple_Complex	11.47	11.4	1.05	0.6251	0.8895	11.77	11.4	1.29	0.021	0.169	11.47	11.69	-1.17	0.1179	0.5489	11.77	11.69	1.05	0.5916	0.851
TC0400007596.hg.1	ARL9	ADP-ribosylation factor like GTPase 9	Coding	3.49	4.01	-1.43	0.0483	0.3883	3.98	4.01	-1.02	0.8829	0.9611	3.49	3.76	-1.2	0.272	0.7202	3.98	3.76	1.16	0.3609	0.7071
TC0500009585.hg.1	ARL10	ADP-ribosylation factor like GTPase 10	Multiple_Complex	9.3	9.2	1.07	0.5685	0.8685	9.19	9.2	-1.01	0.9449	0.9843	9.3	9.38	-1.06	0.6157	0.8982	9.19	9.38	-1.14	0.2672	0.6287
TC1300007171.hg.1	ARL11	ADP-ribosylation factor like GTPase 11	Multiple_Complex	4.12	4.29	-1.13	0.2908	0.7169	4.34	4.29	1.04	0.7535	0.9081	4.12	4.23	-1.08	0.5048	0.8542	4.34	4.23	1.08	0.4716	0.7847
TC0X00007930.hg.1	ARL13A	ADP-ribosylation factor like GTPase 13A	Multiple_Complex	3.45	3.25	1.15	0.2566	0.6898	3.51	3.25	1.2	0.1516	0.4685	3.45	3.64	-1.14	0.2976	0.7446	3.51	3.64	-1.09	0.4725	0.785
TC0300008046.hg.1	ARL13B	ADP-ribosylation factor like GTPase 13B	Multiple_Complex	11.33	11.09	1.18	0.221	0.6585	11.61	11.09	1.44	0.0172	0.1495	11.33	11.09	1.18	0.2235	0.674	11.61	11.09	1.44	0.0174	0.176
TC0300009350.hg.1	ARL14	ADP-ribosylation factor like GTPase 14	Coding	3.96	3.8	1.12	0.3902	0.7826	3.82	3.8	1.02	0.9067	0.9705	3.96	3.93	1.02	0.8791	0.9741	3.82	3.93	-1.08	0.5471	0.8308
TC1100007168.hg.1	ARL14EP	ADP-ribosylation factor like GTPase 14 effector protein	Multiple_Complex	11.54	11.56	-1.01	0.9085	0.9775	11.03	11.56	-1.45	0.0099	0.1093	11.54	11.18	1.28	0.058	0.4229	11.03	11.18	-1.12	0.3593	0.7068
TC0500013216.hg.1	ARL14EPL	ADP-ribosylation factor like GTPase 14 effector protein like	Multiple_Complex	3.51	3.48	1.02	0.845	0.9602	3.5	3.48	1.01	0.9036	0.9692	3.51	3.36	1.11	0.3662	0.7851	3.5	3.36	1.1	0.4044	0.7389
TC0500010731.hg.1	ARL15	ADP-ribosylation factor like GTPase 15	Multiple_Complex	5	4.3	1.62	0.0078	0.1706	5.34	4.3	2.05	0.0007	0.0206	5	5.14	-1.1	0.5055	0.8543	5.34	5.14	1.15	0.3651	0.7098
TC1700012058.hg.1	ARL16	ADP-ribosylation factor like GTPase 16	Multiple_Complex	10.09	9.62	1.38	0.0078	0.1701	10.09	9.62	1.38	0.008	0.0971	10.09	10.21	-1.08	0.4169	0.8113	10.09	10.21	-1.09	0.4079	0.7413
TC1700010914.hg.1	ARL17B	ADP-ribosylation factor like GTPase 17B	Multiple_Complex	10.19	10.13	1.04	0.766	0.9396	9.83	10.13	-1.23	0.1812	0.5073	10.19	10.12	1.05	0.7465	0.94	9.83	10.12	-1.22	0.1886	0.5506
TC1700010916.hg.1	ARL17B; ARL17A	ADP-ribosylation factor like GTPase 17B; ADP-ribosylation factor like GTPase 17A	Multiple_Complex	9.9	9.77	1.09	0.2918	0.7176	9.64	9.77	-1.1	0.2832	0.6183	9.9	9.89	1.01	0.9172	0.9811	9.64	9.89	-1.19	0.0597	0.3308
TC0800010663.hg.1	ARMC1	armadillo repeat containing 1	Multiple_Complex	11.82	11.81	1.01	0.9105	0.9782	11.59	11.81	-1.16	0.1585	0.4785	11.82	11.86	-1.03	0.7898	0.951	11.59	11.86	-1.21	0.086	0.3915
TC0600009076.hg.1	ARMC2	armadillo repeat containing 2	Multiple_Complex	7.1	7.21	-1.08	0.5754	0.8706	6.96	7.21	-1.18	0.2134	0.5459	7.1	6.71	1.31	0.0586	0.425	6.96	6.71	1.19	0.193	0.5561
TC0600012795.hg.1	ARMC2	Memczak2013 ANTISENSE, coding, INTERNAL, intronic best transcript NM_032131	NonCoding	4.59	4.38	1.16	0.4559	0.8194	4.25	4.38	-1.1	0.6455	0.8609	4.59	5.02	-1.35	0.1544	0.5991	4.25	5.02	-1.71	0.0204	0.1929
TC1000007007.hg.1	ARMC3	armadillo repeat containing 3	Multiple_Complex	5.52	5.33	1.14	0.2495	0.6825	5.7	5.33	1.29	0.0418	0.2465	5.52	5.28	1.18	0.1624	0.6066	5.7	5.28	1.33	0.026	0.2194
TC1000010135.hg.1	ARMC4	armadillo repeat containing 4	Multiple_Complex	4.64	4.68	-1.03	0.7546	0.936	4.68	4.68	1	0.9964	0.9991	4.64	4.74	-1.08	0.4922	0.8486	4.68	4.74	-1.04	0.7063	0.9034
TC1600007536.hg.1	ARMC5	armadillo repeat containing 5	Multiple_Complex	6.74	6.78	-1.03	0.8254	0.956	6.91	6.78	1.09	0.4523	0.7514	6.74	6.99	-1.19	0.1617	0.6059	6.91	6.99	-1.06	0.6209	0.8658
TC1900007418.hg.1	ARMC6	armadillo repeat containing 6	Multiple_Complex	10.9	10.66	1.18	0.1859	0.6252	10.84	10.66	1.13	0.3119	0.6443	10.9	11.08	-1.13	0.3008	0.7471	10.84	11.08	-1.18	0.1786	0.5385
TC1700008888.hg.1	ARMC7	armadillo repeat containing 7	Multiple_Complex	9.04	8.91	1.09	0.5166	0.8446	8.84	8.91	-1.05	0.7294	0.8957	9.04	9.06	-1.01	0.9205	0.9816	8.84	9.06	-1.16	0.2859	0.6468
TC0300008940.hg.1	ARMC8	armadillo repeat containing 8	Multiple_Complex	12.74	12.63	1.08	0.4531	0.8177	13.4	12.63	1.71	0.0004	0.014	12.74	12.58	1.12	0.2833	0.7308	13.4	12.58	1.77	0.0003	0.0124
TC0200011054.hg.1	ARMC9	armadillo repeat containing 9	Multiple_Complex	10.03	8.9	2.18	3.48e-05	0.0069	8.46	8.9	-1.35	0.0167	0.1473	10.03	8.4	3.08	1.76e-06	0.0006	8.46	8.4	1.04	0.6985	0.8998
TC0700008662.hg.1	ARMC10	armadillo repeat containing 10	Multiple_Complex	11.82	11.53	1.22	0.0474	0.3849	11.81	11.53	1.22	0.0514	0.2752	11.82	11.56	1.19	0.0775	0.4713	11.81	11.56	1.19	0.0838	0.3873
TC0600007817.hg.1	ARMC12	armadillo repeat containing 12	Coding	6.69	6.46	1.17	0.385	0.7794	6.81	6.46	1.28	0.1895	0.5165	6.69	6.91	-1.16	0.3988	0.8026	6.81	6.91	-1.07	0.7131	0.9054
TC0X00007949.hg.1	ARMCX1	armadillo repeat containing, X-linked 1	Coding	4.42	4.25	1.13	0.443	0.8136	4.57	4.25	1.25	0.1709	0.4938	4.42	4.29	1.1	0.541	0.8684	4.57	4.29	1.22	0.2191	0.5861
TC0X00010369.hg.1	ARMCX2	armadillo repeat containing, X-linked 2	Multiple_Complex	12.38	12.19	1.14	0.1435	0.5792	12.26	12.19	1.05	0.576	0.8249	12.38	11.75	1.54	0.0005	0.0327	12.26	11.75	1.42	0.0019	0.0466
TC0X00007951.hg.1	ARMCX3	armadillo repeat containing, X-linked 3	Multiple_Complex	10.16	9.87	1.23	0.1572	0.5937	10.3	9.87	1.36	0.048	0.2655	10.16	9.75	1.33	0.0614	0.4328	10.3	9.75	1.47	0.0182	0.1805
TC0X00007946.hg.1	ARMCX4	armadillo repeat containing, X-linked 4	Multiple_Complex	3.5	3.37	1.1	0.4999	0.8371	3.32	3.37	-1.03	0.8028	0.9305	3.5	3.23	1.21	0.1819	0.6281	3.32	3.23	1.06	0.6381	0.872
TC0X00011312.hg.1	ARMCX5	armadillo repeat containing, X-linked 5	Multiple_Complex	9.56	9.65	-1.06	0.4397	0.8127	9.56	9.65	-1.06	0.4472	0.7479	9.56	9.64	-1.06	0.4719	0.8406	9.56	9.64	-1.06	0.4797	0.7894
TC0X00011311.hg.1	ARMCX5-GPRASP2	ARMCX5-GPRASP2 readthrough	Multiple_Complex	6.8	6.63	1.12	0.2044	0.6429	6.39	6.63	-1.19	0.0758	0.3368	6.8	6.65	1.11	0.2542	0.7046	6.39	6.65	-1.2	0.0594	0.3305
TC0X00010366.hg.1	ARMCX6	armadillo repeat containing, X-linked 6	Multiple_Complex	9.31	9	1.24	0.0411	0.3623	9.8	9	1.74	0.0002	0.0085	9.31	8.94	1.3	0.0176	0.2611	9.8	8.94	1.82	9.49e-05	0.0061
TC1000009151.hg.1	ARMS2	age-related maculopathy susceptibility 2	Coding	4.39	4.45	-1.05	0.763	0.9386	4.27	4.45	-1.14	0.4038	0.7175	4.39	4.21	1.13	0.4411	0.8252	4.27	4.21	1.04	0.8152	0.9438
TC0600009868.hg.1	ARMT1	acidic residue methyltransferase 1	Multiple_Complex	11.47	11.4	1.05	0.5914	0.8764	11.42	11.4	1.01	0.8653	0.9546	11.47	11.31	1.12	0.2261	0.6775	11.42	11.31	1.08	0.3828	0.7233
TC0100015756.hg.1	ARNT	aryl hydrocarbon receptor nuclear translocator	Multiple_Complex	11.59	11.88	-1.22	0.0566	0.4117	11.58	11.88	-1.23	0.0508	0.2731	11.59	11.68	-1.07	0.4932	0.8491	11.58	11.68	-1.07	0.4545	0.7737
TC1500008038.hg.1	ARNT2; MIR5572	aryl-hydrocarbon receptor nuclear translocator 2; microRNA 5572	Multiple_Complex	5.29	5.62	-1.26	0.2436	0.6785	5.34	5.62	-1.21	0.3166	0.6476	5.29	5.72	-1.34	0.1403	0.5816	5.34	5.72	-1.3	0.1865	0.5482
TC1100006899.hg.1	ARNTL	aryl hydrocarbon receptor nuclear translocator-like	Multiple_Complex	8.63	8.63	-1	0.9886	0.9973	8.08	8.63	-1.47	0.0076	0.0937	8.63	8.43	1.15	0.2431	0.6937	8.08	8.43	-1.27	0.0588	0.3293
TC1200007147.hg.1	ARNTL2	aryl hydrocarbon receptor nuclear translocator-like 2	Multiple_Complex	5.28	5.67	-1.31	0.0557	0.4095	10.38	5.67	26.2	7.31e-10	1.96e-06	5.28	6.21	-1.91	0.0005	0.0355	10.38	6.21	17.98	2.17e-09	2.73e-06
TC0700013419.hg.1	ARPC1A	actin related protein 2/3 complex subunit 1A	Multiple_Complex	15.06	15	1.05	0.5995	0.8783	15.17	15	1.13	0.1799	0.5052	15.06	14.81	1.19	0.0591	0.4262	15.17	14.81	1.29	0.0134	0.1516
TC0700013420.hg.1	ARPC1B	actin related protein 2/3 complex subunit 1B	Multiple_Complex	14.01	13.81	1.15	0.1784	0.6179	14.12	13.81	1.24	0.046	0.2588	14.01	13.63	1.3	0.0198	0.2756	14.12	13.63	1.41	0.0051	0.0873
TC0200010788.hg.1	ARPC2	actin related protein 2/3 complex subunit 2	Multiple_Complex	14.33	14.22	1.07	0.4293	0.8079	14.33	14.22	1.07	0.4196	0.7288	14.33	14.23	1.07	0.4329	0.8208	14.33	14.23	1.07	0.423	0.7538
TC1200012844.hg.1	ARPC3	actin related protein 2/3 complex subunit 3	NonCoding	12.27	12.44	-1.12	0.2072	0.6456	12.26	12.44	-1.14	0.1712	0.4943	12.27	12.14	1.1	0.3045	0.7491	12.26	12.14	1.09	0.3617	0.7077
TC1200012843.hg.1	ARPC3	actin related protein 2/3 complex subunit 3	NonCoding	13.45	13.72	-1.2	0.0311	0.32	13.26	13.72	-1.37	0.0017	0.0378	13.45	13.44	1.01	0.9323	0.9835	13.26	13.44	-1.14	0.1136	0.4456
TC0300013786.hg.1	ARPC4	actin related protein 2/3 complex subunit 4	Multiple_Complex	12.42	12.33	1.07	0.5384	0.8552	12.32	12.33	-1.01	0.949	0.9861	12.42	12.52	-1.07	0.5073	0.8553	12.32	12.52	-1.15	0.1963	0.5595
TC0300013788.hg.1	ARPC4-TTLL3	ARPC4-TTLL3 readthrough	Coding	9.66	9.66	1	0.9846	0.9969	9.61	9.66	-1.04	0.6657	0.87	9.66	9.64	1.02	0.8273	0.9606	9.61	9.64	-1.02	0.8144	0.9437
TC0100016658.hg.1	ARPC5	actin related protein 2/3 complex subunit 5	Multiple_Complex	11.98	11.72	1.2	0.0663	0.4376	11.76	11.72	1.03	0.7297	0.8957	11.98	11.81	1.13	0.197	0.6434	11.76	11.81	-1.03	0.7419	0.9165
TC0900008742.hg.1	ARPC5L	actin related protein 2/3 complex subunit 5-like	Multiple_Complex	9.69	9.35	1.27	0.0755	0.4608	9.85	9.35	1.42	0.0161	0.1449	9.69	9.79	-1.07	0.5643	0.8782	9.85	9.79	1.04	0.7343	0.9143
TC1500010925.hg.1	ARPIN	actin-related protein 2/3 complex inhibitor	Multiple_Complex	7.76	8.05	-1.23	0.2784	0.7094	8.17	8.05	1.08	0.671	0.8712	7.76	8.06	-1.24	0.2636	0.7116	8.17	8.06	1.07	0.6984	0.8997
TC1500009458.hg.1	ARPP19	cAMP-regulated phosphoprotein 19kDa	Multiple_Complex	11.95	12.08	-1.09	0.3576	0.765	11.92	12.08	-1.11	0.2668	0.6013	11.95	12.19	-1.18	0.1051	0.5245	11.92	12.19	-1.2	0.0746	0.3693
TC0300007018.hg.1	ARPP21	Transcript Identified by AceView, Entrez Gene ID(s) 10777	Unassigned	4.17	3.65	1.44	0.064	0.4318	4.06	3.65	1.33	0.1299	0.4367	4.17	3.43	1.67	0.015	0.245	4.06	3.43	1.55	0.031	0.2403
TC0300007020.hg.1	ARPP21	Transcript Identified by AceView, Entrez Gene ID(s) 10777	Unassigned	5.09	5.15	-1.05	0.6668	0.9065	5.04	5.15	-1.08	0.4584	0.7552	5.09	4.55	1.45	0.0052	0.1464	5.04	4.55	1.4	0.0087	0.1171
TC0300007014.hg.1	ARPP21	Transcript Identified by AceView, Entrez Gene ID(s) 10777	Unassigned	3.82	3.11	1.64	0.0281	0.3067	3.23	3.11	1.09	0.67	0.8711	3.82	3.57	1.19	0.3758	0.7894	3.23	3.57	-1.27	0.2455	0.6094
TC0300007015.hg.1	ARPP21	Transcript Identified by AceView, Entrez Gene ID(s) 10777	Unassigned	3.78	4.03	-1.19	0.2392	0.6732	4.31	4.03	1.21	0.1984	0.5259	3.78	3.7	1.06	0.6988	0.9254	4.31	3.7	1.53	0.0138	0.1542
TC0300007016.hg.1	ARPP21	Transcript Identified by AceView, Entrez Gene ID(s) 10777	Unassigned	4.26	4.28	-1.02	0.9226	0.9808	4.21	4.28	-1.05	0.7729	0.9164	4.26	4.42	-1.12	0.5241	0.8619	4.21	4.42	-1.16	0.412	0.745
TC0300007013.hg.1	ARPP21	cAMP-regulated phosphoprotein 21kDa	Multiple_Complex	6.7	6.82	-1.09	0.561	0.8655	6.91	6.82	1.06	0.6835	0.8774	6.7	6.99	-1.22	0.1882	0.6334	6.91	6.99	-1.06	0.6992	0.8999
TC0X00007535.hg.1	ARR3	arrestin 3, retinal (X-arrestin)	Multiple_Complex	5.32	4.75	1.48	0.0246	0.2894	4.6	4.75	-1.11	0.4849	0.7719	5.32	4.78	1.45	0.0323	0.336	4.6	4.78	-1.14	0.3946	0.7317
TC1100011643.hg.1	ARRB1	arrestin, beta 1	Multiple_Complex	10.72	10.8	-1.05	0.5716	0.8693	10.27	10.8	-1.44	0.0027	0.0504	10.72	10.71	1.01	0.9295	0.9833	10.27	10.71	-1.35	0.0078	0.1107
TC1700006638.hg.1	ARRB2	arrestin, beta 2	Multiple_Complex	13.96	13.81	1.11	0.2033	0.6417	13.77	13.81	-1.03	0.7069	0.8854	13.96	13.88	1.05	0.4864	0.8471	13.77	13.88	-1.08	0.3279	0.6845
TC0900009307.hg.1	ARRDC1	arrestin domain containing 1	Multiple_Complex	10.29	10.5	-1.15	0.2076	0.6456	10.86	10.5	1.28	0.0409	0.2435	10.29	10.19	1.08	0.4887	0.8476	10.86	10.19	1.59	0.0016	0.0418
TC0900012080.hg.1	ARRDC1-AS1	ARRDC1 antisense RNA 1	Multiple_Complex	8.47	8	1.39	0.0387	0.3525	8.27	8	1.21	0.1988	0.5266	8.47	8.28	1.14	0.3601	0.7826	8.27	8.28	-1.01	0.947	0.9858
TC1900007358.hg.1	ARRDC2	arrestin domain containing 2	Multiple_Complex	7.8	7.7	1.07	0.6383	0.8958	7.94	7.7	1.18	0.2697	0.6036	7.8	7.7	1.08	0.6164	0.8982	7.94	7.7	1.19	0.2576	0.621
TC0500011448.hg.1	ARRDC3	arrestin domain containing 3	Multiple_Complex	10.22	10.5	-1.22	0.0627	0.43	11	10.5	1.42	0.0046	0.0691	10.22	10.14	1.05	0.5842	0.8874	11	10.14	1.82	0.0001	0.0073
TC1500008470.hg.1	ARRDC4	arrestin domain containing 4	Coding	4.11	4.05	1.05	0.5968	0.8779	3.99	4.05	-1.04	0.6709	0.8712	4.11	4.08	1.03	0.7757	0.9474	3.99	4.08	-1.06	0.5052	0.8054
TC1900009371.hg.1	ARRDC5	arrestin domain containing 5	Coding	3.41	3.49	-1.06	0.6966	0.9178	3.41	3.49	-1.06	0.6951	0.8815	3.41	3.5	-1.06	0.6855	0.9211	3.41	3.5	-1.06	0.6841	0.8941
TC2200009170.hg.1	ARSA	arylsulfatase A	Multiple_Complex	4.27	4.03	1.18	0.1749	0.6155	4.38	4.03	1.27	0.0625	0.3062	4.27	4.18	1.07	0.5731	0.8833	4.38	4.18	1.15	0.2473	0.6116
TC0500011228.hg.1	ARSB	arylsulfatase B	Multiple_Complex	8.53	7.81	1.65	0.0003	0.0276	8.43	7.81	1.54	0.0009	0.0255	8.53	8.43	1.07	0.4741	0.8415	8.43	8.43	-1.01	0.9473	0.9858
TC0X00011338.hg.1	ARSD	arylsulfatase D	Multiple_Complex	9.62	10.1	-1.4	0.0084	0.1758	9.62	10.1	-1.39	0.0088	0.1024	9.62	9.74	-1.09	0.409	0.8066	9.62	9.74	-1.09	0.4252	0.7544
TC0X00011339.hg.1	ARSE	arylsulfatase E (chondrodysplasia punctata 1)	Multiple_Complex	3.82	3.52	1.23	0.0494	0.3913	3.77	3.52	1.19	0.0843	0.3573	3.82	3.85	-1.02	0.8149	0.9579	3.77	3.85	-1.05	0.5824	0.8474
TC0X00006489.hg.1	ARSF	arylsulfatase F	Coding	4.55	4.71	-1.12	0.294	0.719	4.51	4.71	-1.15	0.1949	0.5218	4.55	4.87	-1.25	0.0537	0.4142	4.51	4.87	-1.29	0.0336	0.2508
TC1700012295.hg.1	ARSG	arylsulfatase G	Multiple_Complex	4.24	4	1.18	0.1129	0.5306	4.3	4	1.23	0.0538	0.282	4.24	4.08	1.11	0.2901	0.7375	4.3	4.08	1.16	0.1475	0.4969
TC0X00006488.hg.1	ARSH	arylsulfatase family, member H	Multiple_Complex	5.04	5.03	1.01	0.9494	0.9875	4.81	5.03	-1.16	0.2001	0.5283	5.04	4.8	1.19	0.1556	0.5997	4.81	4.8	1.01	0.9211	0.9784
TC0500012467.hg.1	ARSI	arylsulfatase family, member I	Multiple_Complex	5.16	4.99	1.13	0.3471	0.7572	5.16	4.99	1.13	0.3336	0.6641	5.16	5.23	-1.05	0.6934	0.9233	5.16	5.23	-1.05	0.7146	0.906
TC0400011650.hg.1	ARSJ	arylsulfatase family, member J	Multiple_Complex	4.1	4.3	-1.15	0.307	0.7286	4.16	4.3	-1.11	0.4639	0.7593	4.1	4.19	-1.07	0.6423	0.9078	4.16	4.19	-1.02	0.8745	0.9641
TC0500008121.hg.1	ARSK	arylsulfatase family, member K	Multiple_Complex	8.86	8.78	1.05	0.6156	0.8847	8.91	8.78	1.09	0.3867	0.7037	8.86	8.88	-1.02	0.8692	0.9716	8.91	8.88	1.02	0.8305	0.948
TC1100006629.hg.1	ART1	ADP-ribosyltransferase 1	Multiple_Complex	6.2	6.22	-1.02	0.9539	0.9892	6.96	6.22	1.66	0.1245	0.4284	6.2	6.12	1.06	0.858	0.9676	6.96	6.12	1.79	0.0847	0.3892
TC0400007891.hg.1	ART3	ADP-ribosyltransferase 3	Multiple_Complex	4.38	4.58	-1.15	0.3709	0.7712	4.42	4.58	-1.11	0.4948	0.7774	4.38	4.55	-1.13	0.44	0.8247	4.42	4.55	-1.09	0.5778	0.8459
TC1200010019.hg.1	ART4	ADP-ribosyltransferase 4 (Dombrock blood group)	Multiple_Complex	3.6	3.66	-1.05	0.6048	0.88	3.75	3.66	1.07	0.4752	0.7655	3.6	3.98	-1.3	0.0126	0.2252	3.75	3.98	-1.17	0.1011	0.422
TC1100009855.hg.1	ART5	ADP-ribosyltransferase 5	Multiple_Complex	4.38	4.59	-1.16	0.3953	0.7865	4.33	4.59	-1.2	0.2945	0.6286	4.38	4.74	-1.28	0.1697	0.616	4.33	4.74	-1.32	0.1209	0.4568
TC0100008078.hg.1	ARTN	artemin	Multiple_Complex	5.19	5.21	-1.01	0.8986	0.9746	5.34	5.21	1.09	0.3975	0.713	5.19	5.09	1.07	0.5188	0.8591	5.34	5.09	1.19	0.1252	0.463
TC0100011953.hg.1	ARV1	ARV1 homolog, fatty acid homeostasis modulator	Multiple_Complex	13.37	13.17	1.15	0.151	0.5882	12.84	13.17	-1.25	0.0351	0.2233	13.37	13.33	1.03	0.7675	0.9459	12.84	13.33	-1.4	0.0046	0.0821
TC2200008008.hg.1	ARVCF	Zhang2013 ALT_ACCEPTOR, ALT_DONOR, coding, INTERNAL, intronic best transcript NM_001670	NonCoding	5.32	5.34	-1.01	0.9444	0.986	5.47	5.34	1.1	0.6425	0.8591	5.32	5.31	1.01	0.9782	0.9938	5.47	5.31	1.12	0.5762	0.8452
TC2200008007.hg.1	ARVCF	armadillo repeat gene deleted in velocardiofacial syndrome	Multiple_Complex	5.39	5.51	-1.09	0.5929	0.877	5.69	5.51	1.13	0.4575	0.7551	5.39	5.8	-1.33	0.1061	0.5267	5.69	5.8	-1.08	0.6525	0.8787
TC0X00009271.hg.1	ARX	aristaless related homeobox	Coding	5.49	5.72	-1.18	0.1915	0.6286	5.69	5.72	-1.02	0.8649	0.9545	5.49	5.93	-1.35	0.027	0.3146	5.69	5.93	-1.17	0.1947	0.5581
TC1000012496.hg.1	AS3MT	arsenite methyltransferase	Multiple_Complex	9.72	9.9	-1.13	0.301	0.7235	9	9.9	-1.86	0.0003	0.0123	9.72	8.98	1.67	0.0012	0.061	9	8.98	1.01	0.9	0.9725
TC0800009752.hg.1	ASAH1	N-acylsphingosine amidohydrolase (acid ceramidase) 1	Multiple_Complex	8.28	8.24	1.03	0.8033	0.9504	8.33	8.24	1.07	0.5861	0.8296	8.28	8.29	-1	0.9673	0.9911	8.33	8.29	1.03	0.7962	0.9368
TC1000010621.hg.1	ASAH2	N-acylsphingosine amidohydrolase (non-lysosomal ceramidase) 2	Multiple_Complex	7.75	7.22	1.45	0.0023	0.0952	7.52	7.22	1.23	0.0436	0.2517	7.75	7.56	1.14	0.1626	0.6066	7.52	7.56	-1.03	0.7529	0.9211
TC1000007619.hg.1	ASAH2B	N-acylsphingosine amidohydrolase (non-lysosomal ceramidase) 2B	Multiple_Complex	9.01	8.35	1.58	0.0015	0.074	8.65	8.35	1.24	0.0684	0.3199	9.01	8.61	1.32	0.024	0.2987	8.65	8.61	1.03	0.7794	0.9316
TC0800011830.hg.1	ASAP1	Memczak2013 ALT_ACCEPTOR, ALT_DONOR, coding, INTERNAL, intronic best transcript NM_018482	NonCoding	6.83	6.43	1.32	0.0789	0.467	6.99	6.43	1.48	0.0222	0.1735	6.83	6.71	1.09	0.5567	0.8747	6.99	6.71	1.22	0.1984	0.5633
TC0800011826.hg.1	ASAP1; ASAP1-IT2	ArfGAP with SH3 domain, ankyrin repeat and PH domain 1; ASAP1 intronic transcript 2	Multiple_Complex	12.1	12.55	-1.37	0.0103	0.1966	13.16	12.55	1.53	0.0018	0.0379	12.1	12.65	-1.47	0.0032	0.1145	13.16	12.65	1.42	0.0054	0.09
TC0200006643.hg.1	ASAP2	ArfGAP with SH3 domain, ankyrin repeat and PH domain 2	Multiple_Complex	8.87	8.89	-1.01	0.9446	0.986	9.1	8.89	1.16	0.3536	0.679	8.87	8.77	1.07	0.6488	0.9097	9.1	8.77	1.26	0.1627	0.5174
TC0100013281.hg.1	ASAP3	ArfGAP with SH3 domain, ankyrin repeat and PH domain 3	Multiple_Complex	8.61	8.71	-1.07	0.6132	0.8839	8.42	8.71	-1.23	0.1638	0.4847	8.61	8.74	-1.09	0.5224	0.8609	8.42	8.74	-1.25	0.1317	0.4735
TC0200011287.hg.1	ASB1	ankyrin repeat and SOCS box containing 1	Multiple_Complex	7.42	7.2	1.16	0.4086	0.7944	7.15	7.2	-1.04	0.8477	0.9472	7.42	7.31	1.08	0.6638	0.9141	7.15	7.31	-1.11	0.5538	0.834
TC1400010033.hg.1	ASB2	ankyrin repeat and SOCS box containing 2	Multiple_Complex	3.54	3.97	-1.35	0.0309	0.3194	3.76	3.97	-1.16	0.2351	0.5704	3.54	3.71	-1.12	0.3575	0.7807	3.76	3.71	1.04	0.7614	0.9234
TC0200016669.hg.1	ASB3	ankyrin repeat and SOCS box containing 3	Multiple_Complex	10.5	10.47	1.02	0.8297	0.9567	10.14	10.47	-1.26	0.035	0.2232	10.5	10.53	-1.02	0.8469	0.9648	10.14	10.53	-1.31	0.0176	0.1777
TC0700008389.hg.1	ASB4	ankyrin repeat and SOCS box containing 4	Multiple_Complex	4.76	5.18	-1.35	0.0783	0.4663	4.57	5.18	-1.54	0.0185	0.1564	4.76	5.06	-1.23	0.1938	0.6402	4.57	5.06	-1.41	0.048	0.2998
TC0400012478.hg.1	ASB5	ankyrin repeat and SOCS box containing 5	Multiple_Complex	3.92	3.79	1.09	0.5136	0.8435	3.63	3.79	-1.12	0.3959	0.7112	3.92	3.68	1.19	0.2248	0.6766	3.63	3.68	-1.04	0.7947	0.9366
TC0900011705.hg.1	ASB6	ankyrin repeat and SOCS box containing 6	Multiple_Complex	10.26	9.77	1.4	0.0776	0.4648	9.96	9.77	1.13	0.4722	0.7639	10.26	10.13	1.1	0.5996	0.8927	9.96	10.13	-1.12	0.503	0.804
TC1500008545.hg.1	ASB7	ankyrin repeat and SOCS box containing 7	Multiple_Complex	9.12	9.24	-1.09	0.3919	0.7837	9.08	9.24	-1.11	0.2929	0.6266	9.12	9.06	1.04	0.7028	0.9255	9.08	9.06	1.02	0.864	0.9608
TC1200010569.hg.1	ASB8	ankyrin repeat and SOCS box containing 8	Multiple_Complex	12.12	11.85	1.21	0.0479	0.3869	11.84	11.85	-1	0.9918	0.998	12.12	11.92	1.14	0.1357	0.5746	11.84	11.92	-1.06	0.5253	0.8168
TC0X00011353.hg.1	ASB9	ankyrin repeat and SOCS box containing 9	Multiple_Complex	8.32	8.39	-1.05	0.7482	0.934	8.15	8.39	-1.18	0.2699	0.6036	8.32	8.09	1.17	0.2944	0.7417	8.15	8.09	1.04	0.7941	0.9363
TC0700013063.hg.1	ASB10	ankyrin repeat and SOCS box containing 10	Coding	6.73	6.85	-1.09	0.571	0.8693	6.6	6.85	-1.19	0.2525	0.5871	6.73	6.94	-1.16	0.329	0.7663	6.6	6.94	-1.26	0.13	0.4707
TC0X00009123.hg.1	ASB11	ankyrin repeat and SOCS box containing 11, E3 ubiquitin protein ligase	Coding	4.1	4.08	1.01	0.941	0.9855	4	4.08	-1.06	0.6401	0.8581	4.1	3.83	1.2	0.1723	0.6182	4	3.83	1.12	0.3801	0.7211
TC0X00009878.hg.1	ASB12	ankyrin repeat and SOCS box containing 12	Coding	3.95	3.85	1.07	0.6666	0.9065	3.79	3.85	-1.05	0.7641	0.9128	3.95	3.78	1.12	0.4637	0.8368	3.79	3.78	1	0.9917	0.9977
TC1000009677.hg.1	ASB13	ankyrin repeat and SOCS box containing 13	Multiple_Complex	7.73	7.33	1.32	0.0304	0.3169	7.58	7.33	1.19	0.1417	0.4544	7.73	7.6	1.1	0.4079	0.8056	7.58	7.6	-1.01	0.9321	0.9819
TC0300011266.hg.1	ASB14	ankyrin repeat and SOCS box containing 14	Multiple_Complex	3.4	3.57	-1.13	0.5616	0.8656	3.63	3.57	1.05	0.8236	0.9386	3.4	3.48	-1.06	0.7838	0.9496	3.63	3.48	1.11	0.596	0.8538
TC0700008961.hg.1	ASB15	ankyrin repeat and SOCS box containing 15	Coding	4.95	4.98	-1.02	0.8549	0.9619	5.25	4.98	1.21	0.0726	0.3294	4.95	5.14	-1.14	0.1978	0.645	5.25	5.14	1.08	0.4276	0.756
TC1700007983.hg.1	ASB16	ankyrin repeat and SOCS box containing 16	Coding	4.61	5.16	-1.46	0.0057	0.1476	5.32	5.16	1.11	0.3341	0.6646	4.61	4.92	-1.24	0.0712	0.4576	5.32	4.92	1.31	0.0297	0.236
TC1700010814.hg.1	ASB16-AS1	ASB16 antisense RNA 1	Multiple_Complex	9.46	8.8	1.57	0.0022	0.0923	9.06	8.8	1.2	0.1281	0.434	9.46	8.7	1.69	0.0008	0.0475	9.06	8.7	1.29	0.0414	0.2799
TC0100014626.hg.1	ASB17	ankyrin repeat and SOCS box containing 17	Multiple_Complex	3.51	3.61	-1.07	0.7461	0.9337	3.87	3.61	1.19	0.4138	0.7249	3.51	4.01	-1.41	0.132	0.5691	3.87	4.01	-1.1	0.6524	0.8787
TC0200016161.hg.1	ASB18	ankyrin repeat and SOCS box containing 18	Multiple_Complex	5.59	5.31	1.22	0.2149	0.6532	5.59	5.31	1.21	0.2282	0.5622	5.59	5.29	1.24	0.1911	0.6367	5.59	5.29	1.23	0.2031	0.568
TC1000010982.hg.1	ASCC1	Transcript Identified by AceView, Entrez Gene ID(s) 51008	Coding	4.61	4.79	-1.13	0.4596	0.8213	4.9	4.79	1.08	0.633	0.8544	4.61	4.73	-1.08	0.6394	0.907	4.9	4.73	1.13	0.4543	0.7737
TC1000010980.hg.1	ASCC1	activating signal cointegrator 1 complex subunit 1	Multiple_Complex	11.14	11.27	-1.1	0.2865	0.714	10.88	11.27	-1.31	0.0095	0.1067	11.14	11.42	-1.22	0.0376	0.3582	10.88	11.42	-1.46	0.0013	0.037
TC2200008411.hg.1	ASCC2	activating signal cointegrator 1 complex subunit 2	Multiple_Complex	11.34	11.44	-1.07	0.4918	0.8328	11.36	11.44	-1.06	0.5692	0.8215	11.34	11.42	-1.05	0.6006	0.8927	11.36	11.42	-1.04	0.6866	0.8957
TC0600012671.hg.1	ASCC3	activating signal cointegrator 1 complex subunit 3	Multiple_Complex	10.51	10.66	-1.11	0.3848	0.7794	10.46	10.66	-1.15	0.2586	0.5941	10.51	10.3	1.16	0.2304	0.682	10.46	10.3	1.12	0.3462	0.6983
TC0600012674.hg.1	ASCC3	Memczak2013 ALT_ACCEPTOR, ALT_DONOR, coding, INTERNAL, intronic best transcript NM_006828	NonCoding	3.35	3.28	1.05	0.7202	0.9257	3.58	3.28	1.24	0.1764	0.4996	3.35	3.42	-1.05	0.7658	0.9457	3.58	3.42	1.12	0.4496	0.7705
TC1200008650.hg.1	ASCL1	achaete-scute family bHLH transcription factor 1	Multiple_Complex	3.37	3.45	-1.06	0.6345	0.8942	3.18	3.45	-1.2	0.1481	0.4637	3.37	3.5	-1.09	0.4704	0.8403	3.18	3.5	-1.24	0.0984	0.4163
TC1100009791.hg.1	ASCL2	achaete-scute family bHLH transcription factor 2	Coding	3.93	4.01	-1.06	0.6364	0.8948	3.86	4.01	-1.11	0.3893	0.7058	3.93	4.2	-1.2	0.15	0.5923	3.86	4.2	-1.26	0.078	0.377
TC1100010048.hg.1	ASCL3	achaete-scute family bHLH transcription factor 3	Coding	4.17	3.95	1.17	0.4668	0.824	4.28	3.95	1.26	0.2865	0.6207	4.17	3.94	1.18	0.4463	0.8281	4.28	3.94	1.27	0.2722	0.6337
TC1200008753.hg.1	ASCL4	achaete-scute family bHLH transcription factor 4	Coding	3.8	4.03	-1.17	0.1332	0.5657	4.07	4.03	1.03	0.7647	0.9129	3.8	3.78	1.01	0.8864	0.9753	4.07	3.78	1.22	0.0645	0.3439
TC0100016902.hg.1	ASCL5	achaete-scute family bHLH transcription factor 5	Multiple_Complex	4.87	5.29	-1.34	0.0414	0.363	4.98	5.29	-1.24	0.114	0.409	4.87	5.06	-1.14	0.315	0.7551	4.98	5.06	-1.06	0.6724	0.8884
TC0600009279.hg.1	ASF1A	anti-silencing function 1A histone chaperone	Multiple_Complex	12.32	11.95	1.29	0.0104	0.1966	11.91	11.95	-1.02	0.7944	0.9264	12.32	12.13	1.14	0.1355	0.5742	11.91	12.13	-1.16	0.0962	0.4127
TC1900009807.hg.1	ASF1B	anti-silencing function 1B histone chaperone	Multiple_Complex	12.46	12.51	-1.04	0.6335	0.894	12.39	12.51	-1.09	0.3003	0.6342	12.46	12.33	1.09	0.2799	0.728	12.39	12.33	1.04	0.5994	0.8554
TC1700009618.hg.1	ASGR1	asialoglycoprotein receptor 1	Multiple_Complex	5.96	6.12	-1.12	0.301	0.7235	5.74	6.12	-1.3	0.0298	0.2063	5.96	6.28	-1.25	0.0563	0.4205	5.74	6.28	-1.45	0.0052	0.0882
TC1700009613.hg.1	ASGR2	asialoglycoprotein receptor 2	Multiple_Complex	4.91	5.24	-1.26	0.1655	0.6038	5.05	5.24	-1.14	0.4018	0.7167	4.91	5.03	-1.09	0.6008	0.8928	5.05	5.03	1.01	0.9322	0.9819
TC0100015957.hg.1	ASH1L; MIR555	ash1 (absent, small, or homeotic)-like (Drosophila); microRNA 555	Multiple_Complex	9.62	9.56	1.04	0.7312	0.9284	9.57	9.56	1	0.9759	0.9928	9.62	9.61	1.01	0.9246	0.9826	9.57	9.61	-1.03	0.8262	0.9477
TC0100010129.hg.1	ASH1L-AS1	ASH1L antisense RNA 1	NonCoding	6.68	6.58	1.07	0.6994	0.918	6.88	6.58	1.23	0.2688	0.6033	6.68	6.84	-1.12	0.54	0.8683	6.88	6.84	1.03	0.8895	0.9691
TC0800007321.hg.1	ASH2L	ash2 (absent, small, or homeotic)-like (Drosophila)	Multiple_Complex	9.81	10.13	-1.25	0.0643	0.4325	9.72	10.13	-1.33	0.025	0.1865	9.81	9.89	-1.06	0.6089	0.8957	9.72	9.89	-1.13	0.2966	0.657
TC1200007594.hg.1	ASIC1	acid sensing ion channel 1	Multiple_Complex	6.35	6.28	1.05	0.8026	0.9503	6.03	6.28	-1.19	0.3921	0.7076	6.35	5.37	1.97	0.0059	0.1541	6.03	5.37	1.58	0.038	0.2667
TC1700010371.hg.1	ASIC2	acid sensing ion channel 2	Multiple_Complex	5.65	5.28	1.3	0.2593	0.6928	5.51	5.28	1.17	0.4829	0.7711	5.65	5.61	1.03	0.8922	0.9765	5.51	5.61	-1.08	0.7469	0.9193
TC0700009691.hg.1	ASIC3	acid sensing ion channel 3	Multiple_Complex	5.19	4.8	1.31	0.0863	0.4818	5.03	4.8	1.17	0.2986	0.6323	5.19	4.8	1.31	0.0827	0.4795	5.03	4.8	1.17	0.2879	0.6481
TC0200010853.hg.1	ASIC4	acid sensing ion channel family member 4	Multiple_Complex	5.48	5.09	1.31	0.082	0.4721	5.12	5.09	1.02	0.862	0.9534	5.48	4.89	1.5	0.016	0.2515	5.12	4.89	1.18	0.2678	0.6294
TC0400012212.hg.1	ASIC5	acid sensing ion channel family member 5	Coding	3.68	3.54	1.1	0.4387	0.8125	3.39	3.54	-1.11	0.3978	0.7131	3.68	3.76	-1.06	0.6074	0.8954	3.39	3.76	-1.29	0.0527	0.3142
TC2000009911.hg.1	ASIP	agouti signaling protein	Coding	5.49	5.35	1.1	0.4713	0.8248	5.33	5.35	-1.01	0.9384	0.9817	5.49	5.26	1.18	0.2425	0.6934	5.33	5.26	1.06	0.6846	0.8945
TC0700013380.hg.1	ASL	argininosuccinate lyase	Multiple_Complex	10.42	10.52	-1.07	0.4168	0.8002	10.39	10.52	-1.1	0.2844	0.619	10.42	10.35	1.05	0.5585	0.8752	10.39	10.35	1.03	0.7561	0.9223
TC0Y00007321.hg.1	ASMT	Homo sapiens acetylserotonin O-methyltransferase (ASMT), transcript variant 2, mRNA.	Coding	4.74	4.82	-1.06	0.668	0.9066	4.84	4.82	1.01	0.9266	0.9774	4.74	4.92	-1.13	0.3488	0.7762	4.84	4.92	-1.06	0.6631	0.8835
TC0X00006460.hg.1	ASMT; AKAP17A	acetylserotonin O-methyltransferase; A kinase (PRKA) anchor protein 17A	Multiple_Complex	4.15	4.31	-1.12	0.4123	0.797	4.18	4.31	-1.1	0.4791	0.7684	4.15	4.19	-1.02	0.8617	0.9682	4.18	4.19	-1.01	0.9549	0.9883
TC0Y00007320.hg.1	ASMT; SFRS17AandASMT	Homo sapiens acetylserotonin O-methyltransferase (ASMT), transcript variant 1, mRNA.; Homo sapiens acetylserotonin O-methyltransferase (ASMT), transcript variant 3, mRNA.; acetylserotonin O-methyltransferase [Source:HGNC Symbol;Acc:HGNC:750]; Homo sapiens acetylserotonin O-methyltransferase, mRNA (cDNA clone MGC:2145 IMAGE:3356470), complete cds.; Transcript Identified by AceView, Entrez Gene ID(…	Multiple_Complex	4.15	4.31	-1.12	0.4123	0.797	4.18	4.31	-1.1	0.4791	0.7684	4.15	4.19	-1.02	0.8617	0.9682	4.18	4.19	-1.01	0.9549	0.9883
TC0X00008910.hg.1	ASMTL	acetylserotonin O-methyltransferase-like	Multiple_Complex	8.6	9.01	-1.34	0.0788	0.4669	9.43	9.01	1.33	0.0817	0.3513	8.6	8.71	-1.08	0.6111	0.8959	9.43	8.71	1.65	0.0077	0.1103
TC0Y00006884.hg.1	ASMTL	acetylserotonin O-methyltransferase-like	Multiple_Complex	8.6	9.01	-1.34	0.0788	0.4669	9.43	9.01	1.33	0.0817	0.3513	8.6	8.71	-1.08	0.6111	0.8959	9.43	8.71	1.65	0.0077	0.1103
TC1900007089.hg.1	ASNA1	arsA arsenite transporter, ATP-binding, homolog 1 (bacterial)	Multiple_Complex	13.28	13.05	1.17	0.0849	0.4784	13.08	13.05	1.02	0.798	0.9282	13.28	13.16	1.09	0.3377	0.7721	13.08	13.16	-1.06	0.5262	0.817
TC0700011876.hg.1	ASNS	asparagine synthetase (glutamine-hydrolyzing)	Multiple_Complex	12.09	12.46	-1.29	0.0137	0.2247	12.96	12.46	1.41	0.0028	0.0514	12.09	12.49	-1.32	0.0095	0.194	12.96	12.49	1.38	0.004	0.0752
TC0200010252.hg.1	ASNSD1	asparagine synthetase domain containing 1	Multiple_Complex	10.88	11.06	-1.13	0.2237	0.6601	11.12	11.06	1.04	0.6766	0.8736	10.88	11.2	-1.25	0.0457	0.3877	11.12	11.2	-1.06	0.5764	0.8453
TC1700006583.hg.1	ASPA	aspartoacylase	Coding	4.06	4.25	-1.14	0.3274	0.7417	4.15	4.25	-1.07	0.6049	0.8404	4.06	4.14	-1.06	0.6704	0.9163	4.15	4.14	1.01	0.9536	0.9881
TC1900011208.hg.1	ASPDH	aspartate dehydrogenase domain containing	Multiple_Complex	5.31	5.25	1.04	0.7436	0.933	5.47	5.25	1.16	0.2618	0.5972	5.31	5.38	-1.05	0.7184	0.9306	5.47	5.38	1.06	0.6373	0.8717
TC1400010696.hg.1	ASPG	asparaginase	Multiple_Complex	3.82	3.73	1.07	0.6492	0.8992	3.86	3.73	1.09	0.5412	0.8048	3.82	3.83	-1.01	0.9586	0.9888	3.86	3.83	1.02	0.914	0.9759
TC0800010607.hg.1	ASPH	aspartate beta-hydroxylase	Multiple_Complex	15.04	14.55	1.41	0.0022	0.0921	14.81	14.55	1.2	0.0506	0.2727	15.04	14.97	1.05	0.5377	0.8672	14.81	14.97	-1.11	0.216	0.5828
TC1600007431.hg.1	ASPHD1	aspartate beta-hydroxylase domain containing 1	Multiple_Complex	10.16	9.59	1.49	0.0008	0.0515	9.9	9.59	1.24	0.0257	0.1893	10.16	9.87	1.23	0.0319	0.3345	9.9	9.87	1.02	0.7978	0.9372
TC2200006947.hg.1	ASPHD2	aspartate beta-hydroxylase domain containing 2	Multiple_Complex	4.37	4.53	-1.12	0.3895	0.7822	4.41	4.53	-1.08	0.5204	0.793	4.37	4.51	-1.1	0.4394	0.8244	4.41	4.51	-1.07	0.5802	0.847
TC0100016831.hg.1	ASPM	abnormal spindle microtubule assembly	Multiple_Complex	12.07	12.2	-1.09	0.2656	0.6983	12.16	12.2	-1.02	0.7727	0.9164	12.07	11.98	1.06	0.4349	0.8221	12.16	11.98	1.14	0.1221	0.4583
TC0900010797.hg.1	ASPN	asporin	Coding	3.25	3.28	-1.02	0.8547	0.9619	3.26	3.28	-1.01	0.9214	0.9764	3.25	3.25	-1	0.9988	0.9998	3.26	3.25	1.01	0.9338	0.9825
TC0200012980.hg.1	ASPRV1; PCBP1-AS1	aspartic peptidase, retroviral-like 1; PCBP1 antisense RNA 1	Multiple_Complex	7.13	6.82	1.24	0.2038	0.6425	6.9	6.82	1.06	0.7123	0.888	7.13	7.02	1.08	0.6513	0.9103	6.9	7.02	-1.08	0.614	0.8618
TC1700009215.hg.1	ASPSCR1	alveolar soft part sarcoma chromosome region, candidate 1	Multiple_Complex	5.05	5.33	-1.22	0.1638	0.6016	5.07	5.33	-1.2	0.197	0.5244	5.05	5.19	-1.1	0.4645	0.8373	5.07	5.19	-1.09	0.5375	0.8243
TC1100007844.hg.1	ASRGL1	asparaginase like 1	Multiple_Complex	6.84	7.05	-1.16	0.331	0.7439	7.31	7.05	1.2	0.2367	0.5721	6.84	7.14	-1.23	0.1782	0.624	7.31	7.14	1.13	0.4255	0.7544
TC0900008953.hg.1	ASS1	argininosuccinate synthase 1	Multiple_Complex	8.53	8.71	-1.14	0.1883	0.6271	8.97	8.71	1.19	0.082	0.3522	8.53	8.69	-1.12	0.253	0.7037	8.97	8.69	1.21	0.0591	0.3298
TC0300012435.hg.1	ASTE1	asteroid homolog 1 (Drosophila)	Multiple_Complex	8.18	8.42	-1.18	0.2554	0.6889	9.26	8.42	1.79	0.0019	0.0404	8.18	8.22	-1.03	0.8545	0.9665	9.26	8.22	2.06	0.0005	0.0181
TC0200013510.hg.1	ASTL	astacin-like metallo-endopeptidase (M12 family)	Multiple_Complex	7.32	7.16	1.12	0.2745	0.705	7.08	7.16	-1.06	0.5631	0.8179	7.32	7.27	1.04	0.7102	0.9281	7.08	7.27	-1.14	0.2008	0.5657
TC0100016503.hg.1	ASTN1	astrotactin 1	Multiple_Complex	4.03	4.07	-1.03	0.8499	0.9613	4.12	4.07	1.03	0.8496	0.948	4.03	4.18	-1.12	0.5139	0.8571	4.12	4.18	-1.05	0.7787	0.9312
TC0900011340.hg.1	ASTN2	astrotactin 2	Multiple_Complex	9.3	9.26	1.03	0.8183	0.9539	8.73	9.26	-1.44	0.0075	0.0931	9.3	8.96	1.26	0.0582	0.4235	8.73	8.96	-1.17	0.1676	0.5245
TC1200010198.hg.1	ASUN	asunder spermatogenesis regulator	Multiple_Complex	13.96	13.81	1.11	0.2077	0.6456	13.82	13.81	1.01	0.9407	0.9826	13.96	13.96	1	0.9855	0.9957	13.82	13.96	-1.1	0.2386	0.6032
TC2000007117.hg.1	ASXL1	additional sex combs like transcriptional regulator 1	Multiple_Complex	11.08	11.09	-1	0.9927	0.9974	10.96	11.09	-1.09	0.2915	0.6258	11.08	11.23	-1.11	0.2231	0.6739	10.96	11.23	-1.21	0.0386	0.2694
TC0200016645.hg.1	ASXL2	additional sex combs like transcriptional regulator 2	Multiple_Complex	11.34	11.63	-1.22	0.0425	0.366	11.59	11.63	-1.03	0.7685	0.9149	11.34	11.6	-1.2	0.0649	0.443	11.59	11.6	-1	0.9659	0.9906
TC1800007052.hg.1	ASXL3	additional sex combs like transcriptional regulator 3	Multiple_Complex	3.55	3.33	1.16	0.387	0.781	3.91	3.33	1.49	0.0367	0.2296	3.55	3.75	-1.15	0.4124	0.8085	3.91	3.75	1.12	0.5122	0.8095
TC0700012370.hg.1	ASZ1	ankyrin repeat, SAM and basic leucine zipper domain containing 1	Multiple_Complex	3.97	3.63	1.27	0.1602	0.5975	3.93	3.63	1.23	0.2152	0.5482	3.97	3.71	1.2	0.2757	0.723	3.93	3.71	1.16	0.3608	0.7071
TC1000012575.hg.1	ATAD1	ATPase family, AAA domain containing 1	Multiple_Complex	12.02	12.02	1	0.9887	0.9973	11.84	12.02	-1.13	0.1346	0.4449	12.02	12.12	-1.07	0.3952	0.8009	11.84	12.12	-1.22	0.0312	0.2405
TC0800011679.hg.1	ATAD2	ATPase family, AAA domain containing 2	Multiple_Complex	10.97	11.81	-1.79	3.92e-05	0.0074	11.59	11.81	-1.17	0.0822	0.3528	10.97	11.7	-1.66	0.0001	0.0133	11.59	11.7	-1.08	0.3597	0.707
TC0200011965.hg.1	ATAD2B	ATPase family, AAA domain containing 2B	Multiple_Complex	8.2	8.27	-1.05	0.5929	0.877	8.17	8.27	-1.07	0.4493	0.7494	8.2	8.13	1.05	0.535	0.866	8.17	8.13	1.03	0.6925	0.8974
TC0100018157.hg.1	ATAD3A	ATPase family, AAA domain containing 3A	Multiple_Complex	11.97	11.92	1.04	0.6817	0.9112	11.83	11.92	-1.06	0.5209	0.7931	11.97	11.88	1.06	0.5124	0.8571	11.83	11.88	-1.04	0.6916	0.8974
TC0100018156.hg.1	ATAD3B	ATPase family, AAA domain containing 3B	Multiple_Complex	10.2	10.01	1.15	0.1321	0.5645	10.03	10.01	1.02	0.8133	0.9349	10.2	10.19	1.01	0.9247	0.9826	10.03	10.19	-1.12	0.2207	0.5871
TC0100006517.hg.1	ATAD3C	ATPase family, AAA domain containing 3C	Multiple_Complex	4.68	4.94	-1.2	0.0965	0.5003	4.59	4.94	-1.27	0.0358	0.2259	4.68	4.78	-1.08	0.4747	0.8417	4.59	4.78	-1.14	0.2079	0.5731
TC1700007469.hg.1	ATAD5	ATPase family, AAA domain containing 5	Multiple_Complex	8.91	9.15	-1.18	0.1463	0.582	9.1	9.15	-1.04	0.7441	0.9038	8.91	9.11	-1.15	0.218	0.6685	9.1	9.11	-1.01	0.945	0.9853
TC0600014098.hg.1	ATAT1	alpha tubulin acetyltransferase 1	Multiple_Complex	7.67	7.22	1.36	0.0365	0.344	7.12	7.22	-1.07	0.597	0.8354	7.67	7.48	1.14	0.3416	0.7734	7.12	7.48	-1.29	0.0768	0.3744
TC1900006660.hg.1	ATCAY	ataxia, cerebellar, Cayman type	Multiple_Complex	4.95	5.14	-1.14	0.36	0.7673	5.09	5.14	-1.03	0.8103	0.9332	4.95	5.12	-1.13	0.3997	0.8027	5.09	5.12	-1.02	0.8714	0.9634
TC1000012056.hg.1	ATE1	arginyltransferase 1	Multiple_Complex	10.4	10.75	-1.27	0.0252	0.2923	10.15	10.75	-1.51	0.0013	0.0312	10.4	10.45	-1.04	0.71	0.928	10.15	10.45	-1.23	0.0465	0.2949
TC1200007622.hg.1	ATF1	activating transcription factor 1	Multiple_Complex	11.77	11.51	1.2	0.0655	0.4352	11.69	11.51	1.14	0.1679	0.4913	11.77	11.7	1.05	0.5811	0.8865	11.69	11.7	-1	0.9811	0.9949
TC0200015009.hg.1	ATF2	activating transcription factor 2	Multiple_Complex	13.1	13.07	1.02	0.8035	0.9504	12.99	13.07	-1.06	0.4611	0.7569	13.1	12.94	1.12	0.1828	0.6286	12.99	12.94	1.03	0.6863	0.8955
TC0100011533.hg.1	ATF3	activating transcription factor 3	Multiple_Complex	6.26	5.97	1.22	0.265	0.6983	8.03	5.97	4.19	1.53e-05	0.0017	6.26	6.31	-1.04	0.8312	0.9616	8.03	6.31	3.29	6.5e-05	0.0047
TC2200007406.hg.1	ATF4	activating transcription factor 4	Multiple_Complex	12.49	12.68	-1.14	0.1484	0.5844	12.89	12.68	1.16	0.1053	0.394	12.49	12.64	-1.11	0.2216	0.6725	12.89	12.64	1.19	0.0686	0.3545
TC1900008564.hg.1	ATF5; MIR4751	activating transcription factor 5; microRNA 4751	Multiple_Complex	10.69	10	1.62	0.0007	0.0444	10.42	10	1.34	0.0127	0.1263	10.69	10.6	1.07	0.4997	0.852	10.42	10.6	-1.13	0.2304	0.5956
TC0100010369.hg.1	ATF6	activating transcription factor 6	Multiple_Complex	11.76	11.65	1.08	0.344	0.7541	11.83	11.65	1.13	0.1349	0.4453	11.76	11.73	1.02	0.7941	0.9523	11.83	11.73	1.07	0.3852	0.7241
TC0600014267.hg.1	ATF6B	activating transcription factor 6 beta	Multiple_Complex	13.06	12.94	1.09	0.3157	0.7347	12.87	12.94	-1.05	0.5802	0.8272	13.06	12.65	1.32	0.0061	0.1563	12.87	12.65	1.16	0.086	0.3916
TC1200010809.hg.1	ATF7; NPFF	activating transcription factor 7; neuropeptide FF-amide peptide precursor	Multiple_Complex	8.58	8.65	-1.05	0.7309	0.9283	8.53	8.65	-1.08	0.5812	0.8276	8.58	8.77	-1.14	0.3564	0.7795	8.53	8.77	-1.18	0.2646	0.6264
TC1200006935.hg.1	ATF7IP	activating transcription factor 7 interacting protein	Multiple_Complex	12.84	13.36	-1.43	0.0104	0.1969	13.04	13.36	-1.25	0.077	0.3397	12.84	13.22	-1.3	0.0434	0.3777	13.04	13.22	-1.13	0.2921	0.6526
TC1600006870.hg.1	ATF7IP2	activating transcription factor 7 interacting protein 2	Multiple_Complex	6.88	7.62	-1.68	0.0098	0.1911	7.29	7.62	-1.26	0.1796	0.5047	6.88	7.17	-1.22	0.2361	0.687	7.29	7.17	1.09	0.6042	0.8573
TC1100011192.hg.1	ATG2A	autophagy related 2A	Multiple_Complex	9.12	9.28	-1.12	0.2732	0.7042	9.43	9.28	1.11	0.3072	0.6409	9.12	9.11	1.01	0.9447	0.986	9.43	9.11	1.25	0.0454	0.2919
TC1400010100.hg.1	ATG2B	autophagy related 2B	Multiple_Complex	8.35	8.45	-1.07	0.5217	0.8477	8.08	8.45	-1.29	0.0253	0.1876	8.35	8.11	1.19	0.1097	0.5349	8.08	8.11	-1.02	0.8173	0.9448
TC0300012000.hg.1	ATG3	autophagy related 3	Multiple_Complex	13.09	12.78	1.24	0.0551	0.4067	13.64	12.78	1.82	0.0002	0.0086	13.09	13.5	-1.33	0.018	0.2642	13.64	13.5	1.1	0.3388	0.6938
TC0X00008081.hg.1	ATG4A	autophagy related 4A, cysteine peptidase	Multiple_Complex	9.65	9.4	1.19	0.1354	0.5696	9.51	9.4	1.08	0.5026	0.7835	9.65	9.62	1.02	0.8569	0.9672	9.51	9.62	-1.08	0.4688	0.7827
TC0200011419.hg.1	ATG4B	autophagy related 4B, cysteine peptidase	Multiple_Complex	10.1	10.12	-1.02	0.8431	0.9602	10.3	10.12	1.13	0.1649	0.4863	10.1	9.94	1.11	0.2346	0.6851	10.3	9.94	1.28	0.0152	0.164
TC0100008564.hg.1	ATG4C	autophagy related 4C, cysteine peptidase	Multiple_Complex	8.67	8.7	-1.02	0.8804	0.9698	8.1	8.7	-1.52	0.006	0.0807	8.67	8.53	1.11	0.4084	0.8061	8.1	8.53	-1.35	0.0311	0.2405
TC1900006989.hg.1	ATG4D	autophagy related 4D, cysteine peptidase	Multiple_Complex	11.45	11.11	1.26	0.0299	0.3157	11.34	11.11	1.17	0.116	0.4129	11.45	11.39	1.04	0.6653	0.9148	11.34	11.39	-1.04	0.7064	0.9034
TC0600012731.hg.1	ATG5	autophagy related 5	Multiple_Complex	9.97	9.82	1.11	0.3486	0.7582	9.87	9.82	1.03	0.7576	0.9097	9.97	10.01	-1.03	0.762	0.9442	9.87	10.01	-1.11	0.3514	0.7016
TC0300006605.hg.1	ATG7	autophagy related 7	Multiple_Complex	9.97	9.93	1.03	0.8322	0.9572	9.99	9.93	1.05	0.7169	0.8902	9.97	10.08	-1.08	0.5362	0.8667	9.99	10.08	-1.06	0.6379	0.872
TC0200016775.hg.1	ATG9A	autophagy related 9A	Multiple_Complex	12.92	13.17	-1.18	0.0854	0.48	12.75	13.17	-1.34	0.0088	0.1024	12.92	13.11	-1.14	0.1781	0.624	12.75	13.11	-1.28	0.0188	0.1839
TC0700013051.hg.1	ATG9B	autophagy related 9B	Multiple_Complex	3.81	3.78	1.02	0.9057	0.9766	3.61	3.78	-1.13	0.4442	0.7459	3.81	3.8	1.01	0.9559	0.9882	3.61	3.8	-1.14	0.4094	0.7431
TC0500007945.hg.1	ATG10	autophagy related 10	Multiple_Complex	7.63	7.45	1.13	0.2305	0.6662	7.11	7.45	-1.27	0.0386	0.2355	7.63	7.55	1.06	0.5807	0.8865	7.11	7.55	-1.36	0.0121	0.1422
TC0500011759.hg.1	ATG12	autophagy related 12	Multiple_Complex	11.14	11.14	1	0.9689	0.9934	11.15	11.14	1.01	0.918	0.9743	11.14	11.2	-1.04	0.7218	0.9317	11.15	11.2	-1.04	0.7699	0.9267
TC1100007457.hg.1	ATG13	autophagy related 13	Multiple_Complex	11.47	11.77	-1.23	0.0212	0.2737	12.18	11.77	1.32	0.0048	0.0708	11.47	11.74	-1.21	0.033	0.3395	12.18	11.74	1.35	0.0032	0.0658
TC1400009256.hg.1	ATG14	autophagy related 14	Multiple_Complex	9.98	9.85	1.09	0.3666	0.7693	10.11	9.85	1.2	0.0868	0.3617	9.98	9.87	1.08	0.4162	0.8109	10.11	9.87	1.19	0.1016	0.4226
TSUnmapped00000225.hg.1	ATG16L1	autophagy related 16-like 1	Coding	5.61	5.58	1.02	0.8845	0.9712	5.35	5.58	-1.18	0.3092	0.6424	5.61	5.34	1.21	0.2354	0.6862	5.35	5.34	1.01	0.9656	0.9905
TSUnmapped00000048.hg.1	ATG16L1	autophagy related 16-like 1	Coding	4.9	4.69	1.15	0.1365	0.5705	4.81	4.69	1.09	0.349	0.6771	4.9	4.77	1.09	0.3315	0.7676	4.81	4.77	1.03	0.7131	0.9054
TSUnmapped00000530.hg.1	ATG16L1	autophagy related 16-like 1	Coding	8.97	8.86	1.08	0.4234	0.8041	8.87	8.86	1.01	0.9479	0.9857	8.97	8.88	1.07	0.5127	0.8571	8.87	8.88	-1.01	0.9302	0.9814
TSUnmapped00000421.hg.1	ATG16L1	autophagy related 16-like 1	Coding	10.12	10.08	1.03	0.7469	0.9337	9.81	10.08	-1.2	0.0805	0.3484	10.12	10.08	1.03	0.7502	0.9416	9.81	10.08	-1.2	0.0799	0.3812
TSUnmapped00000120.hg.1	ATG16L1	autophagy related 16-like 1	NonCoding	8.26	8.09	1.13	0.2376	0.6716	8.11	8.09	1.02	0.848	0.9472	8.26	8.23	1.03	0.7908	0.9514	8.11	8.23	-1.08	0.4473	0.7689
TSUnmapped00000041.hg.1	ATG16L1	autophagy related 16-like 1	NonCoding	4.22	4.03	1.14	0.4207	0.8023	4.46	4.03	1.35	0.0919	0.371	4.22	4.19	1.02	0.9033	0.978	4.46	4.19	1.2	0.273	0.6343
TSUnmapped00000147.hg.1	ATG16L1	autophagy related 16-like 1	Coding	7.7	7.55	1.11	0.3778	0.7745	7.44	7.55	-1.08	0.5124	0.7888	7.7	7.68	1.01	0.9084	0.9797	7.44	7.68	-1.19	0.1701	0.5282
TC0200011125.hg.1	ATG16L1	autophagy related 16-like 1	Multiple_Complex	8.79	9.03	-1.18	0.1117	0.5277	8.79	9.03	-1.18	0.1102	0.402	8.79	8.79	1	0.9763	0.9935	8.79	8.79	1	0.9832	0.9954
TSUnmapped00000080.hg.1	ATG16L1	autophagy related 16-like 1	NonCoding	6.96	6.7	1.2	0.3412	0.7526	6.75	6.7	1.03	0.8559	0.9505	6.96	6.97	-1.01	0.9657	0.9906	6.75	6.97	-1.17	0.4109	0.7446
TSUnmapped00000394.hg.1	ATG16L1	autophagy related 16-like 1	Coding	8.92	8.94	-1.01	0.9328	0.9834	8.78	8.94	-1.11	0.2863	0.6207	8.92	8.94	-1.01	0.9022	0.978	8.78	8.94	-1.12	0.2708	0.6325
TSUnmapped00000410.hg.1	ATG16L1	autophagy related 16-like 1	NonCoding	5.29	4.98	1.24	0.1719	0.6112	5.26	4.98	1.21	0.2204	0.5532	5.29	5.35	-1.04	0.8077	0.9569	5.26	5.35	-1.06	0.6857	0.8951
TSUnmapped00000395.hg.1	ATG16L1	autophagy related 16-like 1	Coding	5.94	5.93	1.01	0.9107	0.9782	5.98	5.93	1.04	0.7124	0.888	5.94	6.01	-1.05	0.6251	0.9018	5.98	6.01	-1.02	0.8151	0.9438
TSUnmapped00000197.hg.1	ATG16L1	autophagy related 16-like 1	Coding	4.25	4.26	-1.01	0.9495	0.9875	4.27	4.26	1	0.9838	0.9951	4.25	4.33	-1.05	0.678	0.9186	4.27	4.33	-1.04	0.7394	0.9156
TSUnmapped00000297.hg.1	ATG16L1	autophagy related 16-like 1	NonCoding	6.28	6.1	1.13	0.5384	0.8552	6.02	6.1	-1.05	0.7962	0.9275	6.28	6.41	-1.09	0.657	0.9119	6.02	6.41	-1.31	0.2055	0.5711
TSUnmapped00000343.hg.1	ATG16L1	autophagy related 16-like 1	NonCoding	9.35	9.49	-1.1	0.4707	0.8245	9.39	9.49	-1.07	0.6211	0.849	9.35	9.5	-1.11	0.4453	0.8273	9.39	9.5	-1.07	0.591	0.8509
TSUnmapped00000109.hg.1	ATG16L1	autophagy related 16-like 1	NonCoding	4.5	4.51	-1	0.9922	0.9973	4.89	4.51	1.3	0.1795	0.5047	4.5	4.65	-1.11	0.5806	0.8865	4.89	4.65	1.18	0.3953	0.7321
TSUnmapped00000433.hg.1	ATG16L1	autophagy related 16-like 1	Coding	9.46	9.73	-1.21	0.082	0.4721	9.55	9.73	-1.13	0.2234	0.5567	9.46	9.64	-1.14	0.2145	0.6644	9.55	9.64	-1.07	0.5103	0.8082
TSUnmapped00000711.hg.1	ATG16L1	autophagy related 16-like 1	Coding	10.41	10.52	-1.08	0.4729	0.8251	10.39	10.52	-1.09	0.3888	0.7055	10.41	10.63	-1.17	0.1583	0.6021	10.39	10.63	-1.18	0.1243	0.4617
TSUnmapped00000239.hg.1	ATG16L1	autophagy related 16-like 1	NonCoding	6.77	6.8	-1.02	0.9054	0.9766	6.77	6.8	-1.02	0.9025	0.9687	6.77	7.29	-1.43	0.0672	0.4476	6.77	7.29	-1.43	0.0668	0.3509
TC1100008370.hg.1	ATG16L2	autophagy related 16-like 2	Multiple_Complex	5.5	5.96	-1.37	0.0725	0.4552	5.89	5.96	-1.05	0.77	0.9151	5.5	5.53	-1.02	0.9057	0.9787	5.89	5.53	1.29	0.1417	0.4884
TC1200007654.hg.1	ATG101	autophagy related 101	Multiple_Complex	9.81	9	1.76	0.0069	0.16	9.44	9	1.36	0.0921	0.3713	9.81	9.49	1.25	0.1939	0.6402	9.44	9.49	-1.03	0.8476	0.9542
TC1100006444.hg.1	ATHL1	ATH1, acid trehalase-like 1 (yeast)	Multiple_Complex	5.74	5.71	1.02	0.8858	0.9715	5.7	5.71	-1.01	0.9558	0.9872	5.74	5.77	-1.02	0.8468	0.9648	5.7	5.77	-1.05	0.696	0.8986
TC0200010713.hg.1	ATIC	5-aminoimidazole-4-carboxamide ribonucleotide formyltransferase/IMP cyclohydrolase	Multiple_Complex	13.79	13.64	1.11	0.2653	0.6983	13.42	13.64	-1.16	0.1161	0.4132	13.79	13.75	1.03	0.7751	0.9474	13.42	13.75	-1.26	0.0273	0.2253
TC1400007120.hg.1	ATL1	atlastin GTPase 1	Multiple_Complex	5.13	5.29	-1.12	0.574	0.8705	5.04	5.29	-1.19	0.3861	0.7036	5.13	5.02	1.08	0.696	0.9239	5.04	5.02	1.01	0.9412	0.9844
TC0200012282.hg.1	ATL2	atlastin GTPase 2	Multiple_Complex	12.51	12.45	1.05	0.6412	0.8962	12.36	12.45	-1.06	0.5271	0.7962	12.51	12.77	-1.2	0.0835	0.4811	12.36	12.77	-1.33	0.013	0.1491
TC1100011128.hg.1	ATL3	atlastin GTPase 3	Multiple_Complex	12.62	12.69	-1.05	0.6433	0.8966	12.53	12.69	-1.12	0.3371	0.667	12.62	12.69	-1.05	0.6471	0.9088	12.53	12.69	-1.11	0.3395	0.6942
TC1100008985.hg.1	ATM	ATM serine/threonine kinase	Multiple_Complex	10.41	10.69	-1.21	0.1924	0.6296	10.1	10.69	-1.5	0.0146	0.1369	10.41	10.37	1.03	0.8244	0.9604	10.1	10.37	-1.2	0.2015	0.5666
TC1600008568.hg.1	ATMIN	ATM interactor	Multiple_Complex	13.02	13.15	-1.09	0.302	0.7243	13.19	13.15	1.03	0.7468	0.9052	13.02	12.95	1.05	0.5353	0.8663	13.19	12.95	1.18	0.0682	0.3538
TC1200006654.hg.1	ATN1	atrophin 1	Multiple_Complex	9.73	9.93	-1.15	0.1873	0.6264	10.02	9.93	1.07	0.4931	0.7762	9.73	9.9	-1.13	0.2469	0.697	10.02	9.9	1.09	0.39	0.7281
TC0400008165.hg.1	ATOH1	atonal bHLH transcription factor 1	Coding	3.39	3.39	-1	0.9908	0.9973	3.59	3.39	1.15	0.196	0.5236	3.39	3.61	-1.17	0.1554	0.5997	3.59	3.61	-1.01	0.8901	0.9693
TC1000010840.hg.1	ATOH7	atonal bHLH transcription factor 7	Coding	4.24	3.98	1.2	0.1067	0.5187	4.14	3.98	1.11	0.3131	0.6456	4.24	4.62	-1.3	0.0299	0.3266	4.14	4.62	-1.39	0.0092	0.122
TC0200008270.hg.1	ATOH8	atonal bHLH transcription factor 8	Multiple_Complex	4.2	3.97	1.17	0.3407	0.752	4.02	3.97	1.04	0.8223	0.9378	4.2	4.24	-1.03	0.8703	0.9718	4.02	4.24	-1.16	0.3704	0.7145
TC0500012523.hg.1	ATOX1	antioxidant 1 copper chaperone	Multiple_Complex	8.55	8.63	-1.06	0.5644	0.8663	8.51	8.63	-1.09	0.4014	0.7165	8.55	8.46	1.06	0.5271	0.8628	8.51	8.46	1.04	0.716	0.907
TC0100018274.hg.1	ATP1A1	ATPase, Na+/K+ transporting, alpha 1 polypeptide	NonCoding	5.04	4.65	1.3	0.1209	0.5458	5.15	4.65	1.41	0.0538	0.282	5.04	4.87	1.12	0.486	0.8467	5.15	4.87	1.21	0.2496	0.614
TC0100018273.hg.1	ATP1A1	ATPase, Na+/K+ transporting, alpha 1 polypeptide	Multiple_Complex	14.42	14.58	-1.12	0.1777	0.6177	15.14	14.58	1.47	0.0006	0.0182	14.42	14.52	-1.07	0.3921	0.7992	15.14	14.52	1.54	0.0003	0.0132
TC0100010281.hg.1	ATP1A2	ATPase, Na+/K+ transporting, alpha 2 polypeptide	Multiple_Complex	5.03	5.15	-1.08	0.5004	0.8375	5.23	5.15	1.06	0.6051	0.8405	5.03	5.16	-1.09	0.4453	0.8273	5.23	5.16	1.05	0.6705	0.8875
TC1900010782.hg.1	ATP1A3	ATPase, Na+/K+ transporting, alpha 3 polypeptide	Multiple_Complex	8.37	7.78	1.51	0.0054	0.1434	7.99	7.78	1.16	0.2215	0.554	8.37	8.25	1.09	0.4705	0.8403	7.99	8.25	-1.19	0.15	0.4988
TC0100010282.hg.1	ATP1A4	ATPase, Na+/K+ transporting, alpha 4 polypeptide	Multiple_Complex	6.92	6.67	1.19	0.1477	0.5835	6.95	6.67	1.21	0.113	0.4069	6.92	7.1	-1.13	0.3011	0.7475	6.95	7.1	-1.11	0.3792	0.7207
TC0100010543.hg.1	ATP1B1	ATPase, Na+/K+ transporting, beta 1 polypeptide	Multiple_Complex	11.62	11.23	1.31	0.0079	0.1713	10.8	11.23	-1.35	0.0047	0.0694	11.62	10.44	2.27	2.83e-06	0.0009	10.8	10.44	1.29	0.0114	0.1392
TC1700006763.hg.1	ATP1B2	ATPase, Na+/K+ transporting, beta 2 polypeptide	Multiple_Complex	4.04	3.9	1.1	0.6028	0.879	4.04	3.9	1.1	0.5966	0.8352	4.04	4.15	-1.08	0.6633	0.914	4.04	4.15	-1.08	0.6699	0.8871
TC0300009016.hg.1	ATP1B3	ATPase, Na+/K+ transporting, beta 3 polypeptide	Multiple_Complex	12.69	12.71	-1.01	0.8882	0.9717	13.71	12.71	2.01	1.92e-05	0.002	12.69	12.86	-1.12	0.2125	0.6616	13.71	12.86	1.81	6.7e-05	0.0048
TC0X00008276.hg.1	ATP1B4	ATPase, Na+/K+ transporting, beta 4 polypeptide	Coding	4.11	4.59	-1.39	0.0422	0.3656	4.35	4.59	-1.18	0.2573	0.592	4.11	4.39	-1.21	0.2061	0.6543	4.35	4.39	-1.03	0.8411	0.9523
TC1600007368.hg.1	ATP2A1	ATPase, Ca++ transporting, cardiac muscle, fast twitch 1	Multiple_Complex	5.82	5.45	1.3	0.0343	0.3362	6.01	5.45	1.48	0.0048	0.0704	5.82	5.81	1.01	0.9135	0.9807	6.01	5.81	1.15	0.2132	0.5799
TC1200008835.hg.1	ATP2A2	ATPase, Ca++ transporting, cardiac muscle, slow twitch 2	Multiple_Complex	14.03	13.88	1.1	0.2798	0.7098	14.16	13.88	1.21	0.0537	0.2818	14.03	14.1	-1.05	0.5496	0.8712	14.16	14.1	1.04	0.6654	0.8846
TC1700009498.hg.1	ATP2A3	ATPase, Ca++ transporting, ubiquitous	Multiple_Complex	5.99	6.2	-1.16	0.1359	0.57	6.25	6.2	1.03	0.7144	0.889	5.99	5.9	1.07	0.495	0.8502	6.25	5.9	1.28	0.0234	0.2069
TC1700006602.hg.1	ATP2A3	Memczak2013 ANTISENSE, CDS, coding, INTERNAL best transcript NM_174956	NonCoding	4.99	4.77	1.17	0.3916	0.7834	5.08	4.77	1.24	0.2396	0.5755	4.99	5.14	-1.11	0.5766	0.8847	5.08	5.14	-1.04	0.831	0.9483
TC1200011474.hg.1	ATP2B1	ATPase, Ca++ transporting, plasma membrane 1	Multiple_Complex	5.26	5.75	-1.4	0.0581	0.4169	5.89	5.75	1.1	0.5478	0.8085	5.26	5.38	-1.09	0.5974	0.8918	5.89	5.38	1.42	0.0512	0.3097
TC0300010242.hg.1	ATP2B2	ATPase, Ca++ transporting, plasma membrane 2	Multiple_Complex	5.59	5.72	-1.09	0.6394	0.8958	5.83	5.72	1.08	0.6906	0.8806	5.59	5.95	-1.28	0.2101	0.6593	5.83	5.95	-1.09	0.6608	0.8826
TC0X00008786.hg.1	ATP2B3	ATPase, Ca++ transporting, plasma membrane 3	Multiple_Complex	7.75	7.45	1.23	0.1437	0.5795	7.78	7.45	1.26	0.1052	0.394	7.75	7.71	1.03	0.8445	0.9648	7.78	7.71	1.05	0.6973	0.899
TC0100011267.hg.1	ATP2B4	ATPase, Ca++ transporting, plasma membrane 4	Multiple_Complex	13.27	12.64	1.55	0.0003	0.0265	12.92	12.64	1.21	0.0323	0.2144	13.27	12.67	1.51	0.0004	0.0322	12.92	12.67	1.18	0.0553	0.3208
TC0300008824.hg.1	ATP2C1	ATPase, Ca++ transporting, type 2C, member 1	Multiple_Complex	12.51	12.3	1.16	0.1422	0.5772	13.19	12.3	1.85	7.57e-05	0.005	12.51	12.42	1.07	0.497	0.8509	13.19	12.42	1.71	0.0002	0.011
TC1600008646.hg.1	ATP2C2	ATPase, Ca++ transporting, type 2C, member 2	Multiple_Complex	5.35	5.26	1.06	0.5262	0.8493	5.18	5.26	-1.06	0.5413	0.8048	5.35	5.3	1.03	0.7205	0.9313	5.18	5.3	-1.08	0.3791	0.7207
TC1900010482.hg.1	ATP4A	ATPase, H+/K+ exchanging, alpha polypeptide	Multiple_Complex	6.75	6.62	1.09	0.5639	0.8663	6.55	6.62	-1.05	0.7618	0.9114	6.75	6.83	-1.06	0.7305	0.935	6.55	6.83	-1.21	0.237	0.602
TC1300009919.hg.1	ATP4B	ATPase, H+/K+ exchanging, beta polypeptide	Coding	4.84	5.05	-1.15	0.2121	0.6502	5.14	5.05	1.06	0.576	0.8249	4.84	5.08	-1.18	0.1553	0.5997	5.14	5.08	1.04	0.7183	0.9078
TC1800008584.hg.1	ATP5A1	ATP synthase, H+ transporting, mitochondrial F1 complex, alpha subunit 1, cardiac muscle	Multiple_Complex	14.58	14.82	-1.18	0.0565	0.4113	14.48	14.82	-1.26	0.0131	0.1283	14.58	14.67	-1.06	0.4315	0.8199	14.48	14.67	-1.14	0.1195	0.4545
TC1200010927.hg.1	ATP5B	ATP synthase, H+ transporting, mitochondrial F1 complex, beta polypeptide	Multiple_Complex	16.33	16.24	1.07	0.4076	0.7942	16.25	16.24	1.01	0.877	0.9587	16.33	16.27	1.04	0.5943	0.8909	16.25	16.27	-1.01	0.8784	0.9648
TC1000006703.hg.1	ATP5C1	ATP synthase, H+ transporting, mitochondrial F1 complex, gamma polypeptide 1	Multiple_Complex	14.7	14.57	1.09	0.4003	0.7899	14.35	14.57	-1.17	0.1483	0.4638	14.7	14.57	1.1	0.368	0.7864	14.35	14.57	-1.16	0.1637	0.5188
TC1900006520.hg.1	ATP5D	ATP synthase, H+ transporting, mitochondrial F1 complex, delta subunit	Multiple_Complex	12.45	12	1.37	0.01	0.1934	12.47	12	1.39	0.008	0.0967	12.45	12.28	1.13	0.2509	0.7006	12.47	12.28	1.14	0.2033	0.5683
TC1300006699.hg.1	ATP5EP2	ATP synthase, H+ transporting, mitochondrial F1 complex, epsilon subunit pseudogene 2	Multiple_Complex	10.73	10.81	-1.06	0.5567	0.8641	10.75	10.81	-1.04	0.6854	0.8784	10.73	10.77	-1.03	0.76	0.9434	10.75	10.77	-1.01	0.9048	0.9736
TC0100009414.hg.1	ATP5F1	ATP synthase, H+ transporting, mitochondrial Fo complex subunit B1	Multiple_Complex	14.39	14.43	-1.02	0.7707	0.9405	14.23	14.43	-1.14	0.1274	0.4329	14.39	14.43	-1.03	0.7372	0.9366	14.23	14.43	-1.15	0.1186	0.4528
TC1700008178.hg.1	ATP5G1	ATP synthase, H+ transporting, mitochondrial Fo complex subunit C1 (subunit 9)	Multiple_Complex	15.49	15.42	1.05	0.5193	0.8463	15.44	15.42	1.02	0.8043	0.9309	15.49	15.48	1.01	0.9045	0.9785	15.44	15.48	-1.02	0.7769	0.9305
TC1200012798.hg.1	ATP5G2	ATP synthase, H+ transporting, mitochondrial Fo complex subunit C2 (subunit 9)	Multiple_Complex	13.67	13.35	1.24	0.0506	0.395	13.22	13.35	-1.1	0.3575	0.6825	13.67	13.56	1.08	0.4605	0.8356	13.22	13.56	-1.27	0.0366	0.2616
TC0200015012.hg.1	ATP5G3	ATP synthase, H+ transporting, mitochondrial Fo complex subunit C3 (subunit 9)	Multiple_Complex	13.34	13.39	-1.04	0.6545	0.9015	13.11	13.39	-1.21	0.0424	0.248	13.34	13.31	1.02	0.8334	0.9626	13.11	13.31	-1.15	0.1265	0.465
TC1700011731.hg.1	ATP5H	ATP synthase, H+ transporting, mitochondrial Fo complex subunit D	Multiple_Complex	13.36	13.3	1.04	0.6287	0.8921	13.31	13.3	1	0.9688	0.9905	13.36	13.32	1.03	0.7401	0.9376	13.31	13.32	-1.01	0.9086	0.975
TC0400009694.hg.1	ATP5I	ATP synthase, H+ transporting, mitochondrial Fo complex subunit E	Multiple_Complex	11.14	11.32	-1.14	0.1199	0.5456	11.21	11.32	-1.08	0.3154	0.6466	11.14	11.1	1.02	0.7741	0.9473	11.21	11.1	1.07	0.3666	0.7111
TC2100007797.hg.1	ATP5J	ATP synthase, H+ transporting, mitochondrial Fo complex subunit F6	Multiple_Complex	16.3	16.37	-1.05	0.5554	0.8636	16.28	16.37	-1.06	0.4679	0.7609	16.3	16.32	-1.02	0.8467	0.9648	16.28	16.32	-1.03	0.7384	0.9156
TC0700013591.hg.1	ATP5J2	ATP synthase, H+ transporting, mitochondrial Fo complex subunit F2	Multiple_Complex	15.48	15.43	1.03	0.6647	0.9055	15.39	15.43	-1.03	0.7232	0.8933	15.48	15.46	1.02	0.8315	0.9617	15.39	15.46	-1.05	0.5669	0.8407
TC0700013592.hg.1	ATP5J2-PTCD1; PTCD1	ATP5J2-PTCD1 readthrough; pentatricopeptide repeat domain 1	Multiple_Complex	6.31	6.55	-1.18	0.1905	0.6285	6.31	6.55	-1.17	0.2009	0.5292	6.31	6.52	-1.16	0.2475	0.6975	6.31	6.52	-1.15	0.2605	0.6227
TC1100013100.hg.1	ATP5L	ATP synthase, H+ transporting, mitochondrial Fo complex subunit G	Multiple_Complex	13.79	13.76	1.02	0.8267	0.9565	13.64	13.76	-1.09	0.3689	0.6914	13.79	13.72	1.05	0.6118	0.8959	13.64	13.72	-1.06	0.5347	0.8224
TC2200008887.hg.1	ATP5L2	ATP synthase, H+ transporting, mitochondrial Fo complex subunit G2	Coding	5.82	6.15	-1.26	0.0245	0.2891	6.23	6.15	1.06	0.5411	0.8048	5.82	5.99	-1.12	0.212	0.6611	6.23	5.99	1.18	0.078	0.377
TC2100008561.hg.1	ATP5O	ATP synthase, H+ transporting, mitochondrial F1 complex, O subunit	Multiple_Complex	15.44	15.35	1.06	0.4404	0.8128	15.25	15.35	-1.07	0.3516	0.6784	15.44	15.3	1.1	0.218	0.6685	15.25	15.3	-1.03	0.6529	0.8791
TC1400007112.hg.1	ATP5S	ATP synthase, H+ transporting, mitochondrial Fo complex subunit s (factor B)	Multiple_Complex	8.12	8.17	-1.03	0.7762	0.9422	8.09	8.17	-1.06	0.6506	0.8634	8.12	8.17	-1.03	0.7734	0.9471	8.09	8.17	-1.06	0.648	0.8764
TC1900010748.hg.1	ATP5SL	ATP5S-like	Multiple_Complex	12.66	12.79	-1.1	0.2526	0.6862	12.72	12.79	-1.05	0.4998	0.7812	12.66	12.84	-1.14	0.127	0.5627	12.72	12.84	-1.09	0.2752	0.637
TC0X00008831.hg.1	ATP6AP1	ATPase, H+ transporting, lysosomal accessory protein 1	Multiple_Complex	12.09	11.89	1.15	0.182	0.6221	11.57	11.89	-1.25	0.0475	0.2638	12.09	12.08	1	0.9793	0.9938	11.57	12.08	-1.43	0.0048	0.0848
TC0500013197.hg.1	ATP6AP1L	ATPase, H+ transporting, lysosomal accessory protein 1-like	NonCoding	5.11	5.01	1.07	0.6274	0.8913	5.32	5.01	1.23	0.1401	0.4523	5.11	4.87	1.18	0.2462	0.6968	5.32	4.87	1.36	0.0429	0.2843
TC0500013195.hg.1	ATP6AP1L	ATPase, H+ transporting, lysosomal accessory protein 1-like	Multiple_Complex	6.58	6.6	-1.01	0.9026	0.9759	6.6	6.6	1	0.9959	0.9989	6.58	6.44	1.1	0.431	0.8194	6.6	6.44	1.12	0.3643	0.7091
TC0X00007012.hg.1	ATP6AP2	ATPase, H+ transporting, lysosomal accessory protein 2	Multiple_Complex	13.75	13.71	1.02	0.8115	0.9519	13.41	13.71	-1.23	0.0543	0.2831	13.75	13.47	1.21	0.0718	0.4591	13.41	13.47	-1.04	0.686	0.8954
TC1700007890.hg.1	ATP6V0A1; MIR5010	ATPase, H+ transporting, lysosomal V0 subunit a1; microRNA 5010	Multiple_Complex	12.56	12.05	1.43	0.0009	0.053	12.05	12.05	1	0.9705	0.9912	12.56	12.36	1.15	0.0825	0.4791	12.05	12.36	-1.24	0.0174	0.1762
TC1200009253.hg.1	ATP6V0A2	ATPase, H+ transporting, lysosomal V0 subunit a2	Multiple_Complex	10.78	10.31	1.38	0.0055	0.1447	10.85	10.31	1.45	0.0024	0.0461	10.78	11.13	-1.28	0.0224	0.2892	10.85	11.13	-1.22	0.0555	0.3214
TC0700012754.hg.1	ATP6V0A4	ATPase, H+ transporting, lysosomal V0 subunit a4	Multiple_Complex	4.26	4.35	-1.06	0.6193	0.8865	4.13	4.35	-1.17	0.2346	0.5698	4.26	4.31	-1.03	0.8158	0.958	4.13	4.31	-1.13	0.3437	0.6971
TC0100008081.hg.1	ATP6V0B	ATPase, H+ transporting, lysosomal 21kDa, V0 subunit b	Multiple_Complex	12.66	12.1	1.48	0.0032	0.1138	12.46	12.1	1.28	0.0315	0.2124	12.66	12.69	-1.02	0.8296	0.9611	12.46	12.69	-1.18	0.1312	0.4727
TC1600011330.hg.1	ATP6V0C	ATPase, H+ transporting, lysosomal 16kDa, V0 subunit c	Multiple_Complex	14.88	14.58	1.24	0.0383	0.3514	14.78	14.58	1.15	0.1412	0.4539	14.88	14.97	-1.06	0.4925	0.8488	14.78	14.97	-1.14	0.1611	0.5153
TC1600010633.hg.1	ATP6V0D1	ATPase, H+ transporting, lysosomal 38kDa, V0 subunit d1	Multiple_Complex	15.04	14.98	1.04	0.6163	0.8852	14.99	14.98	1.01	0.8967	0.9665	15.04	15.06	-1.02	0.8403	0.9641	14.99	15.06	-1.05	0.5679	0.8411
TC0800008140.hg.1	ATP6V0D2	ATPase, H+ transporting, lysosomal 38kDa, V0 subunit d2	Coding	4.78	5.15	-1.29	0.1224	0.5481	4.95	5.15	-1.14	0.3918	0.7076	4.78	5.26	-1.4	0.0513	0.4069	4.95	5.26	-1.24	0.1836	0.5442
TC0500009481.hg.1	ATP6V0E1	ATPase, H+ transporting, lysosomal 9kDa, V0 subunit e1	Multiple_Complex	15.5	15.17	1.26	0.0162	0.242	15.46	15.17	1.22	0.0288	0.2026	15.5	15.45	1.03	0.6748	0.9178	15.46	15.45	1.01	0.939	0.9834
TC0700009649.hg.1	ATP6V0E2	ATPase, H+ transporting V0 subunit e2	Multiple_Complex	9.45	9.07	1.3	0.0141	0.2268	9.02	9.07	-1.03	0.7266	0.8946	9.45	9.05	1.32	0.0115	0.2139	9.02	9.05	-1.02	0.8197	0.9453
TC0300008369.hg.1	ATP6V1A	ATPase, H+ transporting, lysosomal 70kDa, V1 subunit A	Multiple_Complex	11.8	12.04	-1.19	0.1675	0.6067	12.48	12.04	1.35	0.0262	0.1917	11.8	11.6	1.15	0.2593	0.7091	12.48	11.6	1.84	0.0005	0.018
TC0200007976.hg.1	ATP6V1B1	ATPase, H+ transporting, lysosomal 56/58kDa, V1 subunit B1	Multiple_Complex	5.78	5.77	1.01	0.9455	0.9862	5.94	5.77	1.13	0.4018	0.7167	5.78	5.7	1.06	0.6871	0.9218	5.94	5.7	1.18	0.2514	0.6159
TC0800006933.hg.1	ATP6V1B2	ATPase, H+ transporting, lysosomal 56/58kDa, V1 subunit B2	Multiple_Complex	12.54	12.63	-1.06	0.5144	0.8437	12.9	12.63	1.2	0.0639	0.3089	12.54	12.89	-1.27	0.0221	0.2881	12.9	12.89	1	0.9775	0.9941
TC0800008467.hg.1	ATP6V1C1	ATPase, H+ transporting, lysosomal 42kDa, V1 subunit C1	Multiple_Complex	11.26	11.21	1.03	0.6666	0.9065	11.5	11.21	1.22	0.0234	0.1796	11.26	11.3	-1.03	0.7172	0.9303	11.5	11.3	1.15	0.0889	0.3992
TC0200006703.hg.1	ATP6V1C2	ATPase, H+ transporting, lysosomal 42kDa, V1 subunit C2	Multiple_Complex	4.74	5.17	-1.35	0.2007	0.639	4.91	5.17	-1.2	0.4244	0.7321	4.74	5.15	-1.33	0.2186	0.6693	4.91	5.15	-1.18	0.4561	0.7748
TC1400010760.hg.1	ATP6V1D	ATPase, H+ transporting, lysosomal 34kDa, V1 subunit D	Multiple_Complex	10.47	10.53	-1.05	0.6186	0.8864	10.49	10.53	-1.03	0.7309	0.8965	10.47	10.66	-1.15	0.1601	0.6036	10.49	10.66	-1.13	0.2037	0.5689
TC1400010759.hg.1	ATP6V1D	ATPase, H+ transporting, lysosomal 34kDa, V1 subunit D	NonCoding	5.73	6.14	-1.32	0.083	0.4751	5.93	6.14	-1.15	0.3514	0.6783	5.73	6.18	-1.37	0.0582	0.4235	5.93	6.18	-1.19	0.2601	0.6227
TC2200007904.hg.1	ATP6V1E1	ATPase, H+ transporting, lysosomal 31kDa, V1 subunit E1	Multiple_Complex	12.33	12.31	1.01	0.8814	0.97	12.41	12.31	1.07	0.4463	0.7475	12.33	12.56	-1.17	0.1064	0.5273	12.41	12.56	-1.11	0.2793	0.6403
TC0200016659.hg.1	ATP6V1E2	ATPase, H+ transporting, lysosomal 31kDa, V1 subunit E2	Multiple_Complex	6.4	5.83	1.48	0.0221	0.2769	6.15	5.83	1.25	0.157	0.4756	6.4	6.05	1.27	0.1265	0.5622	6.15	6.05	1.07	0.6517	0.8785
TC0700009067.hg.1	ATP6V1F	ATPase, H+ transporting, lysosomal 14kDa, V1 subunit F	Multiple_Complex	14.22	14.05	1.12	0.2301	0.666	14.13	14.05	1.05	0.571	0.8226	14.22	14.26	-1.03	0.7336	0.9358	14.13	14.26	-1.1	0.3209	0.6794
TC0900008515.hg.1	ATP6V1G1	ATPase, H+ transporting, lysosomal 13kDa, V1 subunit G1	Multiple_Complex	12.7	12.74	-1.02	0.7496	0.9345	12.69	12.74	-1.03	0.6515	0.8638	12.7	12.74	-1.03	0.7379	0.9369	12.69	12.74	-1.04	0.6405	0.873
TC0600014260.hg.1	ATP6V1G2	ATPase, H+ transporting, lysosomal 13kDa, V1 subunit G2	Multiple_Complex	4.75	5.01	-1.19	0.2507	0.6839	4.54	5.01	-1.38	0.0501	0.2717	4.75	5.03	-1.21	0.2168	0.6671	4.54	5.03	-1.4	0.0425	0.2834
TC0600014259.hg.1	ATP6V1G2-DDX39B	ATP6V1G2-DDX39B readthrough (NMD candidate)	Multiple_Complex	13.87	13.8	1.05	0.5014	0.8377	13.9	13.8	1.07	0.3825	0.7011	13.87	13.9	-1.02	0.8322	0.9618	13.9	13.9	-1	0.9998	0.9998
TC0100016851.hg.1	ATP6V1G3	ATPase, H+ transporting, lysosomal 13kDa, V1 subunit G3	Coding	7.27	7.17	1.07	0.5992	0.8783	6.9	7.17	-1.21	0.1621	0.4831	7.27	7.22	1.03	0.7884	0.9506	6.9	7.22	-1.25	0.1069	0.4343
TC0800010450.hg.1	ATP6V1H	ATPase, H+ transporting, lysosomal 50/57kDa, V1 subunit H	Multiple_Complex	9.43	10	-1.48	0.0101	0.1934	9.95	10	-1.04	0.7704	0.9154	9.43	9.91	-1.39	0.0224	0.2892	9.95	9.91	1.02	0.8494	0.955
TC0X00007707.hg.1	ATP7A	ATPase, Cu++ transporting, alpha polypeptide	Multiple_Complex	5.93	6.05	-1.09	0.6081	0.881	5.55	6.05	-1.41	0.0588	0.2967	5.93	5.46	1.38	0.0749	0.4651	5.55	5.46	1.06	0.7115	0.9051
TC1300009004.hg.1	ATP7B	ATPase, Cu++ transporting, beta polypeptide	Multiple_Complex	5.46	6.17	-1.64	0.0164	0.2437	5.68	6.17	-1.41	0.0736	0.3313	5.46	5.86	-1.32	0.1318	0.5687	5.68	5.86	-1.13	0.4802	0.7894
TC0M00006439.hg.1	ATP8; ATP6; COX3	ATP synthase F0 subunit 8; ATP synthase F0 subunit 6; cytochrome c oxidase III	Multiple_Complex	17.23	17.29	-1.04	0.68	0.9105	17.29	17.29	-1	0.9972	0.9992	17.23	17.24	-1.01	0.9494	0.9872	17.29	17.24	1.03	0.729	0.9124
TC0400010558.hg.1	ATP8A1	ATPase, aminophospholipid transporter (APLT), class I, type 8A, member 1	Multiple_Complex	3.57	3.4	1.13	0.3786	0.7748	3.62	3.4	1.16	0.2699	0.6036	3.57	3.41	1.12	0.3958	0.8013	3.62	3.41	1.16	0.2832	0.6442
TC1300006643.hg.1	ATP8A2	ATPase, aminophospholipid transporter, class I, type 8A, member 2	Multiple_Complex	3.91	4.11	-1.15	0.3293	0.743	4.04	4.11	-1.05	0.736	0.899	3.91	3.92	-1.01	0.9538	0.9882	4.04	3.92	1.09	0.548	0.8311
TC1800009233.hg.1	ATP8B1	Salzman2013 ANTISENSE, CDS, coding, INTERNAL, intronic, OVCODE, OVERLAPTX, OVEXON, UTR5 best transcript NM_005603	NonCoding	7.21	7.13	1.05	0.5736	0.8703	6.71	7.13	-1.34	0.0094	0.1055	7.21	6.85	1.28	0.0227	0.291	6.71	6.85	-1.11	0.2878	0.6481
TC1800008781.hg.1	ATP8B1	ATPase, aminophospholipid transporter, class I, type 8B, member 1	Multiple_Complex	6.44	6.85	-1.32	0.0226	0.2782	6.42	6.85	-1.35	0.0172	0.1496	6.44	6.19	1.2	0.1141	0.5417	6.42	6.19	1.17	0.1482	0.4976
TC0100010075.hg.1	ATP8B2	ATPase, aminophospholipid transporter, class I, type 8B, member 2	Multiple_Complex	8.25	7.72	1.44	0.0226	0.2782	7.8	7.72	1.05	0.7067	0.8854	8.25	7.78	1.38	0.0376	0.3582	7.8	7.78	1.01	0.9409	0.9842
TC1900009186.hg.1	ATP8B3	ATPase, aminophospholipid transporter, class I, type 8B, member 3	Multiple_Complex	7.66	7.64	1.01	0.9183	0.9795	6.96	7.64	-1.6	0.0044	0.0671	7.66	7.33	1.25	0.1045	0.5235	6.96	7.33	-1.3	0.0685	0.3544
TC1500009377.hg.1	ATP8B4	ATPase, class I, type 8B, member 4	Multiple_Complex	3.68	3.5	1.14	0.3067	0.7284	3.59	3.5	1.06	0.6115	0.8435	3.68	3.53	1.12	0.3854	0.7944	3.59	3.53	1.04	0.731	0.9135
TC2000009461.hg.1	ATP9A	ATPase, class II, type 9A	Multiple_Complex	5.81	5.92	-1.08	0.5305	0.8514	5.56	5.92	-1.29	0.0704	0.3249	5.81	4.87	1.92	0.0005	0.0346	5.56	4.87	1.61	0.0036	0.0706
TC1800007797.hg.1	ATP9B	ATPase, class II, type 9B	Multiple_Complex	8.96	8.95	1.01	0.9366	0.9839	8.34	8.95	-1.52	0.0083	0.0986	8.96	8.7	1.2	0.1776	0.6239	8.34	8.7	-1.28	0.078	0.377
TC1500008757.hg.1	ATP10A	ATPase, class V, type 10A	Multiple_Complex	4.59	4.79	-1.15	0.4989	0.8366	4.99	4.79	1.15	0.4903	0.7743	4.59	4.97	-1.3	0.2179	0.6685	4.99	4.97	1.02	0.9234	0.979
TC0500012666.hg.1	ATP10B	ATPase, class V, type 10B	Multiple_Complex	4.04	4.11	-1.05	0.7294	0.9279	4.34	4.11	1.18	0.2556	0.5899	4.04	4.25	-1.16	0.2912	0.7386	4.34	4.25	1.06	0.6636	0.8837
TC0400007422.hg.1	ATP10D	ATPase, class V, type 10D	Multiple_Complex	3.63	3.49	1.11	0.516	0.8445	3.9	3.49	1.33	0.0867	0.3616	3.63	3.69	-1.04	0.8075	0.9568	3.9	3.69	1.16	0.3452	0.6979
TC1300008084.hg.1	ATP11A	ATPase, class VI, type 11A	Multiple_Complex	6.22	6.09	1.1	0.5702	0.869	5.78	6.09	-1.24	0.1999	0.5282	6.22	6.11	1.08	0.6173	0.8985	5.78	6.11	-1.25	0.1796	0.5393
TC1300008086.hg.1	ATP11A	ATPase, class VI, type 11A	NonCoding	3.82	3.67	1.11	0.3249	0.7411	3.62	3.67	-1.04	0.7313	0.8965	3.82	3.75	1.05	0.6582	0.9122	3.62	3.75	-1.1	0.3726	0.716
TC1300008091.hg.1	ATP11A	Transcript Identified by AceView, Entrez Gene ID(s) 23250	Unassigned	4.09	3.85	1.18	0.2474	0.6821	3.81	3.85	-1.03	0.8423	0.9455	4.09	4.15	-1.05	0.7481	0.9408	3.81	4.15	-1.27	0.11	0.4395
TC1300008083.hg.1	ATP11AUN	ATP11A upstream neighbor	Multiple_Complex	3.41	3.32	1.07	0.5719	0.8694	3.51	3.32	1.14	0.2433	0.5782	3.41	3.58	-1.12	0.3061	0.7497	3.51	3.58	-1.05	0.6823	0.8935
TC0300009651.hg.1	ATP11B	ATPase, class VI, type 11B	Multiple_Complex	8.96	8.89	1.05	0.6028	0.879	9.72	8.89	1.77	8.77e-05	0.0055	8.96	8.9	1.04	0.6209	0.901	9.72	8.9	1.76	9.04e-05	0.0059
TC0X00010966.hg.1	ATP11C	ATPase, class VI, type 11C	Multiple_Complex	10.22	10.02	1.15	0.2108	0.6487	10.04	10.02	1.01	0.8879	0.963	10.22	10.25	-1.03	0.8041	0.9558	10.04	10.25	-1.16	0.1789	0.5387
TC1300006619.hg.1	ATP12A	ATPase, H+/K+ transporting, nongastric, alpha polypeptide	Multiple_Complex	4.44	4.41	1.02	0.8805	0.9698	4.25	4.41	-1.12	0.4427	0.7446	4.44	4.75	-1.24	0.1673	0.6129	4.25	4.75	-1.42	0.0362	0.2604
TC1900010076.hg.1	ATP13A1	ATPase type 13A1	Multiple_Complex	11.99	12.5	-1.42	0.0223	0.2779	11.99	12.5	-1.42	0.0231	0.178	11.99	11.82	1.12	0.3901	0.7976	11.99	11.82	1.13	0.3801	0.7211
TC0100013072.hg.1	ATP13A2	ATPase type 13A2	Multiple_Complex	7.71	8.63	-1.89	0.0001	0.0175	7.51	8.63	-2.18	2.8e-05	0.0025	7.71	7.67	1.03	0.7646	0.9454	7.51	7.67	-1.12	0.2897	0.6501
TC0300013601.hg.1	ATP13A3	Jeck2013 ALT_ACCEPTOR, ALT_DONOR, coding, INTERNAL, intronic best transcript NM_024524	NonCoding	5.76	5.53	1.17	0.4435	0.8137	6.16	5.53	1.54	0.0515	0.2753	5.76	5.67	1.06	0.7795	0.9481	6.16	5.67	1.4	0.1174	0.4508
TC0300013602.hg.1	ATP13A3	Transcript Identified by AceView, Entrez Gene ID(s) 79572	Unassigned	4.78	5.44	-1.58	0.0422	0.3656	5.23	5.44	-1.16	0.4644	0.7594	4.78	4.8	-1.01	0.9529	0.9881	5.23	4.8	1.35	0.1575	0.5095
TC0300014090.hg.1	ATP13A3	ATPase type 13A3	Multiple_Complex	13.19	13.03	1.12	0.1716	0.6111	13.92	13.03	1.85	2.49e-05	0.0023	13.19	13.23	-1.03	0.7211	0.9313	13.92	13.23	1.6	0.0002	0.0101
TC0300014086.hg.1	ATP13A4	ATPase type 13A4	Multiple_Complex	3.51	3.56	-1.03	0.7246	0.9267	3.36	3.56	-1.15	0.167	0.4897	3.51	3.48	1.02	0.8026	0.9553	3.36	3.48	-1.09	0.4004	0.7359
TC0300013563.hg.1	ATP13A5	ATPase type 13A5	Multiple_Complex	5.01	5.03	-1.01	0.9425	0.9859	4.85	5.03	-1.13	0.509	0.7873	5.01	4.76	1.19	0.36	0.7826	4.85	4.76	1.07	0.7337	0.9142
TC0300009892.hg.1	ATP13A5-AS1	ATP13A5 antisense RNA 1	NonCoding	4.71	4.83	-1.09	0.3945	0.7859	4.7	4.83	-1.09	0.3833	0.7019	4.71	5.01	-1.23	0.0625	0.4353	4.7	5.01	-1.23	0.0603	0.333
TC0100014060.hg.1	ATPAF1	ATP synthase mitochondrial F1 complex assembly factor 1	Multiple_Complex	11.63	11.43	1.15	0.0891	0.4872	11.51	11.43	1.05	0.4894	0.7738	11.63	11.35	1.22	0.0238	0.2977	11.51	11.35	1.12	0.1601	0.5133
TC1700009960.hg.1	ATPAF2	ATP synthase mitochondrial F1 complex assembly factor 2	Multiple_Complex	8.76	8.97	-1.15	0.2686	0.7001	9.01	8.97	1.03	0.8213	0.9373	8.76	8.85	-1.06	0.6315	0.9041	9.01	8.85	1.12	0.3839	0.7234
TC0100007550.hg.1	ATPIF1	ATPase inhibitory factor 1	Multiple_Complex	12.48	12.58	-1.07	0.5386	0.8553	11.97	12.58	-1.52	0.0039	0.0618	12.48	12.51	-1.02	0.8453	0.9648	11.97	12.51	-1.45	0.0076	0.1096
TC0300012670.hg.1	ATR	ATR serine/threonine kinase	Multiple_Complex	7.67	7.39	1.21	0.1299	0.5608	8.4	7.39	2.02	0.0002	0.0082	7.67	7.41	1.2	0.1476	0.5894	8.4	7.41	2	0.0002	0.0097
TC0200007058.hg.1	ATRAID	all-trans retinoic acid-induced differentiation factor	Multiple_Complex	13.19	13.14	1.04	0.6283	0.892	12.93	13.14	-1.15	0.082	0.3524	13.19	13.07	1.09	0.2611	0.7103	12.93	13.07	-1.1	0.2395	0.6046
TC0300007336.hg.1	ATRIP; TREX1	ATR interacting protein; three prime repair exonuclease 1	Multiple_Complex	7.96	7.56	1.32	0.0717	0.4529	7.7	7.56	1.1	0.4936	0.7766	7.96	7.64	1.24	0.1429	0.5842	7.7	7.64	1.04	0.7875	0.9343
TC2000006551.hg.1	ATRN	attractin	Multiple_Complex	10	10.05	-1.04	0.6948	0.917	9.93	10.05	-1.09	0.3762	0.6964	10	9.88	1.09	0.3761	0.7895	9.93	9.88	1.04	0.6946	0.898
TC1000008995.hg.1	ATRNL1	attractin-like 1	Multiple_Complex	4.06	4.07	-1.01	0.9577	0.9904	4.46	4.07	1.3	0.2392	0.5751	4.06	4.01	1.03	0.883	0.9746	4.46	4.01	1.36	0.1766	0.536
TC0X00010126.hg.1	ATRX	alpha thalassemia/mental retardation syndrome X-linked	Multiple_Complex	9.36	10.12	-1.7	0.0003	0.0265	9.44	10.12	-1.61	0.0006	0.0185	9.36	9.61	-1.19	0.0943	0.5054	9.44	9.61	-1.13	0.2236	0.5905
TC0600010936.hg.1	ATXN1	Memczak2013 ALT_ACCEPTOR, ALT_DONOR, coding, INTERNAL, intronic best transcript NM_000332	NonCoding	6.72	6.74	-1.01	0.9297	0.9827	6.65	6.74	-1.07	0.704	0.8845	6.72	6.88	-1.12	0.5058	0.8543	6.65	6.88	-1.18	0.3459	0.6982
TC0600010921.hg.1	ATXN1	ataxin 1	Multiple_Complex	4.81	4.99	-1.13	0.293	0.7182	5.28	4.99	1.23	0.1055	0.3943	4.81	5.14	-1.26	0.0703	0.4548	5.28	5.14	1.1	0.4102	0.744
TC1600011426.hg.1	ATXN1L	ataxin 1-like	Multiple_Complex	10.06	9.97	1.06	0.5166	0.8446	10.08	9.97	1.08	0.4227	0.7309	10.06	10.14	-1.06	0.5446	0.8694	10.08	10.14	-1.04	0.6532	0.8791
TC1200011936.hg.1	ATXN2	ataxin 2	Multiple_Complex	13.68	13.49	1.14	0.1854	0.6252	13.74	13.49	1.18	0.0941	0.3746	13.68	13.6	1.06	0.5412	0.8685	13.74	13.6	1.1	0.3113	0.6704
TC1600007363.hg.1	ATXN2L	Transcript Identified by AceView, Entrez Gene ID(s) 11273	Unassigned	6.87	6.04	1.77	0.0103	0.1963	6.14	6.04	1.07	0.7134	0.8885	6.87	6.35	1.43	0.0711	0.4574	6.14	6.35	-1.15	0.4408	0.7646
TC1600007362.hg.1	ATXN2L	ataxin 2-like	Multiple_Complex	15.08	14.87	1.16	0.1092	0.5243	15.07	14.87	1.15	0.1299	0.4367	15.08	15.12	-1.02	0.782	0.9486	15.07	15.12	-1.03	0.7011	0.9011
TC1400010779.hg.1	ATXN3	ataxin 3	NonCoding	5.53	5.11	1.34	0.1141	0.5327	5.31	5.11	1.15	0.4249	0.7325	5.53	5.28	1.19	0.322	0.7607	5.31	5.28	1.02	0.8967	0.9714
TC1400010780.hg.1	ATXN3	ataxin 3	Multiple_Complex	8.59	8.7	-1.08	0.5496	0.8606	8.38	8.7	-1.25	0.0883	0.3645	8.59	8.6	-1	0.9829	0.9947	8.38	8.6	-1.17	0.2222	0.5888
TC0X00009095.hg.1	ATXN3L	ataxin 3-like	Coding	3.78	3.78	-1	0.9924	0.9973	4.05	3.78	1.21	0.287	0.6208	3.78	4.29	-1.43	0.0608	0.4315	4.05	4.29	-1.18	0.3428	0.6964
TC0300007679.hg.1	ATXN7	ataxin 7	Multiple_Complex	10.44	10.33	1.08	0.3816	0.7768	10.6	10.33	1.21	0.0543	0.2831	10.44	10.36	1.06	0.5185	0.8591	10.6	10.36	1.19	0.0811	0.3832
TC0700012165.hg.1	ATXN7L1	ataxin 7-like 1	Multiple_Complex	6.62	7.01	-1.31	0.0649	0.434	6.24	7.01	-1.7	0.0025	0.0472	6.62	7.07	-1.37	0.0371	0.3558	6.24	7.07	-1.77	0.0015	0.0402
TC0100009353.hg.1	ATXN7L2	ataxin 7-like 2	Multiple_Complex	4.25	4.36	-1.08	0.5927	0.877	4.39	4.36	1.03	0.8518	0.9487	4.25	4.19	1.04	0.7479	0.9407	4.39	4.19	1.15	0.309	0.6687
TC1700010816.hg.1	ATXN7L3	ataxin 7-like 3	Multiple_Complex	6.51	6.14	1.29	0.2801	0.7098	5.94	6.14	-1.15	0.5516	0.811	6.51	6.47	1.02	0.9258	0.9827	5.94	6.47	-1.45	0.1289	0.4691
TC1200008213.hg.1	ATXN7L3B	ataxin 7-like 3B	Multiple_Complex	8.84	8.81	1.02	0.8986	0.9746	8.71	8.81	-1.07	0.654	0.8649	8.84	8.86	-1.02	0.9207	0.9816	8.71	8.86	-1.11	0.5034	0.8043
TC2200007626.hg.1	ATXN10	ataxin 10	Multiple_Complex	12.58	12.37	1.16	0.0968	0.5005	12.33	12.37	-1.03	0.7239	0.8934	12.58	12.36	1.16	0.0832	0.4802	12.33	12.36	-1.02	0.7931	0.936
TC0900010762.hg.1	AUH	AU RNA binding protein/enoyl-CoA hydratase	Multiple_Complex	9.85	10.21	-1.28	0.0077	0.1687	9.62	10.21	-1.51	0.0003	0.0125	9.85	9.91	-1.05	0.563	0.8773	9.62	9.91	-1.23	0.0217	0.1992
TC0100013367.hg.1	AUNIP	aurora kinase A and ninein interacting protein	Multiple_Complex	9.47	9.35	1.09	0.4052	0.7929	9.34	9.35	-1.01	0.9374	0.9814	9.47	9.6	-1.09	0.3672	0.786	9.34	9.6	-1.2	0.0894	0.4008
TC0200013112.hg.1	AUP1	ancient ubiquitous protein 1	Multiple_Complex	13.82	13.66	1.12	0.1805	0.6204	13.81	13.66	1.11	0.2135	0.5459	13.82	14	-1.13	0.1351	0.5731	13.81	14	-1.14	0.1132	0.4449
TC2000009550.hg.1	AURKA	aurora kinase A	Multiple_Complex	14.57	14.43	1.11	0.2064	0.6446	14.42	14.43	-1.01	0.9292	0.9786	14.57	14.56	1.01	0.9226	0.9822	14.42	14.56	-1.11	0.209	0.5746
TC0100012471.hg.1	AURKAIP1	aurora kinase A interacting protein 1	Multiple_Complex	12.55	12.08	1.39	0.0097	0.1906	12.28	12.08	1.15	0.1996	0.5279	12.55	12.25	1.23	0.0659	0.4448	12.28	12.25	1.02	0.838	0.9513
TC1700009679.hg.1	AURKB	aurora kinase B	Multiple_Complex	12.98	12.84	1.11	0.2339	0.669	12.95	12.84	1.08	0.355	0.6804	12.98	12.88	1.08	0.3833	0.7927	12.95	12.88	1.05	0.5535	0.834
TC1900008987.hg.1	AURKC	aurora kinase C	Coding	4.33	4.3	1.02	0.8563	0.9625	4.15	4.3	-1.11	0.3903	0.7064	4.33	4.34	-1	0.9672	0.9911	4.15	4.34	-1.14	0.2873	0.6475
TC0700007905.hg.1	AUTS2	autism susceptibility candidate 2	Multiple_Complex	4.25	4.29	-1.03	0.7686	0.9401	4.21	4.29	-1.06	0.5481	0.8087	4.25	4.21	1.02	0.8046	0.956	4.21	4.21	-1.01	0.9488	0.9862
TC1500008971.hg.1	AVEN	apoptosis, caspase activation inhibitor	Multiple_Complex	9.14	9.06	1.05	0.7674	0.9397	9.07	9.06	1	0.9788	0.9937	9.14	9.26	-1.09	0.6417	0.9077	9.07	9.26	-1.14	0.4673	0.7822
TC1200010983.hg.1	AVIL	advillin	Multiple_Complex	4.62	4.63	-1.01	0.9544	0.9893	4.61	4.63	-1.02	0.9162	0.974	4.62	4.43	1.14	0.4303	0.8189	4.61	4.43	1.13	0.4575	0.7758
TC0700007121.hg.1	AVL9	AVL9 homolog (S. cerevisiase)	Multiple_Complex	9.86	9.79	1.05	0.7235	0.9264	9.73	9.79	-1.05	0.7401	0.9014	9.86	9.78	1.06	0.6697	0.916	9.73	9.78	-1.04	0.796	0.9367
TC2000008210.hg.1	AVP	arginine vasopressin	Multiple_Complex	5.74	5.67	1.04	0.6877	0.9134	6.06	5.67	1.3	0.0306	0.2097	5.74	5.8	-1.05	0.6698	0.9162	6.06	5.8	1.19	0.1223	0.4584
TC1000011556.hg.1	AVPI1	arginine vasopressin-induced 1	Multiple_Complex	9.64	9.07	1.48	0.0349	0.3378	9.56	9.07	1.41	0.0599	0.2996	9.64	9.01	1.55	0.0221	0.2881	9.56	9.01	1.47	0.038	0.2667
TC1200011063.hg.1	AVPR1A	arginine vasopressin receptor 1A	Coding	5.85	6.02	-1.13	0.483	0.8286	5.91	6.02	-1.08	0.6617	0.8678	5.85	6.07	-1.17	0.3649	0.7841	5.91	6.07	-1.12	0.5167	0.8123
TC0100017089.hg.1	AVPR1B	arginine vasopressin receptor 1B	Multiple_Complex	5.09	4.94	1.11	0.6081	0.881	5.01	4.94	1.05	0.8153	0.9356	5.09	4.76	1.25	0.2691	0.7182	5.01	4.76	1.18	0.398	0.7339
TC0X00008807.hg.1	AVPR2	arginine vasopressin receptor 2	Multiple_Complex	5.39	5.34	1.04	0.7029	0.9196	5.73	5.34	1.31	0.0166	0.1472	5.39	5.55	-1.12	0.2435	0.6941	5.73	5.55	1.13	0.2279	0.5941
TC0X00007532.hg.1	AWAT1	acyl-CoA wax alcohol acyltransferase 1	Multiple_Complex	5.12	5.17	-1.04	0.7955	0.9472	5.37	5.17	1.14	0.3509	0.6782	5.12	5.14	-1.02	0.9048	0.9785	5.37	5.14	1.17	0.2886	0.6488
TC0X00009952.hg.1	AWAT2	acyl-CoA wax alcohol acyltransferase 2	Multiple_Complex	4.09	4.24	-1.11	0.4002	0.7898	4.37	4.24	1.09	0.4664	0.7602	4.09	4.03	1.04	0.754	0.9418	4.37	4.03	1.26	0.0808	0.3826
TC0100010778.hg.1	AXDND1	axonemal dynein light chain domain containing 1	Multiple_Complex	3.96	3.7	1.2	0.504	0.8383	3.77	3.7	1.05	0.855	0.9501	3.96	3.7	1.19	0.5183	0.8591	3.77	3.7	1.04	0.8732	0.964
TC1600008938.hg.1	AXIN1	axin 1	Multiple_Complex	7.91	8.06	-1.1	0.3773	0.7745	8.05	8.06	-1.01	0.9558	0.9872	7.91	8.01	-1.07	0.5274	0.863	8.05	8.01	1.02	0.8351	0.9504
TC1600008940.hg.1	AXIN1	Memczak2013 ALT_ACCEPTOR, ALT_DONOR, coding, INTERNAL, intronic best transcript NM_003502	NonCoding	7.41	7.25	1.12	0.3848	0.7794	7.49	7.25	1.18	0.2153	0.5482	7.41	7.52	-1.07	0.5713	0.8816	7.49	7.52	-1.02	0.8703	0.9631
TC1700012457.hg.1	AXIN2	axin 2	Multiple_Complex	4.43	4.42	1	0.9789	0.9955	4.23	4.42	-1.15	0.2919	0.6263	4.43	4.32	1.08	0.5492	0.8712	4.23	4.32	-1.07	0.6127	0.8615
TC1900008143.hg.1	AXL	AXL receptor tyrosine kinase	Multiple_Complex	12.21	12.25	-1.03	0.8635	0.9645	12.38	12.25	1.1	0.5441	0.8066	12.21	12.46	-1.19	0.2734	0.7212	12.38	12.46	-1.06	0.7276	0.9114
TC0700011962.hg.1	AZGP1	alpha-2-glycoprotein 1, zinc-binding	Multiple_Complex	5.37	5.04	1.26	0.154	0.5915	5.34	5.04	1.23	0.1969	0.5244	5.37	5.28	1.07	0.668	0.9158	5.34	5.28	1.04	0.7855	0.9336
TC0300010581.hg.1	AZI2	5-azacytidine induced 2	Multiple_Complex	8.47	8.57	-1.06	0.6758	0.9092	8.42	8.57	-1.1	0.5094	0.7875	8.47	8.83	-1.28	0.1267	0.5622	8.42	8.83	-1.32	0.0846	0.3892
TC0800012447.hg.1	AZIN1	antizyme inhibitor 1	Multiple_Complex	13.09	12.76	1.26	0.0542	0.4041	12.93	12.76	1.12	0.2976	0.6316	13.09	13.05	1.03	0.7562	0.9425	12.93	13.05	-1.09	0.451	0.7712
TC0100007705.hg.1	AZIN2	antizyme inhibitor 2	Multiple_Complex	8.43	8.48	-1.03	0.7796	0.9427	6.25	8.48	-4.68	2.61e-07	0.0001	8.43	8.48	-1.03	0.7688	0.9459	6.25	8.48	-4.69	2.59e-07	8.13e-05
TC1900006490.hg.1	AZU1	azurocidin 1	Coding	3.96	4	-1.03	0.8322	0.9572	4.23	4	1.18	0.2407	0.5765	3.96	3.96	1	0.9992	0.9999	4.23	3.96	1.21	0.1743	0.5328
TC1500007097.hg.1	B2M	beta-2-microglobulin	Multiple_Complex	13.59	13.75	-1.11	0.3001	0.7226	13.72	13.75	-1.02	0.8515	0.9487	13.59	13.39	1.15	0.18	0.6263	13.72	13.39	1.26	0.0426	0.2838
TC0300012975.hg.1	B3GALNT1	beta-1,3-N-acetylgalactosaminyltransferase 1 (globoside blood group)	Multiple_Complex	4.3	4.23	1.05	0.7918	0.9467	4.6	4.23	1.3	0.1755	0.4983	4.3	4.22	1.06	0.7665	0.9459	4.6	4.22	1.31	0.1667	0.523
TC0100017828.hg.1	B3GALNT2	beta-1,3-N-acetylgalactosaminyltransferase 2	Multiple_Complex	11.69	11.66	1.02	0.8375	0.9586	11.53	11.66	-1.09	0.3922	0.7077	11.69	11.58	1.08	0.4636	0.8368	11.53	11.58	-1.03	0.7384	0.9156
TC0200009889.hg.1	B3GALT1	UDP-Gal:betaGlcNAc beta 1,3-galactosyltransferase 1	Coding	3.36	3.3	1.05	0.8148	0.9529	3.4	3.3	1.07	0.719	0.8911	3.36	3.74	-1.3	0.1933	0.6401	3.4	3.74	-1.27	0.2339	0.599
TC0100016794.hg.1	B3GALT2	UDP-Gal:betaGlcNAc beta 1,3-galactosyltransferase 2	Coding	4.97	5.1	-1.1	0.469	0.8245	5.4	5.1	1.23	0.1379	0.449	4.97	5.04	-1.05	0.6936	0.9233	5.4	5.04	1.28	0.0794	0.3808
TC0600007694.hg.1	B3GALT4	UDP-Gal:betaGlcNAc beta 1,3-galactosyltransferase 4	Multiple_Complex	4.17	4.2	-1.03	0.8575	0.9628	4.18	4.2	-1.02	0.8956	0.9662	4.17	4.37	-1.15	0.3407	0.773	4.18	4.37	-1.14	0.364	0.7091
TC2100008521.hg.1	B3GALT5	UDP-Gal:betaGlcNAc beta 1,3-galactosyltransferase 5	Multiple_Complex	4.62	4.5	1.09	0.6917	0.9159	4.68	4.5	1.13	0.5654	0.8191	4.62	4.46	1.12	0.5949	0.8913	4.68	4.46	1.16	0.4791	0.789
TC2100008520.hg.1	B3GALT5	UDP-Gal:betaGlcNAc beta 1,3-galactosyltransferase 5	NonCoding	4.85	4.87	-1.01	0.9103	0.9782	4.71	4.87	-1.12	0.3856	0.7031	4.85	4.99	-1.1	0.441	0.8252	4.71	4.99	-1.22	0.1436	0.4913
TC0100006494.hg.1	B3GALT6	UDP-Gal:betaGal beta 1,3-galactosyltransferase 6	Coding	8.85	9.09	-1.17	0.1095	0.5248	8.74	9.09	-1.27	0.0255	0.1886	8.85	8.98	-1.09	0.345	0.7747	8.74	8.98	-1.19	0.0907	0.4026
TC1100012930.hg.1	B3GAT1	beta-1,3-glucuronyltransferase 1	Multiple_Complex	4.56	4.55	1	0.983	0.9967	4.49	4.55	-1.04	0.7171	0.8902	4.56	4.54	1.01	0.9442	0.986	4.49	4.54	-1.04	0.7535	0.9214
TC0600012257.hg.1	B3GAT2	beta-1,3-glucuronyltransferase 2	Coding	4.02	3.96	1.05	0.7117	0.9235	4.14	3.96	1.14	0.324	0.655	4.02	3.98	1.03	0.8041	0.9558	4.14	3.98	1.12	0.3828	0.7233
TC1100011091.hg.1	B3GAT3	beta-1,3-glucuronyltransferase 3	Multiple_Complex	9.13	8.72	1.33	0.025	0.2912	8.61	8.72	-1.07	0.5239	0.7949	9.13	8.78	1.28	0.0498	0.4021	8.61	8.78	-1.12	0.3071	0.6678
TC1300006785.hg.1	B3GLCT	beta 3-glucosyltransferase	Multiple_Complex	9.17	9.29	-1.09	0.3548	0.7629	9.15	9.29	-1.1	0.3075	0.6411	9.17	9.38	-1.16	0.112	0.5371	9.15	9.38	-1.17	0.0946	0.41
TC0200007746.hg.1	B3GNT2	UDP-GlcNAc:betaGal beta-1,3-N-acetylglucosaminyltransferase 2	Coding	9.76	9.95	-1.15	0.1364	0.5703	10.18	9.95	1.17	0.0981	0.3819	9.76	9.8	-1.03	0.7546	0.9418	10.18	9.8	1.3	0.0116	0.1403
TC1900007344.hg.1	B3GNT3	UDP-GlcNAc:betaGal beta-1,3-N-acetylglucosaminyltransferase 3	Coding	6.49	6.58	-1.07	0.5152	0.8441	6.37	6.58	-1.16	0.1589	0.4793	6.49	6.61	-1.08	0.4185	0.8115	6.37	6.61	-1.17	0.1221	0.4583
TC1200009199.hg.1	B3GNT4	UDP-GlcNAc:betaGal beta-1,3-N-acetylglucosaminyltransferase 4	Multiple_Complex	4.58	4.87	-1.23	0.204	0.6425	4.69	4.87	-1.14	0.4112	0.7228	4.58	4.72	-1.1	0.5251	0.8621	4.69	4.72	-1.02	0.8816	0.9658
TC0300009661.hg.1	B3GNT5	UDP-GlcNAc:betaGal beta-1,3-N-acetylglucosaminyltransferase 5	Multiple_Complex	5.29	5.4	-1.08	0.5261	0.8493	6.11	5.4	1.64	0.0028	0.0516	5.29	5.73	-1.36	0.032	0.3347	6.11	5.73	1.3	0.0563	0.3229
TC1100008521.hg.1	B3GNT6	UDP-GlcNAc:betaGal beta-1,3-N-acetylglucosaminyltransferase 6	Coding	5.01	5.23	-1.17	0.1272	0.556	5.15	5.23	-1.06	0.558	0.8144	5.01	5.02	-1.01	0.9087	0.9797	5.15	5.02	1.09	0.3649	0.7096
TC0200011062.hg.1	B3GNT7	UDP-GlcNAc:betaGal beta-1,3-N-acetylglucosaminyltransferase 7	Multiple_Complex	4.36	4.38	-1.01	0.8862	0.9715	4.14	4.38	-1.18	0.1006	0.3862	4.36	4.41	-1.04	0.6962	0.9239	4.14	4.41	-1.21	0.0667	0.3506
TC1900010747.hg.1	B3GNT8	UDP-GlcNAc:betaGal beta-1,3-N-acetylglucosaminyltransferase 8	Multiple_Complex	4.07	4	1.05	0.7252	0.9267	4.34	4	1.26	0.1233	0.4263	4.07	4.08	-1	0.977	0.9937	4.34	4.08	1.2	0.2233	0.5903
TC1600010615.hg.1	B3GNT9	UDP-GlcNAc:betaGal beta-1,3-N-acetylglucosaminyltransferase 9	Coding	6.08	5.98	1.07	0.553	0.8624	5.85	5.98	-1.1	0.4474	0.7482	6.08	5.9	1.14	0.295	0.7423	5.85	5.9	-1.03	0.772	0.9278
TC1700012158.hg.1	B3GNTL1	UDP-GlcNAc:betaGal beta-1,3-N-acetylglucosaminyltransferase-like 1	Multiple_Complex	5.45	5.39	1.04	0.7699	0.9405	5.16	5.39	-1.17	0.2779	0.612	5.45	5.38	1.06	0.6999	0.9254	5.16	5.38	-1.16	0.3175	0.6761
TC1200012813.hg.1	B4GALNT1	beta-1,4-N-acetyl-galactosaminyl transferase 1	Multiple_Complex	5.26	5.12	1.1	0.4452	0.8146	5.37	5.12	1.2	0.1771	0.5005	5.26	4.99	1.2	0.1654	0.6105	5.37	4.99	1.3	0.0576	0.3258
TC1700008191.hg.1	B4GALNT2	beta-1,4-N-acetyl-galactosaminyl transferase 2	Multiple_Complex	3.35	3.21	1.11	0.2484	0.6824	3.28	3.21	1.05	0.5649	0.8191	3.35	3.36	-1.01	0.9424	0.9857	3.28	3.36	-1.06	0.495	0.7998
TC1200006445.hg.1	B4GALNT3	beta-1,4-N-acetyl-galactosaminyl transferase 3	Multiple_Complex	5.77	6.4	-1.55	0.0325	0.3268	6.24	6.4	-1.12	0.5314	0.7977	5.77	6.18	-1.33	0.1334	0.5707	6.24	6.18	1.04	0.8276	0.9478
TC1100006455.hg.1	B4GALNT4	beta-1,4-N-acetyl-galactosaminyl transferase 4	Multiple_Complex	6.71	6.77	-1.04	0.6413	0.8962	7.59	6.77	1.77	0.0001	0.0062	6.71	6.84	-1.1	0.3107	0.7521	7.59	6.84	1.68	0.0002	0.0108
TC0900009846.hg.1	B4GALT1	UDP-Gal:betaGlcNAc beta 1,4- galactosyltransferase, polypeptide 1	Multiple_Complex	7.5	7.27	1.17	0.2266	0.662	7.54	7.27	1.21	0.1636	0.4845	7.5	7.42	1.06	0.651	0.9103	7.54	7.42	1.09	0.5094	0.8078
TC0100008082.hg.1	B4GALT2	UDP-Gal:betaGlcNAc beta 1,4- galactosyltransferase, polypeptide 2	Multiple_Complex	12.26	12.13	1.1	0.2745	0.705	12.12	12.13	-1	0.9821	0.9949	12.26	12.21	1.04	0.6341	0.9049	12.12	12.21	-1.06	0.5051	0.8054
TC0100013947.hg.1	B4GALT2	Memczak2013 ANTISENSE, CDS, coding, INTERNAL best transcript NM_001005417	NonCoding	11.66	11.58	1.05	0.6205	0.8875	11.51	11.58	-1.05	0.6277	0.8513	11.66	11.64	1.01	0.9128	0.9805	11.51	11.64	-1.09	0.3905	0.7282
TC0100016162.hg.1	B4GALT3	UDP-Gal:betaGlcNAc beta 1,4- galactosyltransferase, polypeptide 3	Multiple_Complex	9.95	9.79	1.12	0.2426	0.6776	9.92	9.79	1.09	0.347	0.6756	9.95	10.01	-1.04	0.6549	0.9114	9.92	10.01	-1.07	0.4895	0.7957
TC0300012112.hg.1	B4GALT4	UDP-Gal:betaGlcNAc beta 1,4- galactosyltransferase, polypeptide 4	Multiple_Complex	8.09	8.28	-1.14	0.2308	0.6663	9.3	8.28	2.03	7.63e-05	0.005	8.09	8.49	-1.32	0.0253	0.3049	9.3	8.49	1.76	0.0004	0.0168
TC2000009392.hg.1	B4GALT5	UDP-Gal:betaGlcNAc beta 1,4- galactosyltransferase, polypeptide 5	Multiple_Complex	10.04	9.8	1.18	0.1092	0.5243	10.15	9.8	1.27	0.0296	0.2058	10.04	10.2	-1.12	0.2672	0.7161	10.15	10.2	-1.04	0.7136	0.9057
TC1800008399.hg.1	B4GALT6	UDP-Gal:betaGlcNAc beta 1,4- galactosyltransferase, polypeptide 6	Multiple_Complex	4.6	4.83	-1.17	0.1815	0.6212	4.54	4.83	-1.23	0.0956	0.3774	4.6	4.37	1.17	0.182	0.6283	4.54	4.37	1.12	0.3286	0.6851
TC0500009630.hg.1	B4GALT7	xylosylprotein beta 1,4-galactosyltransferase, polypeptide 7	Multiple_Complex	8.84	8.77	1.05	0.6058	0.8805	8.73	8.77	-1.03	0.7991	0.9287	8.84	8.65	1.14	0.199	0.6464	8.73	8.65	1.06	0.5699	0.8427
TC1100011285.hg.1	B4GAT1	beta-1,4-glucuronyltransferase 1	Multiple_Complex	7.3	7.53	-1.17	0.1762	0.6161	6.59	7.53	-1.91	0.0002	0.0085	7.3	7.34	-1.02	0.8236	0.9602	6.59	7.34	-1.68	0.0009	0.028
TC1700010015.hg.1	B9D1	B9 protein domain 1	Multiple_Complex	6.9	7.24	-1.27	0.0153	0.2353	7.43	7.24	1.14	0.1325	0.4418	6.9	7.12	-1.17	0.0828	0.4798	7.43	7.12	1.24	0.0248	0.2136
TC1900010745.hg.1	B9D2	B9 protein domain 2	Multiple_Complex	7.31	7.33	-1.01	0.9355	0.9839	6.65	7.33	-1.59	0.0032	0.0551	7.31	7.13	1.13	0.3073	0.7504	6.65	7.13	-1.39	0.0201	0.191
TC0800008474.hg.1	BAALC	brain and acute leukemia, cytoplasmic	Multiple_Complex	3.92	3.75	1.13	0.1658	0.6038	3.77	3.75	1.02	0.8204	0.9371	3.92	3.76	1.12	0.193	0.6397	3.77	3.76	1.01	0.8973	0.9718
TC0800011363.hg.1	BAALC-AS2	BAALC antisense RNA 2	NonCoding	3.34	3.55	-1.16	0.305	0.7265	3.62	3.55	1.05	0.7186	0.8911	3.34	3.35	-1.01	0.9328	0.9835	3.62	3.35	1.2	0.203	0.5679
TC0900011029.hg.1	BAAT	bile acid-CoA:amino acid N-acyltransferase	Coding	3.41	3.49	-1.05	0.7135	0.9241	3.3	3.49	-1.14	0.3776	0.6974	3.41	3.21	1.15	0.3468	0.7753	3.3	3.21	1.06	0.6678	0.8862
TC1900007318.hg.1	BABAM1	Zhang2013 ALT_ACCEPTOR, ALT_DONOR, coding, INTERNAL, intronic best transcript NM_001033549	NonCoding	10.34	9.78	1.48	0.0545	0.4048	10.03	9.78	1.19	0.3596	0.6839	10.34	9.92	1.34	0.1265	0.5622	10.03	9.92	1.08	0.6708	0.8875
TC1900011684.hg.1	BABAM1	BRISC and BRCA1 A complex member 1	Multiple_Complex	12.55	12.28	1.21	0.0537	0.4033	12.41	12.28	1.09	0.3417	0.6706	12.55	12.37	1.13	0.176	0.6226	12.41	12.37	1.02	0.8058	0.9403
TC1100012445.hg.1	BACE1	beta-site APP-cleaving enzyme 1	Multiple_Complex	8.62	8.49	1.1	0.5184	0.8456	8.17	8.49	-1.25	0.142	0.4548	8.62	8.23	1.32	0.0771	0.4712	8.17	8.23	-1.04	0.7816	0.9322
TC2100007198.hg.1	BACE2	beta-site APP-cleaving enzyme 2	Multiple_Complex	5.97	6.77	-1.74	0.0015	0.073	7.63	6.77	1.82	0.0009	0.0251	5.97	6.75	-1.72	0.0017	0.0759	7.63	6.75	1.84	0.0008	0.0262
TC2100008490.hg.1	BACH1	BTB and CNC homology 1, basic leucine zipper transcription factor 1	Multiple_Complex	10.16	10.2	-1.03	0.7776	0.9424	10.87	10.2	1.59	0.001	0.0266	10.16	10.11	1.03	0.7396	0.9373	10.87	10.11	1.69	0.0004	0.0172
TC0600008787.hg.1	BACH2	Memczak2013 ANTISENSE, coding, INTERNAL, intronic best transcript NM_001170794	NonCoding	3.77	3.5	1.21	0.3797	0.7759	3.31	3.5	-1.14	0.5485	0.809	3.77	3.62	1.11	0.6364	0.906	3.31	3.62	-1.24	0.3177	0.6761
TC0600012560.hg.1	BACH2	Memczak2013 ALT_ACCEPTOR, ALT_DONOR, coding, INTERNAL, intronic best transcript NM_001170794	NonCoding	3.45	3.48	-1.02	0.9092	0.9778	3.49	3.48	1.01	0.9385	0.9818	3.45	3.46	-1	0.9876	0.9965	3.49	3.46	1.03	0.8607	0.9596
TC0600012554.hg.1	BACH2	BTB and CNC homology 1, basic leucine zipper transcription factor 2	Multiple_Complex	3.68	3.71	-1.02	0.8468	0.961	3.92	3.71	1.16	0.1505	0.4667	3.68	3.73	-1.04	0.6987	0.9254	3.92	3.73	1.14	0.2037	0.5689
TC0600012562.hg.1	BACH2	Memczak2013 ALT_ACCEPTOR, ALT_DONOR, coding, INTERNAL, intronic best transcript NM_001170794	NonCoding	3.25	3.16	1.06	0.6958	0.9176	3.3	3.16	1.11	0.5238	0.7947	3.25	3.34	-1.07	0.6784	0.9187	3.3	3.34	-1.03	0.8696	0.9629
TC0600012556.hg.1	BACH2	Transcript Identified by AceView, Entrez Gene ID(s) 60468	Unassigned	5.02	5.18	-1.12	0.4631	0.8224	5.07	5.18	-1.08	0.6149	0.8455	5.02	5.38	-1.28	0.1186	0.5492	5.07	5.38	-1.24	0.173	0.5313
TC1100011158.hg.1	BAD	BCL2-associated agonist of cell death	Multiple_Complex	8.97	8.23	1.67	0.0024	0.0954	8.2	8.23	-1.02	0.8596	0.9519	8.97	8.32	1.56	0.0052	0.1469	8.2	8.32	-1.09	0.4966	0.8004
TC0900009855.hg.1	BAG1	BCL2-associated athanogene	Multiple_Complex	7.34	7.27	1.06	0.5892	0.8754	7.49	7.27	1.17	0.1378	0.4489	7.34	7.24	1.08	0.4666	0.8389	7.49	7.24	1.19	0.1007	0.4216
TC0600008350.hg.1	BAG2	BCL2-associated athanogene 2	Multiple_Complex	12.8	13.07	-1.21	0.0474	0.3849	13.17	13.07	1.07	0.4359	0.74	12.8	13.15	-1.28	0.0152	0.2464	13.17	13.15	1.01	0.906	0.9738
TC1000009090.hg.1	BAG3	BCL2-associated athanogene 3	Coding	13.37	13.48	-1.08	0.3663	0.7693	13.72	13.48	1.18	0.0706	0.3252	13.37	13.44	-1.05	0.5454	0.8695	13.72	13.44	1.21	0.0417	0.2807
TC0800007328.hg.1	BAG4	BCL2-associated athanogene 4	Multiple_Complex	10.38	10.85	-1.39	0.004	0.1266	10.81	10.85	-1.03	0.7385	0.9004	10.38	10.76	-1.31	0.0122	0.2223	10.81	10.76	1.03	0.7247	0.9103
TC1400010320.hg.1	BAG5	BCL2-associated athanogene 5	Multiple_Complex	11.72	11.81	-1.06	0.5186	0.8458	11.75	11.81	-1.04	0.6515	0.8638	11.72	11.98	-1.2	0.0754	0.4664	11.75	11.98	-1.18	0.1045	0.4302
TC0600011441.hg.1	BAG6	BCL2 associated athanogene 6	Multiple_Complex	14.1	14.36	-1.2	0.0616	0.4272	14.25	14.36	-1.08	0.3885	0.7053	14.1	14.28	-1.13	0.1843	0.6301	14.25	14.28	-1.02	0.8384	0.9515
TC2200006432.hg.1	BAGE5	Synthetic construct Homo sapiens clone IMAGE:100062553, MGC:190557 B melanoma antigen family, member 5 (BAGE5) mRNA, encodes complete protein.; B melanoma antigen family, member 5 [Source:EntrezGene;Acc:85316]	Multiple_Complex	6.01	6.19	-1.14	0.5451	0.8587	6.02	6.19	-1.12	0.5831	0.8282	6.01	6.45	-1.36	0.1663	0.6116	6.02	6.45	-1.35	0.182	0.5416
TC2100008486.hg.1	BAGE; BAGE4; BAGE3; BAGE2; BAGE5	B melanoma antigen; B melanoma antigen family, member 4; B melanoma antigen family, member 3; B melanoma antigen family, member 2; B melanoma antigen family, member 5	Multiple_Complex	6.87	7.05	-1.13	0.4085	0.7944	7.21	7.05	1.12	0.4388	0.7418	6.87	7.22	-1.27	0.1229	0.5572	7.21	7.22	-1	0.9802	0.9945
TC1700009173.hg.1	BAHCC1	BAH domain and coiled-coil containing 1	Multiple_Complex	6.42	6.37	1.03	0.821	0.9548	6.51	6.37	1.1	0.5114	0.7884	6.42	6.78	-1.29	0.111	0.5365	6.51	6.78	-1.21	0.2205	0.5871
TC1500006956.hg.1	BAHD1	bromo adjacent homology domain containing 1	Multiple_Complex	7.51	7.52	-1.01	0.9685	0.9934	6.95	7.52	-1.48	0.0203	0.1652	7.51	7.36	1.11	0.4832	0.846	6.95	7.36	-1.33	0.0716	0.3618
TC1700009150.hg.1	BAIAP2	BAI1-associated protein 2	Multiple_Complex	10.49	10.75	-1.2	0.1415	0.5763	10.19	10.75	-1.47	0.0078	0.0958	10.49	10.41	1.05	0.651	0.9103	10.19	10.41	-1.16	0.2182	0.5851
TC0700011905.hg.1	BAIAP2L1	BAI1-associated protein 2-like 1	Multiple_Complex	9.3	10.76	-2.77	7.6e-06	0.0024	10.21	10.76	-1.47	0.007	0.0887	9.3	9.31	-1.01	0.9423	0.9857	10.21	9.31	1.86	0.0003	0.0149
TC2200008680.hg.1	BAIAP2L2	BAI1-associated protein 2-like 2	Multiple_Complex	4.94	4.85	1.07	0.4614	0.8219	4.97	4.85	1.09	0.3629	0.6859	4.94	4.64	1.24	0.0359	0.3524	4.97	4.64	1.26	0.0263	0.2209
TC1600006537.hg.1	BAIAP3	BAI1-associated protein 3	Multiple_Complex	6.05	6.03	1.02	0.9139	0.9787	5.86	6.03	-1.12	0.4185	0.7281	6.05	5.89	1.12	0.4323	0.8204	5.86	5.89	-1.02	0.8939	0.9708
TC0600011553.hg.1	BAK1	BCL2-antagonist/killer 1	Multiple_Complex	9.86	9.63	1.17	0.1549	0.5918	10.08	9.63	1.37	0.0135	0.1304	9.86	9.91	-1.04	0.7118	0.9284	10.08	9.91	1.12	0.2875	0.6478
TC1000007132.hg.1	BAMBI	BMP and activin membrane-bound inhibitor	Multiple_Complex	3.96	4.34	-1.3	0.0415	0.3631	4.03	4.34	-1.24	0.0842	0.3572	3.96	4.09	-1.1	0.4165	0.8111	4.03	4.09	-1.05	0.687	0.8958
TC1100008049.hg.1	BANF1	barrier to autointegration factor 1	Multiple_Complex	14.62	14.24	1.3	0.0142	0.2269	14.5	14.24	1.2	0.0635	0.3086	14.62	14.67	-1.04	0.6694	0.916	14.5	14.67	-1.12	0.2072	0.5724
TC2000006802.hg.1	BANF2	barrier to autointegration factor 2	Multiple_Complex	4.28	4.04	1.18	0.2123	0.6505	4.26	4.04	1.16	0.2588	0.5942	4.28	4.01	1.2	0.1718	0.6182	4.26	4.01	1.18	0.2108	0.5769
TC0400012828.hg.1	BANK1	B-cell scaffold protein with ankyrin repeats 1	Multiple_Complex	5.7	6.06	-1.28	0.1049	0.5162	5.82	6.06	-1.18	0.2671	0.6013	5.7	5.8	-1.08	0.6089	0.8957	5.82	5.8	1.01	0.9305	0.9815
TC0400012827.hg.1	BANK1	B-cell scaffold protein with ankyrin repeats 1	NonCoding	3.92	4.14	-1.16	0.2363	0.671	3.97	4.14	-1.13	0.3339	0.6645	3.92	4.25	-1.26	0.0887	0.492	3.97	4.25	-1.22	0.1312	0.4727
TC1600008799.hg.1	BANP	BTG3 associated nuclear protein	Multiple_Complex	10.99	10.71	1.22	0.0614	0.4264	10.99	10.71	1.22	0.0565	0.2895	10.99	10.94	1.03	0.7417	0.9381	10.99	10.94	1.04	0.7045	0.9022
TC0300011167.hg.1	BAP1	BRCA1 associated protein 1	Multiple_Complex	9.33	9.1	1.17	0.2073	0.6456	9.13	9.1	1.02	0.8788	0.9597	9.33	9.45	-1.09	0.4895	0.8482	9.13	9.45	-1.25	0.0868	0.3937
TC0200015643.hg.1	BARD1	BRCA1 associated RING domain 1	Multiple_Complex	9.65	9.27	1.3	0.0115	0.2065	9.17	9.27	-1.07	0.4311	0.737	9.65	9.73	-1.05	0.5344	0.8659	9.17	9.73	-1.47	0.0012	0.0353
TC0900009030.hg.1	BARHL1	BarH-like homeobox 1	Coding	3.94	4.07	-1.09	0.4485	0.816	4.23	4.07	1.12	0.3319	0.6628	3.94	4.18	-1.18	0.1612	0.605	4.23	4.18	1.03	0.7775	0.9309
TC0100014889.hg.1	BARHL2	BarH-like homeobox 2	Coding	4.87	4.97	-1.07	0.4752	0.8251	4.69	4.97	-1.22	0.0701	0.3242	4.87	4.89	-1.01	0.8973	0.9777	4.69	4.89	-1.15	0.1829	0.5432
TC0900010849.hg.1	BARX1	BARX homeobox 1	Coding	6.13	6.4	-1.21	0.1964	0.6335	6.25	6.4	-1.11	0.4466	0.7476	6.13	6.07	1.04	0.7655	0.9456	6.25	6.07	1.13	0.3882	0.7267
TC1100009504.hg.1	BARX2	BARX homeobox 2	Multiple_Complex	10.49	10.88	-1.31	0.0104	0.1967	11.04	10.88	1.12	0.2147	0.5478	10.49	10.83	-1.27	0.0209	0.2816	11.04	10.83	1.16	0.1112	0.4412
TC0500013155.hg.1	BASP1	brain abundant, membrane attached signal protein 1	Coding	4.4	4.73	-1.26	0.1159	0.5372	4.6	4.73	-1.1	0.4918	0.7754	4.4	4.54	-1.1	0.4922	0.8486	4.6	4.54	1.04	0.7656	0.9253
TC1400007712.hg.1	BATF	basic leucine zipper transcription factor, ATF-like	Multiple_Complex	5.85	6.14	-1.22	0.0695	0.4472	6.09	6.14	-1.03	0.7407	0.9016	5.85	6.09	-1.18	0.1232	0.5575	6.09	6.09	1	0.9863	0.9962
TC1100011197.hg.1	BATF2	basic leucine zipper transcription factor, ATF-like 2	Multiple_Complex	5.35	5.38	-1.02	0.8476	0.961	5.11	5.38	-1.21	0.0918	0.3709	5.35	5.31	1.03	0.7976	0.9537	5.11	5.31	-1.15	0.1879	0.5497
TC0100017258.hg.1	BATF3	basic leucine zipper transcription factor, ATF-like 3	Multiple_Complex	6.16	5.96	1.15	0.224	0.6606	6.47	5.96	1.42	0.0089	0.1034	6.16	6.26	-1.07	0.5225	0.8609	6.47	6.26	1.15	0.2096	0.5752
TC1900008505.hg.1	BAX	BCL2-associated X protein	Multiple_Complex	13.34	13.24	1.07	0.4871	0.8309	12.99	13.24	-1.19	0.0842	0.3572	13.34	13.33	1.01	0.9486	0.9869	12.99	13.33	-1.26	0.0288	0.2322
TC1400008921.hg.1	BAZ1A	bromodomain adjacent to zinc finger domain 1A	Multiple_Complex	12.29	12.24	1.03	0.6792	0.9101	12.26	12.24	1.01	0.8659	0.9548	12.29	12.31	-1.02	0.825	0.9606	12.26	12.31	-1.04	0.6419	0.8735
TC0700011493.hg.1	BAZ1B	bromodomain adjacent to zinc finger domain 1B	Multiple_Complex	13.7	13.64	1.04	0.5959	0.8779	13.65	13.64	1.01	0.9175	0.9742	13.7	13.56	1.1	0.2309	0.6827	13.65	13.56	1.06	0.4218	0.7527
TC1200010926.hg.1	BAZ2A	bromodomain adjacent to zinc finger domain 2A	Multiple_Complex	10.64	10.68	-1.02	0.777	0.9422	10.72	10.68	1.03	0.6856	0.8785	10.64	10.3	1.27	0.0145	0.2425	10.72	10.3	1.34	0.0047	0.0832
TC0200014725.hg.1	BAZ2B	bromodomain adjacent to zinc finger domain 2B	NonCoding	5.67	5.84	-1.13	0.5802	0.8715	5.71	5.84	-1.1	0.6613	0.8676	5.67	5.48	1.14	0.5325	0.8656	5.71	5.48	1.17	0.4611	0.778
TC0200014719.hg.1	BAZ2B	bromodomain adjacent to zinc finger domain 2B	Multiple_Complex	8.06	8.74	-1.6	0.0078	0.1701	8.31	8.74	-1.35	0.0595	0.2987	8.06	8.27	-1.16	0.3123	0.7532	8.31	8.27	1.03	0.8601	0.9594
TC1900011018.hg.1	BBC3; MIR3191	BCL2 binding component 3; microRNA 3191	Multiple_Complex	4.44	4.57	-1.1	0.2555	0.689	4.49	4.57	-1.06	0.497	0.779	4.44	4.44	-1.01	0.9385	0.9854	4.49	4.44	1.03	0.6792	0.8917
TC1000011825.hg.1	BBIP1	BBSome interacting protein 1	Multiple_Complex	10.03	9.57	1.38	0.0108	0.1995	9.57	9.57	1	0.9706	0.9912	10.03	9.93	1.07	0.4952	0.8503	9.57	9.93	-1.28	0.0366	0.2616
TC1400007665.hg.1	BBOF1	basal body orientation factor 1	Multiple_Complex	5.91	5.53	1.3	0.1767	0.6166	5.5	5.53	-1.02	0.9227	0.9768	5.91	5.55	1.28	0.2022	0.6498	5.5	5.55	-1.03	0.8535	0.9562
TC1100007111.hg.1	BBOX1	butyrobetaine (gamma), 2-oxoglutarate dioxygenase (gamma-butyrobetaine hydroxylase) 1	Multiple_Complex	3.58	3.42	1.12	0.4714	0.8248	3.77	3.42	1.27	0.1324	0.4418	3.58	3.82	-1.18	0.2801	0.728	3.77	3.82	-1.04	0.8111	0.9423
TC1100013049.hg.1	BBS1	Bardet-Biedl syndrome 1	Multiple_Complex	6.62	6.7	-1.06	0.6763	0.9092	6.75	6.7	1.03	0.8091	0.9332	6.62	7.04	-1.34	0.0551	0.4177	6.75	7.04	-1.23	0.1622	0.5167
TC1600010409.hg.1	BBS2	Bardet-Biedl syndrome 2	Multiple_Complex	8.68	8.68	1	0.997	0.9989	8.36	8.68	-1.25	0.023	0.178	8.68	8.13	1.47	0.0012	0.0593	8.36	8.13	1.17	0.0853	0.3902
TC1500007804.hg.1	BBS4	Bardet-Biedl syndrome 4	Multiple_Complex	8.11	7.93	1.13	0.3225	0.7393	7.91	7.93	-1.01	0.9181	0.9743	8.11	7.87	1.18	0.1975	0.6443	7.91	7.87	1.03	0.8163	0.9443
TC1500007805.hg.1	BBS4	Memczak2013 ALT_ACCEPTOR, ALT_DONOR, coding, INTERNAL, intronic best transcript NM_033028	NonCoding	4.35	5.09	-1.67	0.0044	0.1313	5.09	5.09	1	0.9879	0.9964	4.35	4.51	-1.12	0.4219	0.8136	5.09	4.51	1.49	0.0164	0.1711
TC0200016559.hg.1	BBS5	Bardet-Biedl syndrome 5	Multiple_Complex	8.64	9.18	-1.46	0.0022	0.0916	8.98	9.18	-1.15	0.1485	0.464	8.64	9.18	-1.46	0.0022	0.0904	8.98	9.18	-1.15	0.1473	0.4966
TC0400011749.hg.1	BBS7	Bardet-Biedl syndrome 7	Multiple_Complex	10.11	10	1.08	0.559	0.865	9.75	10	-1.18	0.2163	0.5495	10.11	10.01	1.07	0.5918	0.8899	9.75	10.01	-1.19	0.2007	0.5657
TC0700007137.hg.1	BBS9	Bardet-Biedl syndrome 9	Multiple_Complex	6.03	5.96	1.05	0.7663	0.9397	6.13	5.96	1.13	0.5123	0.7887	6.03	6.26	-1.17	0.396	0.8013	6.13	6.26	-1.09	0.6188	0.8646
TC1200011320.hg.1	BBS10	Bardet-Biedl syndrome 10	Coding	9.46	9.77	-1.24	0.0546	0.4048	9.16	9.77	-1.52	0.002	0.0411	9.46	9.66	-1.15	0.1788	0.6244	9.16	9.66	-1.41	0.0062	0.0973
TC0400008616.hg.1	BBS12	Bardet-Biedl syndrome 12	Coding	6.71	6.68	1.02	0.8035	0.9504	6.46	6.68	-1.17	0.1367	0.4469	6.71	6.4	1.24	0.046	0.388	6.46	6.4	1.04	0.6818	0.8935
TC0300008271.hg.1	BBX	bobby sox homolog (Drosophila)	Multiple_Complex	8.72	6.19	5.77	0.0001	0.0152	9.92	6.19	13.29	4.65e-06	0.0007	8.72	8.15	1.49	0.1709	0.6175	9.92	8.15	3.42	0.0013	0.0359
TC0300011930.hg.1	BBX	Memczak2013 ANTISENSE, coding, INTERNAL, intronic best transcript NM_020235	NonCoding	4.8	4.79	1	0.9768	0.995	4.7	4.79	-1.07	0.639	0.8574	4.8	4.81	-1	0.9783	0.9938	4.7	4.81	-1.08	0.6002	0.8559
TC1900008286.hg.1	BCAM	basal cell adhesion molecule (Lutheran blood group)	Multiple_Complex	6.09	6.55	-1.37	0.0563	0.4108	5.76	6.55	-1.72	0.0047	0.0695	6.09	5.9	1.14	0.3825	0.7921	5.76	5.9	-1.1	0.5453	0.8296
TC0100010188.hg.1	BCAN	brevican	Multiple_Complex	4.08	3.72	1.28	0.0764	0.4628	3.68	3.72	-1.03	0.8175	0.9357	4.08	3.97	1.08	0.5447	0.8694	3.68	3.97	-1.22	0.142	0.4888
TC0700013439.hg.1	BCAP29	B-cell receptor-associated protein 29	Multiple_Complex	12.03	11.86	1.13	0.2402	0.6744	12.24	11.86	1.31	0.0216	0.1717	12.03	11.86	1.12	0.2537	0.7044	12.24	11.86	1.3	0.023	0.2051
TC0X00011168.hg.1	BCAP31	B-cell receptor-associated protein 31	Multiple_Complex	14.37	14.19	1.13	0.1604	0.598	14.31	14.19	1.08	0.3507	0.678	14.37	14.24	1.09	0.3021	0.7475	14.31	14.24	1.04	0.5965	0.8541
TC1600010869.hg.1	BCAR1	breast cancer anti-estrogen resistance 1	Multiple_Complex	12.79	12.72	1.05	0.586	0.8744	12.7	12.72	-1.01	0.8872	0.9628	12.79	12.89	-1.07	0.4635	0.8367	12.7	12.89	-1.14	0.174	0.5324
TC0100014958.hg.1	BCAR3	breast cancer anti-estrogen resistance 3	Multiple_Complex	10.97	10.47	1.41	0.0044	0.1313	10.94	10.47	1.38	0.0066	0.0856	10.97	10.61	1.28	0.0244	0.2994	10.94	10.61	1.25	0.0372	0.2641
TC2000009516.hg.1	BCAS1	breast carcinoma amplified sequence 1	Multiple_Complex	4.48	4.61	-1.09	0.4546	0.8185	4.59	4.61	-1.01	0.915	0.9735	4.48	4.7	-1.17	0.1996	0.6467	4.59	4.7	-1.08	0.494	0.7988
TC0100018465.hg.1	BCAS2	breast carcinoma amplified sequence 2	Multiple_Complex	12.5	12.54	-1.04	0.7183	0.9255	12.67	12.54	1.09	0.3848	0.7026	12.5	12.61	-1.09	0.3927	0.7994	12.67	12.61	1.04	0.707	0.9035
TC1700008499.hg.1	BCAS3	breast carcinoma amplified sequence 3	Multiple_Complex	6.92	7.32	-1.32	0.0662	0.4373	6.95	7.32	-1.29	0.09	0.3677	6.92	6.98	-1.04	0.7683	0.9459	6.95	6.98	-1.02	0.9126	0.9759
TC2000007707.hg.1	BCAS4	breast carcinoma amplified sequence 4	Multiple_Complex	6.45	6.65	-1.15	0.2578	0.6911	6.5	6.65	-1.11	0.3875	0.7045	6.45	6.48	-1.02	0.849	0.9655	6.5	6.48	1.01	0.9192	0.9778
TC1200010145.hg.1	BCAT1	branched chain amino-acid transaminase 1, cytosolic	Multiple_Complex	4.37	4.79	-1.34	0.1322	0.5645	6.96	4.79	4.51	1.33e-05	0.0016	4.37	5	-1.55	0.0352	0.3492	6.96	5	3.9	3e-05	0.0028
TC1900011098.hg.1	BCAT2	branched chain amino-acid transaminase 2, mitochondrial	Multiple_Complex	12.6	12.96	-1.28	0.0224	0.2782	12.88	12.96	-1.06	0.5297	0.797	12.6	12.44	1.12	0.2361	0.687	12.88	12.44	1.35	0.0083	0.1147
TC1000009244.hg.1	BCCIP	BRCA2 and CDKN1A interacting protein	Multiple_Complex	12.09	12.15	-1.04	0.7146	0.9245	12.12	12.15	-1.02	0.8497	0.948	12.09	12.43	-1.27	0.0498	0.4021	12.12	12.43	-1.24	0.067	0.3513
TC1200010641.hg.1	BCDIN3D	BCDIN3 domain containing	Multiple_Complex	5.3	5.35	-1.04	0.8149	0.9529	4.83	5.35	-1.43	0.0492	0.2688	5.3	5.06	1.17	0.3346	0.7698	4.83	5.06	-1.17	0.338	0.6938
TC0300013025.hg.1	BCHE	butyrylcholinesterase	Coding	4.14	4.23	-1.06	0.6749	0.9089	3.76	4.23	-1.38	0.0441	0.2526	4.14	4.74	-1.51	0.0143	0.2415	3.76	4.74	-1.96	0.0008	0.0266
TC1900011744.hg.1	BCKDHA	branched chain keto acid dehydrogenase E1, alpha polypeptide	Multiple_Complex	10.91	11.19	-1.21	0.0603	0.424	11.04	11.19	-1.11	0.2663	0.6009	10.91	10.99	-1.05	0.5851	0.8879	11.04	10.99	1.04	0.7009	0.901
TC0600008632.hg.1	BCKDHB	branched chain keto acid dehydrogenase E1, beta polypeptide	Multiple_Complex	10.64	10.95	-1.24	0.0832	0.4759	9.93	10.95	-2.04	0.0001	0.0069	10.64	10.56	1.06	0.6077	0.8956	9.93	10.56	-1.55	0.0035	0.0689
TC1600007513.hg.1	BCKDK	branched chain ketoacid dehydrogenase kinase	Multiple_Complex	10.61	10.56	1.03	0.742	0.9324	11.01	10.56	1.37	0.0105	0.113	10.61	10.82	-1.16	0.1608	0.6046	11.01	10.82	1.14	0.2096	0.5752
TC1800008891.hg.1	BCL2	B-cell CLL/lymphoma 2	Multiple_Complex	5.96	5.72	1.18	0.2374	0.6716	6.98	5.72	2.39	7.76e-05	0.005	5.96	6.52	-1.48	0.0129	0.2289	6.98	6.52	1.37	0.0359	0.2598
TC1500010184.hg.1	BCL2A1	BCL2-related protein A1	Coding	4.44	4.22	1.16	0.4489	0.8161	4.42	4.22	1.15	0.4874	0.7732	4.44	4.64	-1.15	0.473	0.8407	4.42	4.64	-1.17	0.4352	0.7614
TC2000008815.hg.1	BCL2L1	BCL2-like 1	Multiple_Complex	11.72	11.23	1.41	0.0021	0.0904	12.15	11.23	1.89	2.25e-05	0.0022	11.72	11.48	1.18	0.0673	0.4479	12.15	11.48	1.59	0.0003	0.0124
TC1400010575.hg.1	BCL2L2	BCL2-like 2	Multiple_Complex	9.73	9.28	1.36	0.0486	0.3895	9.62	9.28	1.27	0.1143	0.4097	9.73	9.67	1.04	0.7832	0.9494	9.62	9.67	-1.03	0.8096	0.9418
TC1400010574.hg.1	BCL2L2-PABPN1	BCL2L2-PABPN1 readthrough	Multiple_Complex	10.02	9.8	1.17	0.0777	0.4649	9.89	9.8	1.07	0.4059	0.7183	10.02	9.83	1.14	0.1286	0.5642	9.89	9.83	1.04	0.5929	0.8519
TC1500009451.hg.1	BCL2L10	BCL2-like 10 (apoptosis facilitator)	Coding	4.38	4.5	-1.09	0.6405	0.8962	4.63	4.5	1.09	0.6283	0.8517	4.38	4.61	-1.17	0.3892	0.797	4.63	4.61	1.01	0.9383	0.9834
TC0200008870.hg.1	BCL2L11	BCL2-like 11 (apoptosis facilitator)	Multiple_Complex	8.73	8.84	-1.08	0.48	0.8276	9.08	8.84	1.19	0.1213	0.4229	8.73	8.68	1.03	0.7591	0.9432	9.08	8.68	1.32	0.022	0.2006
TC1900008551.hg.1	BCL2L12	BCL2-like 12 (proline rich)	Multiple_Complex	10.74	10.47	1.2	0.063	0.4302	10.72	10.47	1.19	0.0751	0.3354	10.74	10.77	-1.02	0.7875	0.9504	10.72	10.77	-1.03	0.7087	0.9043
TC2200006521.hg.1	BCL2L13	BCL2-like 13 (apoptosis facilitator)	Multiple_Complex	11.85	12.19	-1.27	0.0256	0.2939	12	12.19	-1.14	0.1699	0.4928	11.85	12.32	-1.38	0.0055	0.1501	12	12.32	-1.24	0.0364	0.2611
TSUnmapped00000263.hg.1	BCL2L14	BCL2-like 14 (apoptosis facilitator)	NonCoding	3.71	3.55	1.12	0.3941	0.7857	3.62	3.55	1.05	0.6979	0.8824	3.71	3.48	1.17	0.2341	0.6848	3.62	3.48	1.1	0.4546	0.7737
TSUnmapped00000412.hg.1	BCL2L14	BCL2-like 14 (apoptosis facilitator)	Coding	6.47	6.35	1.09	0.6391	0.8958	6.21	6.35	-1.1	0.5934	0.8334	6.47	6.28	1.14	0.4587	0.8355	6.21	6.28	-1.05	0.7973	0.9371
TSUnmapped00000037.hg.1	BCL2L14	BCL2-like 14 (apoptosis facilitator)	Coding	3.34	3.31	1.02	0.8659	0.9651	3.2	3.31	-1.08	0.5749	0.8243	3.34	3.18	1.12	0.4039	0.8046	3.2	3.18	1.02	0.9069	0.9743
TSUnmapped00000248.hg.1	BCL2L14	BCL2-like 14 (apoptosis facilitator)	Coding	4.45	4.31	1.1	0.4175	0.8003	4.61	4.31	1.23	0.1034	0.3914	4.45	4.34	1.07	0.5403	0.8683	4.61	4.34	1.2	0.1443	0.4921
TSUnmapped00000083.hg.1	BCL2L14	BCL2-like 14 (apoptosis facilitator)	NonCoding	4.01	3.91	1.07	0.5861	0.8744	4.63	3.91	1.65	0.0031	0.0545	4.01	3.95	1.04	0.7444	0.939	4.63	3.95	1.6	0.0044	0.0797
TSUnmapped00000466.hg.1	BCL2L14	BCL2-like 14 (apoptosis facilitator)	NonCoding	3.88	4.13	-1.18	0.323	0.7398	3.86	4.13	-1.2	0.2869	0.6207	3.88	3.84	1.03	0.8419	0.9646	3.86	3.84	1.02	0.9078	0.9746
TSUnmapped00000650.hg.1	BCL2L14	BCL2-like 14 (apoptosis facilitator)	Coding	6.48	6.42	1.04	0.7532	0.9356	6.4	6.42	-1.02	0.8912	0.9645	6.48	6.44	1.03	0.8316	0.9617	6.4	6.44	-1.03	0.8113	0.9423
TSUnmapped00000189.hg.1	BCL2L14	BCL2-like 14 (apoptosis facilitator)	NonCoding	4.03	4.01	1.02	0.8489	0.9611	4.03	4.01	1.02	0.8406	0.9453	4.03	4.1	-1.05	0.6004	0.8927	4.03	4.1	-1.05	0.6077	0.8588
TSUnmapped00000174.hg.1	BCL2L14	BCL2-like 14 (apoptosis facilitator)	Coding	7.46	7.25	1.15	0.1628	0.6001	7.46	7.25	1.16	0.154	0.4722	7.46	7.54	-1.06	0.5339	0.8659	7.46	7.54	-1.06	0.5568	0.8359
TC1200006862.hg.1	BCL2L14	BCL2-like 14 (apoptosis facilitator)	Multiple_Complex	4.86	5.04	-1.13	0.3913	0.7833	4.74	5.04	-1.23	0.1675	0.4907	4.86	4.97	-1.08	0.6005	0.8927	4.74	4.97	-1.17	0.2823	0.643
TSUnmapped00000525.hg.1	BCL2L14	BCL2-like 14 (apoptosis facilitator)	Coding	6.38	6.01	1.29	0.0406	0.3605	6.4	6.01	1.31	0.0311	0.2114	6.38	6.53	-1.11	0.3485	0.7762	6.4	6.53	-1.09	0.4295	0.7574
TSUnmapped00000308.hg.1	BCL2L14	BCL2-like 14 (apoptosis facilitator)	Coding	5.89	5.81	1.06	0.5923	0.8766	6.06	5.81	1.18	0.1255	0.4297	5.89	6.2	-1.24	0.0625	0.4353	6.06	6.2	-1.1	0.3472	0.6993
TSUnmapped00000366.hg.1	BCL2L14	BCL2-like 14 (apoptosis facilitator)	Coding	3.53	3.74	-1.15	0.2863	0.714	4.32	3.74	1.5	0.0095	0.1062	3.53	3.89	-1.28	0.0738	0.464	4.32	3.89	1.34	0.0403	0.276
TSUnmapped00000812.hg.1	BCL2L14	BCL2-like 14 (apoptosis facilitator)	NonCoding	3.66	3.74	-1.05	0.7312	0.9284	4.14	3.74	1.32	0.0912	0.3698	3.66	4.07	-1.33	0.0861	0.4868	4.14	4.07	1.05	0.7576	0.9228
TSUnmapped00000589.hg.1	BCL2L14	BCL2-like 14 (apoptosis facilitator)	Coding	4.55	4.69	-1.1	0.507	0.8398	5.01	4.69	1.25	0.1423	0.4552	4.55	5.07	-1.44	0.0274	0.3157	5.01	5.07	-1.05	0.7488	0.92
TC0100015336.hg.1	BCL2L15	BCL2-like 15	Multiple_Complex	4.52	4.23	1.22	0.1625	0.5995	4.4	4.23	1.13	0.3867	0.7037	4.52	4.72	-1.15	0.3072	0.7504	4.4	4.72	-1.25	0.1245	0.4619
TC1900008279.hg.1	BCL3; MIR8085	B-cell CLL/lymphoma 3; microRNA 8085	Multiple_Complex	6.34	5.95	1.31	0.0646	0.4328	5.58	5.95	-1.29	0.0789	0.3444	6.34	6.06	1.22	0.1662	0.6112	5.58	6.06	-1.4	0.0297	0.236
TC0300013471.hg.1	BCL6	B-cell CLL/lymphoma 6	Multiple_Complex	10.3	10.37	-1.05	0.6021	0.879	11.17	10.37	1.74	0.0002	0.0092	10.3	10.01	1.22	0.0562	0.4205	11.17	10.01	2.24	1.1e-05	0.0014
TC1700006720.hg.1	BCL6B	B-cell CLL/lymphoma 6, member B	Multiple_Complex	3.47	3.43	1.03	0.8425	0.9601	3.29	3.43	-1.1	0.5663	0.8194	3.47	3.41	1.05	0.7726	0.9467	3.29	3.41	-1.08	0.6277	0.868
TC1200012224.hg.1	BCL7A	Memczak2013 ANTISENSE, coding, INTERNAL, intronic best transcript NM_001024808	NonCoding	5.27	4.99	1.21	0.2141	0.6522	4.86	4.99	-1.1	0.5401	0.8044	5.27	5.16	1.08	0.623	0.9014	4.86	5.16	-1.23	0.1771	0.5364
TC1200009192.hg.1	BCL7A	B-cell CLL/lymphoma 7A	Multiple_Complex	6.27	6.85	-1.5	0.0242	0.2867	6.65	6.85	-1.15	0.3853	0.703	6.27	6.27	-1	0.9848	0.9955	6.65	6.27	1.3	0.1098	0.439
TC0700011494.hg.1	BCL7B	B-cell CLL/lymphoma 7B	Multiple_Complex	11.48	11.32	1.11	0.4752	0.8251	11.77	11.32	1.36	0.0589	0.2968	11.48	11.61	-1.1	0.5348	0.866	11.77	11.61	1.12	0.4598	0.7771
TC1600009992.hg.1	BCL7C	B-cell CLL/lymphoma 7C	Multiple_Complex	9.38	9.22	1.12	0.427	0.807	9.29	9.22	1.05	0.7105	0.8868	9.38	9.49	-1.08	0.5939	0.8908	9.29	9.49	-1.15	0.3427	0.6964
TC0100009788.hg.1	BCL9	B-cell CLL/lymphoma 9	Multiple_Complex	10.27	10.27	-1	0.9625	0.9912	10.01	10.27	-1.2	0.0923	0.3715	10.27	10.48	-1.16	0.1644	0.6089	10.01	10.48	-1.39	0.0086	0.1164
TC1100013230.hg.1	BCL9L	B-cell CLL/lymphoma 9-like	Multiple_Complex	10.85	10.75	1.07	0.5461	0.859	11.12	10.75	1.29	0.045	0.2563	10.85	10.82	1.02	0.8281	0.9608	11.12	10.82	1.23	0.0867	0.3937
TC0100014775.hg.1	BCL10	B-cell CLL/lymphoma 10	Coding	11.17	11.15	1.01	0.902	0.9758	10.72	11.15	-1.34	0.0161	0.1454	11.17	10.71	1.37	0.0113	0.212	10.72	10.71	1.01	0.9266	0.9802
TC0200012713.hg.1	BCL11A	B-cell CLL/lymphoma 11A (zinc finger protein)	Multiple_Complex	4.67	4.86	-1.14	0.3073	0.7286	4.67	4.86	-1.14	0.3189	0.6499	4.67	4.7	-1.02	0.8742	0.9725	4.67	4.7	-1.02	0.8951	0.9709
TC1400010156.hg.1	BCL11B	B-cell CLL/lymphoma 11B (zinc finger protein)	Multiple_Complex	4.05	4.13	-1.06	0.542	0.8571	4.09	4.13	-1.03	0.7285	0.8956	4.05	4.16	-1.08	0.4106	0.8077	4.09	4.16	-1.05	0.5714	0.8431
TC0600013273.hg.1	BCLAF1	Memczak2013 ALT_DONOR, coding, INTERNAL, intronic best transcript NM_014739	NonCoding	7.32	7.24	1.06	0.79	0.9463	7.45	7.24	1.15	0.4996	0.7811	7.32	7.24	1.06	0.7848	0.9496	7.45	7.24	1.15	0.4955	0.7999
TC0600013272.hg.1	BCLAF1	BCL2-associated transcription factor 1	Multiple_Complex	13.51	13.6	-1.07	0.4757	0.8251	13.45	13.6	-1.11	0.2639	0.5989	13.51	13.44	1.05	0.5791	0.8861	13.45	13.44	1.01	0.9009	0.9727
TC1600008577.hg.1	BCO1	beta-carotene oxygenase 1	Multiple_Complex	5.03	5.21	-1.13	0.2832	0.7114	5.16	5.21	-1.04	0.7424	0.9028	5.03	5.49	-1.37	0.0179	0.2642	5.16	5.49	-1.26	0.0666	0.3504
TC1100013093.hg.1	BCO2; RPS12P21	beta-carotene oxygenase 2; ribosomal protein S12 pseudogene 21	Multiple_Complex	4.87	4.24	1.54	0.0106	0.198	4.64	4.24	1.32	0.0672	0.3176	4.87	4.37	1.4	0.0325	0.3367	4.64	4.37	1.21	0.1978	0.5622
TC0X00009427.hg.1	BCOR	BCL6 corepressor	Multiple_Complex	10.35	10.34	1.01	0.9354	0.9839	10.59	10.34	1.19	0.0888	0.3653	10.35	10.12	1.17	0.1228	0.5571	10.59	10.12	1.39	0.0065	0.0992
TC0X00008394.hg.1	BCORL1	BCL6 corepressor-like 1	Multiple_Complex	8.48	9.57	-2.13	0.0002	0.0241	8.56	9.57	-2.02	0.0004	0.0137	8.48	8.7	-1.16	0.2713	0.7195	8.56	8.7	-1.1	0.4664	0.7814
TC2200006833.hg.1	BCR	breakpoint cluster region	Multiple_Complex	8.09	7.77	1.25	0.0815	0.4714	7.96	7.77	1.14	0.2805	0.6151	8.09	7.73	1.28	0.0595	0.4277	7.96	7.73	1.17	0.2121	0.5787
TC0200010805.hg.1	BCS1L	BCS1 homolog, ubiquinol-cytochrome c reductase complex chaperone	Multiple_Complex	12.81	12.56	1.18	0.1101	0.5255	12.68	12.56	1.09	0.4073	0.7194	12.81	12.89	-1.06	0.5591	0.8754	12.68	12.89	-1.15	0.1653	0.5211
TC0300013751.hg.1	BDH1	3-hydroxybutyrate dehydrogenase, type 1	Multiple_Complex	9.33	10.34	-2.01	0.0006	0.0418	9.7	10.34	-1.55	0.01	0.1101	9.33	9.25	1.06	0.6894	0.9225	9.7	9.25	1.37	0.0456	0.2924
TC0400012952.hg.1	BDH2	3-hydroxybutyrate dehydrogenase, type 2	Multiple_Complex	6.46	6.89	-1.35	0.0633	0.4306	6.32	6.89	-1.49	0.0201	0.1643	6.46	6.77	-1.24	0.1644	0.6089	6.32	6.77	-1.37	0.0541	0.3179
TC1400010648.hg.1	BDKRB1	bradykinin receptor B1	Multiple_Complex	4.77	4.71	1.04	0.6572	0.9022	4.78	4.71	1.05	0.6396	0.8578	4.77	4.78	-1	0.981	0.9939	4.78	4.78	1	0.9991	0.9997
TC1400010647.hg.1	BDKRB2	bradykinin receptor B2	Coding	4.46	4.47	-1.01	0.929	0.9826	4.43	4.47	-1.03	0.7677	0.9145	4.46	4.77	-1.24	0.035	0.349	4.43	4.77	-1.26	0.0247	0.2132
TC1100010410.hg.1	BDNF	brain-derived neurotrophic factor	Multiple_Complex	5.13	4.51	1.53	0.0864	0.4818	4.51	4.51	-1	0.9875	0.9962	5.13	4.8	1.26	0.3294	0.7665	4.51	4.8	-1.22	0.3864	0.7253
TC0500007725.hg.1	BDP1	B double prime 1, subunit of RNA polymerase III transcription initiation factor IIIB	Multiple_Complex	9.6	9.73	-1.09	0.3284	0.742	9.53	9.73	-1.15	0.1361	0.4465	9.6	9.38	1.17	0.096	0.5087	9.53	9.38	1.11	0.2408	0.6051
TC1600008122.hg.1	BEAN1	brain expressed, associated with NEDD4, 1	Multiple_Complex	6.14	6.12	1.02	0.9398	0.9848	5.86	6.12	-1.2	0.4121	0.7235	6.14	6.29	-1.1	0.6471	0.9088	5.86	6.29	-1.34	0.1918	0.5547
TC1600011550.hg.1	BEAN1-AS1	BEAN1 antisense RNA 1	Multiple_Complex	4.27	4.48	-1.15	0.3941	0.7857	4.35	4.48	-1.09	0.5924	0.8331	4.27	4.32	-1.03	0.8372	0.9634	4.35	4.32	1.02	0.9006	0.9726
TC1700010748.hg.1	BECN1	beclin 1, autophagy related	Multiple_Complex	11.46	11.26	1.14	0.1488	0.585	11.43	11.26	1.12	0.2142	0.5471	11.46	11.3	1.12	0.2249	0.6766	11.43	11.3	1.09	0.3166	0.6752
TC0100012176.hg.1	BECN2	beclin 2	Coding	3.96	3.92	1.03	0.8447	0.9602	4.43	3.92	1.43	0.0341	0.2201	3.96	4.11	-1.11	0.4905	0.8484	4.43	4.11	1.25	0.1494	0.4986
TC1400010198.hg.1	BEGAIN	brain-enriched guanylate kinase-associated	Multiple_Complex	10.32	10.34	-1.01	0.9155	0.9788	9.55	10.34	-1.72	0.0012	0.03	10.32	9.77	1.46	0.0101	0.2014	9.55	9.77	-1.16	0.2275	0.5936
TC0X00009184.hg.1	BEND2	BEN domain containing 2	Multiple_Complex	4.05	4.28	-1.17	0.0828	0.475	4.03	4.28	-1.19	0.0629	0.3068	4.05	4.06	-1.01	0.9018	0.978	4.03	4.06	-1.02	0.773	0.9284
TC0600012750.hg.1	BEND3	BEN domain containing 3	Multiple_Complex	6.32	6.12	1.15	0.2248	0.6613	6.09	6.12	-1.02	0.8728	0.9574	6.32	6.04	1.22	0.1042	0.5235	6.09	6.04	1.04	0.7423	0.9166
TC0400010553.hg.1	BEND4	BEN domain containing 4	Multiple_Complex	3.41	3.3	1.08	0.5524	0.8619	3.64	3.3	1.27	0.0892	0.3659	3.41	3.51	-1.07	0.6117	0.8959	3.64	3.51	1.1	0.4654	0.7807
TC0100014134.hg.1	BEND5	BEN domain containing 5	Multiple_Complex	7.11	7.14	-1.02	0.8947	0.9741	7.4	7.14	1.19	0.2678	0.6018	7.11	7.28	-1.12	0.4647	0.8374	7.4	7.28	1.09	0.5931	0.852
TC0600008343.hg.1	BEND6	BEN domain containing 6	Multiple_Complex	3.48	3.86	-1.3	0.0999	0.5075	4.21	3.86	1.28	0.1228	0.4256	3.48	4.2	-1.65	0.0069	0.1676	4.21	4.2	1.01	0.9578	0.9892
TC1000012522.hg.1	BEND7	BEN domain containing 7	Multiple_Complex	5.42	5.28	1.1	0.5143	0.8437	6.45	5.28	2.25	0.0003	0.0104	5.42	5.37	1.03	0.8254	0.9606	6.45	5.37	2.11	0.0005	0.0178
TC1100007826.hg.1	BEST1	bestrophin 1	Multiple_Complex	4.81	4.81	-1	0.9979	0.9993	4.9	4.81	1.07	0.6263	0.8513	4.81	5.01	-1.16	0.3049	0.7491	4.9	5.01	-1.08	0.5754	0.8452
TC1900007090.hg.1	BEST2	bestrophin 2	Coding	5.34	5.36	-1.02	0.8717	0.967	5.43	5.36	1.05	0.6888	0.8804	5.34	5.58	-1.19	0.1688	0.6143	5.43	5.58	-1.11	0.3833	0.7234
TC1200011225.hg.1	BEST3	bestrophin 3	Multiple_Complex	3.37	3.52	-1.11	0.3697	0.771	3.58	3.52	1.04	0.7449	0.9042	3.37	3.6	-1.17	0.19	0.6357	3.58	3.6	-1.02	0.8933	0.9705
TC0100013991.hg.1	BEST4	bestrophin 4	Coding	3.15	3.29	-1.1	0.5101	0.8417	3.17	3.29	-1.09	0.568	0.8207	3.15	3.29	-1.1	0.4913	0.8484	3.17	3.29	-1.09	0.5478	0.8311
TC0700011813.hg.1	BET1	Bet1 golgi vesicular membrane trafficking protein	Multiple_Complex	10.98	10.92	1.04	0.7029	0.9196	10.8	10.92	-1.09	0.3715	0.693	10.98	10.74	1.18	0.1188	0.5493	10.8	10.74	1.04	0.7058	0.9033
TC1100013121.hg.1	BET1L	Bet1 golgi vesicular membrane trafficking protein-like	Multiple_Complex	8.84	8.96	-1.09	0.3614	0.7678	8.83	8.96	-1.1	0.3272	0.6575	8.84	9.1	-1.2	0.0657	0.4448	8.83	9.1	-1.21	0.0582	0.3277
TC0X00010399.hg.1	BEX1	brain expressed X-linked 1	Multiple_Complex	4.32	4.45	-1.09	0.7178	0.9254	4.31	4.45	-1.1	0.6973	0.8824	4.32	4.63	-1.24	0.3991	0.8027	4.31	4.63	-1.25	0.3846	0.7238
TC0X00010409.hg.1	BEX2	brain expressed X-linked 2	Coding	5.23	4.77	1.37	0.0363	0.3437	5.01	4.77	1.18	0.2273	0.5614	5.23	4.81	1.33	0.0515	0.4075	5.01	4.81	1.15	0.3074	0.6681
TC0X00007999.hg.1	BEX4	brain expressed X-linked 4	Multiple_Complex	4.14	4.71	-1.49	0.0008	0.0519	4.42	4.71	-1.22	0.0368	0.2296	4.14	4.7	-1.48	0.0009	0.051	4.42	4.7	-1.21	0.0433	0.2855
TC0X00010382.hg.1	BEX5	brain expressed X-linked 5	Multiple_Complex	4.59	4.54	1.03	0.8168	0.9538	4.69	4.54	1.1	0.4526	0.7515	4.59	4.74	-1.11	0.4234	0.8145	4.69	4.74	-1.04	0.7768	0.9305
TC1600006995.hg.1	BFAR	bifunctional apoptosis regulator	Multiple_Complex	13.04	13.18	-1.1	0.274	0.705	13.13	13.18	-1.04	0.6651	0.8697	13.04	13.07	-1.01	0.8627	0.9685	13.13	13.07	1.05	0.6025	0.8566
TC2000008493.hg.1	BFSP1	beaded filament structural protein 1, filensin	Multiple_Complex	9.28	8.93	1.28	0.0591	0.4201	7.78	8.93	-2.22	5.8e-05	0.0041	9.28	8.63	1.57	0.0031	0.1126	7.78	8.63	-1.8	0.0005	0.0204
TC0300008856.hg.1	BFSP2	beaded filament structural protein 2, phakinin	Multiple_Complex	4.95	5.2	-1.19	0.1403	0.5749	5.09	5.2	-1.08	0.4787	0.7683	4.95	5.18	-1.17	0.1801	0.6263	5.09	5.18	-1.06	0.5792	0.8464
TC0X00008785.hg.1	BGN	biglycan	Multiple_Complex	4.23	4.28	-1.03	0.7896	0.9461	4.2	4.28	-1.05	0.6576	0.8661	4.23	4.41	-1.13	0.3209	0.7598	4.2	4.41	-1.15	0.2485	0.6128
TC1700006499.hg.1	BHLHA9	basic helix-loop-helix family, member a9	Coding	4.25	4.28	-1.02	0.8323	0.9572	4.44	4.28	1.12	0.3434	0.6721	4.25	4.3	-1.04	0.7542	0.9418	4.44	4.3	1.1	0.3939	0.7308
TC0700008454.hg.1	BHLHA15	basic helix-loop-helix family, member a15	Multiple_Complex	12.82	12.85	-1.02	0.8502	0.9613	12.81	12.85	-1.03	0.7858	0.922	12.82	12.91	-1.07	0.5609	0.876	12.81	12.91	-1.08	0.508	0.8067
TC0X00011314.hg.1	BHLHB9	basic helix-loop-helix domain containing, class B, 9	Multiple_Complex	8.06	8.14	-1.06	0.691	0.9156	7.73	8.14	-1.33	0.0686	0.3205	8.06	7.95	1.08	0.5838	0.8873	7.73	7.95	-1.16	0.3044	0.6654
TC0800007828.hg.1	BHLHE22	basic helix-loop-helix family, member e22	Coding	3.1	3.39	-1.23	0.2413	0.6756	3.37	3.39	-1.02	0.9129	0.9726	3.1	3.39	-1.23	0.2431	0.6937	3.37	3.39	-1.02	0.917	0.9769
TC2000009789.hg.1	BHLHE23	basic helix-loop-helix family, member e23	Coding	5.03	4.98	1.04	0.7188	0.9256	5.03	4.98	1.03	0.7261	0.8944	5.03	5.12	-1.06	0.5327	0.8657	5.03	5.12	-1.06	0.5265	0.8172
TC0300006483.hg.1	BHLHE40	basic helix-loop-helix family, member e40	Multiple_Complex	11.42	11.61	-1.14	0.1684	0.6082	12.41	11.61	1.74	0.0001	0.0065	11.42	11.74	-1.25	0.0303	0.3267	12.41	11.74	1.59	0.0004	0.0171
TC1200010182.hg.1	BHLHE41	basic helix-loop-helix family, member e41	Multiple_Complex	7.42	10.34	-7.52	2.47e-09	7.58e-06	10.74	10.34	1.32	0.0104	0.1126	7.42	10.74	-9.95	7.81e-10	1.86e-06	10.74	10.74	-1	0.9972	0.9992
TC1900008345.hg.1	BHMG1	basic helix-loop-helix and HMG box domain containing 1	Multiple_Complex	5.22	5.36	-1.1	0.5518	0.8615	5.69	5.36	1.26	0.1727	0.4957	5.22	5.19	1.02	0.9002	0.9779	5.69	5.19	1.41	0.0529	0.3146
TC0500007876.hg.1	BHMT	betaine--homocysteine S-methyltransferase	Multiple_Complex	5.09	5.07	1.02	0.8774	0.9689	5.16	5.07	1.07	0.5996	0.8368	5.09	5.08	1.01	0.9168	0.9811	5.16	5.08	1.06	0.634	0.8704
TC0500007875.hg.1	BHMT2	betaine--homocysteine S-methyltransferase 2	Multiple_Complex	7.85	7.97	-1.09	0.5967	0.8779	7.76	7.97	-1.16	0.3606	0.6848	7.85	7.95	-1.07	0.6544	0.9114	7.76	7.95	-1.14	0.4029	0.7379
TC1000007703.hg.1	BICC1	BicC family RNA binding protein 1	Multiple_Complex	3.4	3.56	-1.12	0.2978	0.7208	3.41	3.56	-1.11	0.3238	0.6549	3.4	3.51	-1.09	0.4472	0.8289	3.41	3.51	-1.08	0.4818	0.7905
TC1200007262.hg.1	BICD1	bicaudal D homolog 1 (Drosophila)	Multiple_Complex	10.07	10.26	-1.14	0.207	0.6456	9.54	10.26	-1.65	0.0005	0.0165	10.07	10.14	-1.04	0.657	0.9119	9.54	10.14	-1.52	0.0018	0.0454
TC0900010808.hg.1	BICD2	bicaudal D homolog 2 (Drosophila)	Multiple_Complex	8.41	8.42	-1.01	0.964	0.9915	8.48	8.42	1.05	0.7616	0.9112	8.41	8.37	1.03	0.8505	0.9658	8.48	8.37	1.08	0.5937	0.8526
TC0900010809.hg.1	BICD2	Memczak2013 ALT_ACCEPTOR, ALT_DONOR, coding, INTERNAL, intronic best transcript NM_001003800	NonCoding	5.88	6.16	-1.22	0.371	0.7712	6.25	6.16	1.07	0.766	0.9134	5.88	6.35	-1.39	0.15	0.5922	6.25	6.35	-1.07	0.7522	0.9209
TC2200007906.hg.1	BID	BH3 interacting domain death agonist	Multiple_Complex	12.33	12.12	1.15	0.1219	0.547	12.17	12.12	1.04	0.6807	0.8759	12.33	12	1.25	0.0253	0.3052	12.17	12	1.12	0.1962	0.5593
TC2200007544.hg.1	BIK	BCL2-interacting killer (apoptosis-inducing)	Coding	5.91	6.39	-1.39	0.0982	0.5041	6.24	6.39	-1.1	0.5898	0.8318	5.91	6.38	-1.38	0.1042	0.5235	6.24	6.38	-1.1	0.6144	0.862
TC0200014160.hg.1	BIN1	bridging integrator 1	Multiple_Complex	10.97	11.46	-1.41	0.0034	0.1175	10.9	11.46	-1.48	0.0015	0.0347	10.97	10.73	1.18	0.0955	0.5078	10.9	10.73	1.12	0.2199	0.5868
TC1200010703.hg.1	BIN2	bridging integrator 2	Multiple_Complex	3.19	3.8	-1.53	0.0059	0.1495	3.61	3.8	-1.14	0.2969	0.6312	3.19	3.91	-1.65	0.0021	0.0904	3.61	3.91	-1.23	0.1106	0.4406
TC0800009853.hg.1	BIN3	bridging integrator 3	Multiple_Complex	8.65	8.6	1.04	0.6497	0.8992	8.77	8.6	1.13	0.1569	0.4755	8.65	8.84	-1.14	0.1385	0.5792	8.77	8.84	-1.05	0.595	0.8531
TC0800009854.hg.1	BIN3-IT1	BIN3 intronic transcript 1	Multiple_Complex	4.22	4.19	1.02	0.8108	0.9519	4.75	4.19	1.48	0.0026	0.0494	4.22	4.36	-1.1	0.3539	0.7785	4.75	4.36	1.31	0.018	0.18
TC1100013088.hg.1	BIRC2	baculoviral IAP repeat containing 2	Multiple_Complex	11.7	11.49	1.15	0.1933	0.6302	12.12	11.49	1.54	0.002	0.041	11.7	12.42	-1.65	0.0007	0.0432	12.12	12.42	-1.24	0.0635	0.3415
TC1100012119.hg.1	BIRC3	Memczak2013 ANTISENSE, CDS, coding, INTERNAL best transcript NM_182962	NonCoding	5.7	5.55	1.1	0.5751	0.8706	5.74	5.55	1.13	0.4792	0.7684	5.7	6.69	-1.99	0.0029	0.1075	5.74	6.69	-1.94	0.0036	0.0706
TC1100013087.hg.1	BIRC3	baculoviral IAP repeat containing 3	Multiple_Complex	8.59	8.42	1.12	0.4351	0.8107	8.8	8.42	1.3	0.0958	0.3778	8.59	9.81	-2.33	0.0002	0.0188	8.8	9.81	-2.01	0.0007	0.0252
TC1700009043.hg.1	BIRC5	baculoviral IAP repeat containing 5	Multiple_Complex	12.02	11.86	1.12	0.4303	0.8082	11.62	11.86	-1.18	0.2667	0.6013	12.02	12.02	1	0.998	0.9994	11.62	12.02	-1.33	0.0757	0.372
TC0200007184.hg.1	BIRC6	baculoviral IAP repeat containing 6	Multiple_Complex	10.13	10.19	-1.04	0.7251	0.9267	10.08	10.19	-1.08	0.4806	0.7693	10.13	9.95	1.14	0.2528	0.7036	10.08	9.95	1.09	0.4179	0.7495
TC0200007194.hg.1	BIRC6	Transcript Identified by AceView, Entrez Gene ID(s) 57448	Unassigned	5.71	5.22	1.4	0.1083	0.5227	5.24	5.22	1.01	0.9521	0.9869	5.71	5.54	1.13	0.5421	0.8685	5.24	5.54	-1.23	0.3049	0.6658
TC0200007188.hg.1	BIRC6	Transcript Identified by AceView, Entrez Gene ID(s) 57448	Coding	6.87	6.7	1.13	0.4579	0.8202	6.58	6.7	-1.08	0.6365	0.8563	6.87	7.06	-1.14	0.4363	0.8226	6.58	7.06	-1.39	0.0674	0.3521
TC2000008052.hg.1	BIRC7	baculoviral IAP repeat containing 7	Coding	4.82	5.1	-1.22	0.3285	0.7421	4.76	5.1	-1.27	0.2452	0.5809	4.82	5.36	-1.46	0.0773	0.4713	4.76	5.36	-1.52	0.055	0.3204
TC1900011339.hg.1	BIRC8	baculoviral IAP repeat containing 8	Coding	4.12	4.01	1.07	0.6891	0.9143	4.03	4.01	1.01	0.962	0.989	4.12	4.23	-1.08	0.6587	0.9125	4.03	4.23	-1.15	0.4328	0.7596
TC1300009993.hg.1	BIVM	basic, immunoglobulin-like variable motif containing	Multiple_Complex	8.7	8.46	1.18	0.1624	0.5993	7.93	8.46	-1.44	0.008	0.0969	8.7	8.44	1.19	0.1357	0.5745	7.93	8.44	-1.42	0.0096	0.1256
TC1300009992.hg.1	BIVM-ERCC5	BIVM-ERCC5 readthrough	Multiple_Complex	8.1	8.12	-1.01	0.8888	0.972	7.71	8.12	-1.33	0.0119	0.1219	8.1	7.84	1.2	0.072	0.4595	7.71	7.84	-1.09	0.3627	0.7085
TC0100018556.hg.1	BLACAT1; LEMD1	bladder cancer associated transcript 1 (non-protein coding); LEM domain containing 1	NonCoding	6.52	6.44	1.06	0.6395	0.8958	6.19	6.44	-1.19	0.1858	0.5125	6.52	6.44	1.06	0.6447	0.9088	6.19	6.44	-1.19	0.1837	0.5444
TC0700013178.hg.1	BLACE	B-cell acute lymphoblastic leukemia expressed	Multiple_Complex	4.31	4.17	1.1	0.4539	0.8181	4.28	4.17	1.08	0.5625	0.8174	4.31	4.35	-1.03	0.8434	0.9646	4.28	4.35	-1.05	0.7094	0.9044
TC2000010010.hg.1	BLCAP	bladder cancer associated protein	Multiple_Complex	12.22	11.66	1.47	0.0009	0.0532	12.02	11.66	1.28	0.0122	0.1231	12.22	11.78	1.35	0.0041	0.1313	12.02	11.78	1.17	0.0709	0.3602
TC2000010009.hg.1	BLCAP	bladder cancer associated protein	NonCoding	4.97	4.87	1.08	0.6133	0.8839	5.08	4.87	1.16	0.3346	0.665	4.97	5.03	-1.04	0.7811	0.9485	5.08	5.03	1.03	0.8386	0.9517
TC1100012583.hg.1	BLID; MIR100HG	BH3-like motif containing, cell death inducer; mir-100-let-7a-2 cluster host gene	Multiple_Complex	4.19	4.19	-1	0.9731	0.9942	4.07	4.19	-1.09	0.481	0.7696	4.19	4.86	-1.59	0.004	0.1279	4.07	4.86	-1.73	0.0014	0.0384
TC0800006746.hg.1	BLK	BLK proto-oncogene, Src family tyrosine kinase	Multiple_Complex	5.02	4.87	1.11	0.4073	0.7941	4.98	4.87	1.08	0.5329	0.799	5.02	5.06	-1.02	0.849	0.9655	4.98	5.06	-1.05	0.6867	0.8957
TC0800006748.hg.1	BLK	Transcript Identified by AceView, Entrez Gene ID(s) 640	Unassigned	6.99	7.08	-1.07	0.5571	0.8644	7.41	7.08	1.25	0.0613	0.3035	6.99	7.23	-1.19	0.1432	0.5845	7.41	7.23	1.13	0.2825	0.6433
TC1500008328.hg.1	BLM	Bloom syndrome, RecQ helicase-like	Multiple_Complex	9.53	9.15	1.29	0.0156	0.2374	9.28	9.15	1.09	0.3424	0.6713	9.53	9.16	1.29	0.017	0.2562	9.28	9.16	1.09	0.3674	0.7119
TC1700010274.hg.1	BLMH	bleomycin hydrolase	Multiple_Complex	10.32	10.5	-1.14	0.2503	0.6837	10.53	10.5	1.02	0.8418	0.9455	10.32	10.56	-1.18	0.1438	0.5855	10.53	10.56	-1.02	0.8709	0.9634
TC1000011515.hg.1	BLNK	B-cell linker	Multiple_Complex	4	3.91	1.07	0.5604	0.8654	4	3.91	1.06	0.572	0.8232	4	3.82	1.13	0.2686	0.7182	4	3.82	1.13	0.2755	0.6371
TC1000011516.hg.1	BLNK	Memczak2013 ALT_ACCEPTOR, ALT_DONOR, coding, INTERNAL, intronic best transcript NM_013314	NonCoding	7.47	7.41	1.04	0.8266	0.9565	6.61	7.41	-1.74	0.0177	0.1524	7.47	7.36	1.08	0.6879	0.9222	6.61	7.36	-1.68	0.0241	0.2104
TC1200012640.hg.1	BLOC1S1	biogenesis of lysosomal organelles complex-1, subunit 1	Multiple_Complex	11.55	11.76	-1.16	0.2324	0.6679	11.03	11.76	-1.66	0.0017	0.0378	11.55	11.35	1.15	0.2635	0.7116	11.03	11.35	-1.25	0.0868	0.3937
TC1200012642.hg.1	BLOC1S1-RDH5; RP11-644F5.10	BLOC1S1-RDH5 readthrough; Uncharacterized protein [Source:UniProtKB/TrEMBL;Acc:F8VNQ1]	Multiple_Complex	8.24	8.22	1.02	0.9147	0.9788	7.81	8.22	-1.33	0.0681	0.319	8.24	8.09	1.11	0.4749	0.8418	7.81	8.09	-1.22	0.1846	0.5458
TC1000011606.hg.1	BLOC1S2	biogenesis of lysosomal organelles complex-1, subunit 2	Multiple_Complex	10.5	10.57	-1.05	0.6241	0.8891	10.39	10.57	-1.14	0.2148	0.5478	10.5	10.4	1.07	0.4979	0.8511	10.39	10.4	-1.01	0.9063	0.9739
TC1900011767.hg.1	BLOC1S3	biogenesis of lysosomal organelles complex-1, subunit 3	Multiple_Complex	9.76	9.75	1.01	0.9278	0.9824	9.85	9.75	1.07	0.5264	0.7962	9.76	9.9	-1.1	0.408	0.8056	9.85	9.9	-1.03	0.7694	0.9267
TC0400006699.hg.1	BLOC1S4	biogenesis of lysosomal organelles complex-1, subunit 4, cappuccino	Coding	7.32	7.2	1.09	0.476	0.8252	7.19	7.2	-1	0.968	0.9903	7.32	7.52	-1.15	0.2391	0.689	7.19	7.52	-1.25	0.0711	0.3605
TC0600014238.hg.1	BLOC1S5	biogenesis of lysosomal organelles complex-1, subunit 5, muted	Multiple_Complex	9.09	9.59	-1.42	0.023	0.2802	9.04	9.59	-1.46	0.0156	0.1425	9.09	9.36	-1.21	0.1681	0.6136	9.04	9.36	-1.25	0.1163	0.4491
TC0600014235.hg.1	BLOC1S5-TXNDC5	BLOC1S5-TXNDC5 readthrough (NMD candidate)	Multiple_Complex	14	14.16	-1.11	0.1911	0.6286	14.15	14.16	-1	0.963	0.989	14	14.22	-1.16	0.0745	0.4647	14.15	14.22	-1.05	0.5313	0.8205
TC1500010736.hg.1	BLOC1S6	biogenesis of lysosomal organelles complex-1, subunit 6, pallidin	Multiple_Complex	11.69	11.89	-1.15	0.1324	0.5646	11.56	11.89	-1.26	0.0236	0.1807	11.69	11.9	-1.16	0.1098	0.5349	11.56	11.9	-1.27	0.0194	0.1874
TC0700007352.hg.1	BLVRA	biliverdin reductase A	Multiple_Complex	10.87	11.16	-1.22	0.0837	0.4763	10.72	11.16	-1.35	0.0159	0.1439	10.87	10.76	1.08	0.4574	0.8348	10.72	10.76	-1.03	0.8127	0.9428
TC1900010708.hg.1	BLVRB	biliverdin reductase B	Multiple_Complex	12.32	12.27	1.04	0.6531	0.9004	12.16	12.27	-1.08	0.376	0.6964	12.32	12.05	1.21	0.0458	0.3877	12.16	12.05	1.08	0.3816	0.7224
TC0100010546.hg.1	BLZF1	basic leucine zipper nuclear factor 1	Multiple_Complex	11.47	11.13	1.27	0.0333	0.3314	11.15	11.13	1.02	0.8768	0.9587	11.47	11.24	1.17	0.1219	0.5557	11.15	11.24	-1.06	0.5357	0.823
TC1500009082.hg.1	BMF	Bcl2 modifying factor	Multiple_Complex	5.32	5.15	1.13	0.2734	0.7045	5.44	5.15	1.22	0.0839	0.3565	5.32	5.43	-1.08	0.471	0.8403	5.44	5.43	1	0.9809	0.9949
TC0800006975.hg.1	BMP1	bone morphogenetic protein 1	Multiple_Complex	7.46	8.57	-2.16	0.0004	0.0317	8.26	8.57	-1.24	0.154	0.4722	7.46	8	-1.45	0.0269	0.3142	8.26	8	1.2	0.2332	0.598
TC2000006642.hg.1	BMP2	bone morphogenetic protein 2	Coding	4.2	4.36	-1.12	0.514	0.8437	4.95	4.36	1.5	0.032	0.2138	4.2	4.5	-1.23	0.2385	0.6884	4.95	4.5	1.37	0.0828	0.3861
TC0400007938.hg.1	BMP2K	BMP2 inducible kinase	Multiple_Complex	12.3	12.17	1.09	0.3146	0.7333	12.45	12.17	1.21	0.0427	0.2486	12.3	12.66	-1.29	0.0137	0.2364	12.45	12.66	-1.16	0.112	0.4426
TC0400007962.hg.1	BMP3	bone morphogenetic protein 3	Coding	6.44	6.3	1.11	0.3975	0.7876	6.46	6.3	1.12	0.3432	0.6721	6.44	6.46	-1.02	0.8931	0.9768	6.46	6.46	-1	0.9798	0.9944
TC1400009214.hg.1	BMP4	bone morphogenetic protein 4	Multiple_Complex	3.39	3.46	-1.05	0.6975	0.918	3.33	3.46	-1.09	0.4909	0.7746	3.39	3.47	-1.06	0.6511	0.9103	3.33	3.47	-1.1	0.4529	0.7729
TC0600012113.hg.1	BMP5	bone morphogenetic protein 5	Multiple_Complex	5.24	5.36	-1.09	0.3998	0.7896	5.04	5.36	-1.25	0.0374	0.2316	5.24	5.16	1.06	0.5561	0.8744	5.04	5.16	-1.09	0.3692	0.7133
TC0600006873.hg.1	BMP6	bone morphogenetic protein 6	Multiple_Complex	5.41	5.63	-1.16	0.2181	0.6559	8.92	5.63	9.81	8.72e-09	9.35e-06	5.41	5.39	1.02	0.8844	0.975	8.92	5.39	11.59	4.68e-09	4.51e-06
TC2000009579.hg.1	BMP7	bone morphogenetic protein 7	Multiple_Complex	7.79	8.25	-1.37	0.0073	0.1647	8.29	8.25	1.03	0.7867	0.9223	7.79	8.25	-1.38	0.0072	0.17	8.29	8.25	1.02	0.7956	0.9367
TC0100007909.hg.1	BMP8A	bone morphogenetic protein 8a	Coding	3.64	3.89	-1.19	0.0809	0.4712	4.27	3.89	1.29	0.0181	0.1546	3.64	3.76	-1.08	0.385	0.7937	4.27	3.76	1.42	0.0034	0.0683
TC0100013804.hg.1	BMP8B	bone morphogenetic protein 8b	Coding	3.87	3.9	-1.02	0.85	0.9613	4.03	3.9	1.09	0.4588	0.7552	3.87	3.85	1.02	0.8921	0.9765	4.03	3.85	1.13	0.2966	0.657
TC0200012946.hg.1	BMP10	bone morphogenetic protein 10	Coding	3.27	3.51	-1.18	0.1673	0.6067	3.32	3.51	-1.14	0.2724	0.6062	3.27	3.46	-1.15	0.2468	0.697	3.32	3.46	-1.11	0.3888	0.7272
TC0X00007256.hg.1	BMP15	bone morphogenetic protein 15	Coding	3.88	3.57	1.24	0.1291	0.5593	3.69	3.57	1.08	0.5545	0.8124	3.88	4	-1.09	0.5343	0.8659	3.69	4	-1.24	0.1228	0.4591
TC0700007149.hg.1	BMPER	BMP binding endothelial regulator	Multiple_Complex	5.85	6.06	-1.16	0.2601	0.6937	6.06	6.06	-1	0.9928	0.9982	5.85	5.98	-1.1	0.4728	0.8407	6.06	5.98	1.06	0.6679	0.8862
TC1000008315.hg.1	BMPR1A	bone morphogenetic protein receptor type IA	Multiple_Complex	12.65	12.93	-1.22	0.0342	0.3359	12.47	12.93	-1.37	0.0031	0.0539	12.65	12.95	-1.24	0.0244	0.2994	12.47	12.95	-1.39	0.0023	0.0522
TC0400008183.hg.1	BMPR1B	bone morphogenetic protein receptor type IB	Multiple_Complex	4.56	4.64	-1.06	0.6321	0.8934	4.21	4.64	-1.35	0.0267	0.1935	4.56	4.12	1.36	0.0243	0.2994	4.21	4.12	1.06	0.5931	0.852
TC0200010489.hg.1	BMPR2	bone morphogenetic protein receptor type II	Multiple_Complex	9.09	9.65	-1.48	0.0021	0.0904	9.34	9.65	-1.24	0.0404	0.2414	9.09	9.09	1	0.9836	0.9949	9.34	9.09	1.19	0.0908	0.4028
TC1000007396.hg.1	BMS1	BMS1 ribosome biogenesis factor	Multiple_Complex	12.77	12.81	-1.02	0.7899	0.9463	12.71	12.81	-1.07	0.4303	0.7363	12.77	12.66	1.08	0.3965	0.8013	12.71	12.66	1.03	0.7423	0.9166
TC2200009206.hg.1	BMS1P20; IGLV1-51; IGLV5-52	BMS1 ribosome biogenesis factor pseudogene 20; immunoglobulin lambda variable 1-51; immunoglobulin lambda variable 5-52	Multiple_Complex	9.21	9.34	-1.1	0.4223	0.8036	9.37	9.34	1.02	0.8465	0.9467	9.21	9.14	1.05	0.669	0.9159	9.37	9.14	1.18	0.1725	0.5307
TC0X00006676.hg.1	BMX	BMX non-receptor tyrosine kinase	Multiple_Complex	4.22	3.82	1.32	0.0733	0.4564	3.79	3.82	-1.02	0.8611	0.9529	4.22	3.89	1.26	0.1298	0.5661	3.79	3.89	-1.08	0.6025	0.8566
TC1500010261.hg.1	BNC1	basonuclin 1	Coding	4.01	3.92	1.06	0.6397	0.8958	4.04	3.92	1.08	0.528	0.7962	4.01	3.88	1.09	0.5139	0.8571	4.04	3.88	1.11	0.4165	0.7485
TC0900009606.hg.1	BNC2	basonuclin 2	Multiple_Complex	6.92	7.18	-1.19	0.0539	0.4035	6.93	7.18	-1.19	0.0558	0.2876	6.92	7.09	-1.12	0.1777	0.624	6.93	7.09	-1.12	0.1836	0.5442
TC0500009490.hg.1	BNIP1	BCL2/adenovirus E1B 19kDa interacting protein 1	Coding	7.2	7.19	1.01	0.9481	0.987	6.69	7.19	-1.41	0.0038	0.061	7.2	7.42	-1.17	0.1136	0.5403	6.69	7.42	-1.66	0.0003	0.0136
TC1500009623.hg.1	BNIP2	BCL2/adenovirus E1B 19kDa interacting protein 2	Multiple_Complex	8.84	8.69	1.11	0.3209	0.7383	8.64	8.69	-1.04	0.6916	0.8809	8.84	8.83	1	0.971	0.9915	8.64	8.83	-1.15	0.1886	0.5506
TC1000012329.hg.1	BNIP3	BCL2/adenovirus E1B 19kDa interacting protein 3	Multiple_Complex	5.68	5.68	-1	0.9868	0.997	5.23	5.68	-1.37	0.0251	0.1869	5.68	5.61	1.05	0.6989	0.9254	5.23	5.61	-1.3	0.0496	0.3053
TC0800007080.hg.1	BNIP3L	BCL2/adenovirus E1B 19kDa interacting protein 3-like	Multiple_Complex	14.23	14.33	-1.07	0.3623	0.7679	14.45	14.33	1.09	0.2747	0.6086	14.23	14.12	1.08	0.3252	0.7629	14.45	14.12	1.26	0.0115	0.1399
TC0100009936.hg.1	BNIPL	BCL2/adenovirus E1B 19kD interacting protein like	Multiple_Complex	5.16	4.96	1.15	0.3224	0.7393	5.62	4.96	1.57	0.0077	0.0947	5.16	5.24	-1.06	0.6856	0.9211	5.62	5.24	1.3	0.083	0.3864
TC0300008355.hg.1	BOC	BOC cell adhesion associated, oncogene regulated	Multiple_Complex	4.47	4.64	-1.12	0.5203	0.8469	4.6	4.64	-1.03	0.8873	0.9628	4.47	4.87	-1.31	0.1429	0.5842	4.6	4.87	-1.2	0.3073	0.6679
TC0500012879.hg.1	BOD1	biorientation of chromosomes in cell division 1	Multiple_Complex	10.77	10.42	1.27	0.0218	0.2761	10.49	10.42	1.05	0.5745	0.8243	10.77	10.8	-1.02	0.8354	0.963	10.49	10.8	-1.23	0.0399	0.2745
TC0400010085.hg.1	BOD1L1	biorientation of chromosomes in cell division 1-like 1	Multiple_Complex	8.7	8.65	1.04	0.6323	0.8934	8.6	8.65	-1.03	0.6919	0.8809	8.7	8.69	1.01	0.8816	0.9746	8.6	8.69	-1.06	0.4717	0.7847
TC1800007392.hg.1	BOD1L2	biorientation of chromosomes in cell division 1-like 2	Coding	4.09	4.36	-1.21	0.0635	0.4309	4.24	4.36	-1.08	0.3844	0.7024	4.09	4.4	-1.24	0.039	0.3633	4.24	4.4	-1.11	0.2562	0.6197
TC0200011413.hg.1	BOK	BCL2-related ovarian killer	Multiple_Complex	6.9	6.54	1.28	0.1145	0.5331	6.68	6.54	1.1	0.5158	0.7898	6.9	6.52	1.3	0.0921	0.4992	6.68	6.52	1.12	0.437	0.7618
TC0100009881.hg.1	BOLA1	bolA family member 1	Multiple_Complex	7.09	6.89	1.15	0.3475	0.7575	7.18	6.89	1.22	0.1867	0.5135	7.09	7.23	-1.1	0.4991	0.8517	7.18	7.23	-1.04	0.7963	0.9369
TC1600011513.hg.1	BOLA2; BOLA2B	bolA family member 2; bolA family member 2B	Multiple_Complex	12.15	11.95	1.15	0.1705	0.6107	12.19	11.95	1.18	0.1084	0.3991	12.15	12.26	-1.08	0.4442	0.8267	12.19	12.26	-1.05	0.624	0.867
TC1600009956.hg.1	BOLA2B; BOLA2	bolA family member 2B; bolA family member 2	Multiple_Complex	13.61	13.46	1.11	0.2179	0.6559	13.82	13.46	1.28	0.0127	0.1264	13.61	13.72	-1.08	0.3858	0.7946	13.82	13.72	1.07	0.409	0.7426
TC0200013095.hg.1	BOLA3	bolA family member 3	Multiple_Complex	12.32	12.1	1.16	0.0966	0.5003	12.34	12.1	1.18	0.0766	0.3387	12.32	12.56	-1.18	0.0778	0.4713	12.34	12.56	-1.16	0.098	0.4157
TC0200015352.hg.1	BOLL	boule homolog, RNA binding protein	Multiple_Complex	5.23	5.03	1.15	0.5908	0.8763	5	5.03	-1.03	0.9198	0.9755	5.23	5.1	1.09	0.7266	0.9341	5	5.1	-1.08	0.7708	0.9271
TC0800012202.hg.1	BOP1; MIR7112	block of proliferation 1; microRNA 7112	Multiple_Complex	13.06	13.27	-1.16	0.1118	0.5277	13.42	13.27	1.11	0.2476	0.583	13.06	13.37	-1.24	0.0273	0.3153	13.42	13.37	1.03	0.7224	0.9096
TC1300007483.hg.1	BORA	bora, aurora kinase A activator	Multiple_Complex	9.51	9.36	1.11	0.3021	0.7243	9.23	9.36	-1.09	0.4054	0.7181	9.51	9.48	1.02	0.8206	0.9596	9.23	9.48	-1.19	0.117	0.4504
TC1200006874.hg.1	BORCS5	BLOC-1 related complex subunit 5	Multiple_Complex	8.02	7.96	1.04	0.739	0.9315	7.34	7.96	-1.53	0.0054	0.0759	8.02	7.98	1.02	0.8554	0.9671	7.34	7.98	-1.56	0.0043	0.0781
TC1700009677.hg.1	BORCS6	BLOC-1 related complex subunit 6	Multiple_Complex	5.41	5.63	-1.17	0.3247	0.741	5.45	5.63	-1.13	0.4303	0.7363	5.41	5.44	-1.02	0.8945	0.977	5.45	5.44	1.01	0.9384	0.9834
TC1000012495.hg.1	BORCS7	BLOC-1 related complex subunit 7	Multiple_Complex	8.04	7.84	1.15	0.2973	0.7207	7.71	7.84	-1.09	0.5113	0.7884	8.04	7.88	1.12	0.4128	0.8085	7.71	7.88	-1.13	0.3759	0.7183
TC1000012497.hg.1	BORCS7-ASMT	BORCS7-ASMT readthrough (NMD candidate)	Multiple_Complex	9.22	9.49	-1.21	0.1544	0.5918	8.66	9.49	-1.77	0.001	0.0273	9.22	8.47	1.68	0.002	0.0867	8.66	8.47	1.14	0.3073	0.668
TC1900010045.hg.1	BORCS8; MEF2B; MEF2BNB-MEF2B	BLOC-1 related complex subunit 8; myocyte enhancer factor 2B; MEF2BNB-MEF2B readthrough	Multiple_Complex	10.08	9.87	1.16	0.2076	0.6456	10.15	9.87	1.22	0.1006	0.3862	10.08	10.49	-1.34	0.0235	0.2962	10.15	10.49	-1.27	0.051	0.3087
TC0100008622.hg.1	boyboy; RP4-630A11.3; LEPR	Transcript Identified by AceView; Jeck2013 ALT_ACCEPTOR, ALT_DONOR, coding, INTERNAL, intronic best transcript NM_001003679; putative novel transcript	NonCoding	3.43	3.85	-1.34	0.2129	0.6508	3.48	3.85	-1.3	0.2661	0.6008	3.43	3.29	1.1	0.6821	0.9199	3.48	3.29	1.13	0.5775	0.8455
TC0700009233.hg.1	BPGM	Transcript Identified by AceView, Entrez Gene ID(s) 669	Unassigned	7.3	6.66	1.55	0.0053	0.1417	6.94	6.66	1.21	0.1413	0.454	7.3	6.86	1.35	0.0334	0.3413	6.94	6.86	1.06	0.6522	0.8787
TC0700009232.hg.1	BPGM	2,3-bisphosphoglycerate mutase	Coding	9.37	9.18	1.14	0.1911	0.6286	9.04	9.18	-1.1	0.3166	0.6476	9.37	9.57	-1.15	0.1648	0.6095	9.04	9.57	-1.44	0.0032	0.0655
TC0600006659.hg.1	BPHL	biphenyl hydrolase-like (serine hydrolase)	Multiple_Complex	8.51	8.56	-1.03	0.6949	0.917	7.67	8.56	-1.86	3.04e-05	0.0027	8.51	8.14	1.3	0.0106	0.2068	7.67	8.14	-1.39	0.0028	0.0597
TC2000009917.hg.1	BPI	bactericidal/permeability-increasing protein	Multiple_Complex	4.45	4.36	1.06	0.6384	0.8958	4.6	4.36	1.18	0.1904	0.5172	4.45	4.51	-1.05	0.6934	0.9233	4.6	4.51	1.06	0.6137	0.8618
TC2000009918.hg.1	BPI	bactericidal/permeability-increasing protein	Multiple_Complex	4.98	5.24	-1.19	0.2799	0.7098	5.01	5.24	-1.17	0.3302	0.6609	4.98	5.09	-1.07	0.6494	0.91	5.01	5.09	-1.05	0.7346	0.9145
TC2000007149.hg.1	BPIFA1	BPI fold containing family A, member 1	Coding	3.33	3.6	-1.21	0.1612	0.5984	3.31	3.6	-1.22	0.1412	0.4539	3.33	3.18	1.11	0.4198	0.8119	3.31	3.18	1.1	0.4674	0.7822
TC2000007145.hg.1	BPIFA2	BPI fold containing family A, member 2	Coding	4.5	4.41	1.06	0.5377	0.8552	4.76	4.41	1.27	0.0346	0.2215	4.5	4.55	-1.04	0.7201	0.9313	4.76	4.55	1.15	0.1736	0.5319
TC2000007148.hg.1	BPIFA3	BPI fold containing family A, member 3	Multiple_Complex	4.22	3.8	1.34	0.1027	0.5131	4.06	3.8	1.2	0.2837	0.6186	4.22	4.15	1.05	0.7669	0.9459	4.06	4.15	-1.06	0.7193	0.9082
TC2000007150.hg.1	BPIFB1	BPI fold containing family B, member 1	Multiple_Complex	4.04	3.9	1.11	0.5994	0.8783	3.76	3.9	-1.1	0.6165	0.8463	4.04	4.01	1.02	0.9058	0.9787	3.76	4.01	-1.19	0.3711	0.7152
TC2000007138.hg.1	BPIFB2	BPI fold containing family B, member 2	Multiple_Complex	3.49	3.53	-1.02	0.889	0.972	4.01	3.53	1.39	0.0852	0.3591	3.49	3.87	-1.3	0.1561	0.5998	4.01	3.87	1.09	0.6091	0.8597
TC2000007141.hg.1	BPIFB3	BPI fold containing family B, member 3	Coding	4.67	4.67	-1.01	0.9592	0.9904	4.64	4.67	-1.02	0.8384	0.9445	4.67	4.69	-1.02	0.8687	0.9714	4.64	4.69	-1.04	0.7508	0.9203
TC2000007142.hg.1	BPIFB4	BPI fold containing family B, member 4	Multiple_Complex	3.14	3.06	1.06	0.5803	0.8715	2.88	3.06	-1.13	0.2901	0.6248	3.14	3.14	1	0.975	0.9931	2.88	3.14	-1.19	0.1303	0.4712
TC2000007139.hg.1	BPIFB6	BPI fold containing family B, member 6	Coding	4.87	4.89	-1.02	0.9027	0.9759	4.77	4.89	-1.09	0.5724	0.8233	4.87	5.09	-1.17	0.3185	0.758	4.77	5.09	-1.25	0.1638	0.5188
TC2200008515.hg.1	BPIFC	BPI fold containing family C	Coding	4.67	4.81	-1.1	0.5348	0.8534	4.76	4.81	-1.04	0.7966	0.9278	4.67	4.71	-1.03	0.8707	0.9718	4.76	4.71	1.03	0.8365	0.9508
TC0100017368.hg.1	BPNT1	3(2), 5-bisphosphate nucleotidase 1	Multiple_Complex	11.69	11.45	1.18	0.0612	0.4258	11.19	11.45	-1.19	0.0525	0.2784	11.69	11.56	1.09	0.2804	0.7284	11.19	11.56	-1.29	0.0105	0.1319
TC1700008709.hg.1	BPTF	bromodomain PHD finger transcription factor	Multiple_Complex	12.14	12.21	-1.05	0.5889	0.8753	12.11	12.21	-1.07	0.4665	0.7602	12.14	11.99	1.11	0.2824	0.7301	12.11	11.99	1.09	0.3701	0.7143
TC0Y00006807.hg.1	BPY2B	basic charge, Y-linked, 2B	Multiple_Complex	3.78	3.76	1.02	0.9058	0.9766	3.68	3.76	-1.05	0.6999	0.883	3.78	3.68	1.08	0.5999	0.8927	3.68	3.68	1	0.9815	0.995
TC0Y00007255.hg.1	BPY2C	basic charge, Y-linked, 2C	Multiple_Complex	3.76	3.63	1.1	0.5558	0.8637	3.84	3.63	1.16	0.3503	0.6779	3.76	3.5	1.2	0.2594	0.7091	3.84	3.5	1.26	0.1493	0.4984
TC0Y00006775.hg.1	BPY2C; BPY2	basic charge, Y-linked, 2C; basic charge, Y-linked, 2	Multiple_Complex	3.73	3.71	1.01	0.9538	0.9892	3.57	3.71	-1.11	0.4193	0.7287	3.73	3.61	1.08	0.5405	0.8683	3.57	3.61	-1.03	0.7934	0.936
TC0700013629.hg.1	BRAF	B-Raf proto-oncogene, serine/threonine kinase	Multiple_Complex	11.02	10.73	1.22	0.0376	0.3482	11.04	10.73	1.24	0.0288	0.2026	11.02	10.86	1.12	0.1997	0.6469	11.04	10.86	1.14	0.1565	0.5088
TC1200011946.hg.1	BRAP	BRCA1 associated protein	Multiple_Complex	10.29	10.45	-1.11	0.2394	0.6735	10.51	10.45	1.04	0.6255	0.8509	10.29	10.41	-1.08	0.3691	0.7866	10.51	10.41	1.07	0.4335	0.7599
TC0700010062.hg.1	BRAT1	BRCA1-associated ATM activator 1	Multiple_Complex	6.91	6.98	-1.05	0.7527	0.9354	6.59	6.98	-1.31	0.0885	0.3648	6.91	6.97	-1.04	0.7722	0.9467	6.59	6.97	-1.3	0.0923	0.4056
TC1700010763.hg.1	BRCA1	breast cancer 1, early onset	Multiple_Complex	9.34	9.44	-1.08	0.4955	0.8349	8.94	9.44	-1.41	0.0081	0.0981	9.34	9.28	1.04	0.6927	0.9233	8.94	9.28	-1.26	0.0501	0.3065
TC1300006802.hg.1	BRCA2	breast cancer 2, early onset	Multiple_Complex	9.83	9.97	-1.1	0.3764	0.7739	10.21	9.97	1.18	0.1204	0.4214	9.83	9.86	-1.02	0.8614	0.9682	10.21	9.86	1.27	0.0358	0.2598
TC0X00011334.hg.1	BRCC3	BRCA1/BRCA2-containing complex subunit 3	Multiple_Complex	12.41	12.32	1.07	0.4275	0.807	12.12	12.32	-1.15	0.1012	0.3872	12.41	12.38	1.02	0.7677	0.9459	12.12	12.38	-1.2	0.0432	0.2854
TC2200009121.hg.1	BRD1	bromodomain containing 1	Multiple_Complex	8.5	8.62	-1.09	0.4582	0.8203	8.42	8.62	-1.15	0.2267	0.5608	8.5	8.5	1	0.9646	0.9903	8.42	8.5	-1.05	0.6448	0.8748
TC0600007675.hg.1	BRD2	bromodomain containing 2	Multiple_Complex	12.53	12.21	1.25	0.0217	0.276	12.78	12.21	1.48	0.0009	0.0256	12.53	12.46	1.05	0.5663	0.879	12.78	12.46	1.24	0.0265	0.2216
TC0900011872.hg.1	BRD3	bromodomain containing 3	Multiple_Complex	10.52	11	-1.39	0.003	0.1083	10.71	11	-1.22	0.0354	0.2246	10.52	10.81	-1.22	0.0367	0.354	10.71	10.81	-1.08	0.3962	0.7323
TC1900009859.hg.1	BRD4	bromodomain containing 4	Multiple_Complex	13.96	13.88	1.06	0.5008	0.8376	14.19	13.88	1.24	0.024	0.1822	13.96	13.95	1	0.9553	0.9882	14.19	13.95	1.18	0.0688	0.3551
TC1600010262.hg.1	BRD7	bromodomain containing 7	Multiple_Complex	12.57	12.65	-1.06	0.5453	0.8588	12.67	12.65	1.02	0.8316	0.942	12.57	12.5	1.05	0.5873	0.8883	12.67	12.5	1.13	0.1921	0.555
TC0500012162.hg.1	BRD8	bromodomain containing 8	Multiple_Complex	12.71	12.84	-1.09	0.3463	0.7563	12.83	12.84	-1	0.97	0.991	12.71	12.85	-1.11	0.2916	0.7389	12.83	12.85	-1.01	0.8724	0.9638
TC0500009826.hg.1	BRD9	Transcript Identified by AceView, Entrez Gene ID(s) 65980	Coding	4.84	4.38	1.38	0.162	0.5992	4.51	4.38	1.09	0.6844	0.8778	4.84	4.1	1.67	0.0386	0.3619	4.51	4.1	1.32	0.2206	0.5871
TC0500013283.hg.1	BRD9	bromodomain containing 9	Multiple_Complex	9.87	9.85	1.01	0.9036	0.9763	9.93	9.85	1.06	0.5865	0.8297	9.87	9.9	-1.02	0.833	0.9623	9.93	9.9	1.02	0.829	0.9478
TC0100009029.hg.1	BRDT	bromodomain, testis-specific	Multiple_Complex	9.91	10.03	-1.09	0.4815	0.828	10.08	10.03	1.03	0.7909	0.9246	9.91	10.12	-1.16	0.2547	0.7053	10.08	10.12	-1.03	0.8389	0.9517
TC0200016421.hg.1	BRE	brain and reproductive organ-expressed (TNFRSF1A modulator)	Multiple_Complex	13.35	13.37	-1.01	0.8765	0.9689	12.92	13.37	-1.37	0.0023	0.0455	13.35	13.36	-1.01	0.925	0.9827	12.92	13.36	-1.36	0.0025	0.0566
TC1400010411.hg.1	BRF1	BRF1, RNA polymerase III transcription initiation factor 90 kDa subunit	Multiple_Complex	8.8	8.93	-1.09	0.4292	0.8078	8.79	8.93	-1.1	0.3831	0.7018	8.8	8.87	-1.04	0.6929	0.9233	8.79	8.87	-1.05	0.6312	0.8695
TC0800010137.hg.1	BRF2	BRF2, RNA polymerase III transcription initiation factor 50 kDa subunit	Multiple_Complex	8.5	8.65	-1.11	0.5773	0.8706	8.81	8.65	1.12	0.5323	0.7985	8.5	8.84	-1.26	0.216	0.666	8.81	8.84	-1.02	0.92	0.978
TC0700013405.hg.1	BRI3	brain protein I3	Multiple_Complex	10.12	9.77	1.27	0.0186	0.257	10.17	9.77	1.32	0.0096	0.1074	10.12	9.95	1.12	0.2156	0.6656	10.17	9.95	1.16	0.1158	0.449
TC1200009300.hg.1	BRI3BP	BRI3 binding protein	Multiple_Complex	11.48	11.79	-1.24	0.0498	0.392	11.62	11.79	-1.13	0.2421	0.5777	11.48	11.64	-1.12	0.2707	0.7192	11.62	11.64	-1.02	0.876	0.9643
TC1600011462.hg.1	BRICD5	BRICHOS domain containing 5	Multiple_Complex	4.83	4.97	-1.11	0.5491	0.8606	5.08	4.97	1.08	0.6493	0.8627	4.83	4.87	-1.03	0.8509	0.966	5.08	4.87	1.16	0.3919	0.7293
TC0900011370.hg.1	BRINP1	bone morphogenetic protein/retinoic acid inducible neural-specific 1	Multiple_Complex	4.95	5.4	-1.37	0.0379	0.3497	5.64	5.4	1.17	0.2493	0.5847	4.95	5.2	-1.19	0.2107	0.6602	5.64	5.2	1.35	0.0458	0.2927
TC0100010720.hg.1	BRINP2	bone morphogenetic protein/retinoic acid inducible neural-specific 2	Multiple_Complex	4.12	3.99	1.1	0.3806	0.7767	4.04	3.99	1.04	0.729	0.8957	4.12	4.04	1.06	0.6122	0.8959	4.04	4.04	-1	0.9695	0.9919
TC0100016755.hg.1	BRINP3	bone morphogenetic protein/retinoic acid inducible neural-specific 3	Multiple_Complex	10.54	11.38	-1.78	0.0003	0.0258	6.78	11.38	-24.24	1.52e-10	1.08e-06	10.54	10.44	1.07	0.491	0.8484	6.78	10.44	-12.64	1.16e-09	1.65e-06
TC1700011364.hg.1	BRIP1	BRCA1 interacting protein C-terminal helicase 1	Multiple_Complex	8.66	8.78	-1.09	0.4332	0.8094	8.21	8.78	-1.48	0.005	0.0721	8.66	8.34	1.25	0.0679	0.4497	8.21	8.34	-1.09	0.4485	0.7697
TC0500007122.hg.1	BRIX1	BRX1, biogenesis of ribosomes	Multiple_Complex	14.05	13.86	1.14	0.1118	0.5277	13.96	13.86	1.07	0.3902	0.7064	14.05	14.16	-1.07	0.3676	0.7862	13.96	14.16	-1.15	0.104	0.4287
TC0300006577.hg.1	BRK1	BRICK1, SCAR/WAVE actin-nucleating complex subunit	Multiple_Complex	11.09	11.18	-1.07	0.5287	0.8506	10.87	11.18	-1.24	0.051	0.2739	11.09	11.08	1.01	0.9317	0.9835	10.87	11.08	-1.16	0.166	0.5217
TC1100011284.hg.1	BRMS1	breast cancer metastasis suppressor 1	Multiple_Complex	9.95	9.95	1	0.9962	0.9988	9.92	9.95	-1.02	0.773	0.9164	9.95	9.98	-1.01	0.86	0.9681	9.92	9.98	-1.04	0.6401	0.8729
TC1400006915.hg.1	BRMS1L	Transcript Identified by AceView, Entrez Gene ID(s) 84312	Unassigned	5.84	5.59	1.19	0.2329	0.6682	5.87	5.59	1.22	0.1723	0.4954	5.84	5.27	1.48	0.0171	0.2564	5.87	5.27	1.52	0.0123	0.1432
TC1400006913.hg.1	BRMS1L	breast cancer metastasis-suppressor 1-like	Multiple_Complex	9.46	9.5	-1.03	0.7669	0.9397	9.06	9.5	-1.35	0.0058	0.0789	9.46	9.23	1.17	0.0912	0.4972	9.06	9.23	-1.12	0.1946	0.558
TC0100011695.hg.1	BROX	BRO1 domain and CAAX motif containing	Multiple_Complex	13.24	13.31	-1.05	0.5887	0.8753	13.13	13.31	-1.13	0.1885	0.5154	13.24	13.28	-1.03	0.7732	0.947	13.13	13.28	-1.1	0.2762	0.6375
TC0300006555.hg.1	BRPF1	bromodomain and PHD finger containing 1	Multiple_Complex	5.48	5.63	-1.11	0.4676	0.8245	5.89	5.63	1.19	0.218	0.5513	5.48	5.63	-1.11	0.4538	0.8324	5.89	5.63	1.19	0.2259	0.5925
TC0600007832.hg.1	BRPF3	bromodomain and PHD finger containing 3	Multiple_Complex	8.04	8.33	-1.23	0.1277	0.5573	8.44	8.33	1.08	0.5446	0.8069	8.04	8.31	-1.21	0.1556	0.5997	8.44	8.31	1.1	0.4682	0.7825
TC0X00008532.hg.1	BRS3	bombesin-like receptor 3	Coding	4.59	4.63	-1.03	0.8135	0.9526	4.45	4.63	-1.13	0.2921	0.6263	4.59	4.52	1.05	0.6684	0.9158	4.45	4.52	-1.05	0.6749	0.8895
TC1900008902.hg.1	BRSK1	BR serine/threonine kinase 1	Multiple_Complex	4.48	4.24	1.18	0.144	0.5801	4.06	4.24	-1.14	0.2472	0.5827	4.48	4.4	1.06	0.597	0.8918	4.06	4.4	-1.27	0.0478	0.2989
TC1100006516.hg.1	BRSK2	BR serine/threonine kinase 2	Multiple_Complex	5.67	6.14	-1.39	0.1372	0.5711	6.33	6.14	1.13	0.543	0.8059	5.67	5.86	-1.14	0.5298	0.8642	6.33	5.86	1.38	0.1418	0.4885
TC2100008165.hg.1	BRWD1	bromodomain and WD repeat domain containing 1	Multiple_Complex	10.53	10.66	-1.1	0.4052	0.7929	10.69	10.66	1.02	0.8212	0.9373	10.53	10.57	-1.03	0.7972	0.9535	10.69	10.57	1.09	0.422	0.7529
TC0X00010169.hg.1	BRWD3	bromodomain and WD repeat domain containing 3	Multiple_Complex	8.45	8.99	-1.46	0.0221	0.277	7.85	8.99	-2.2	0.0003	0.0108	8.45	8.52	-1.05	0.7385	0.9369	7.85	8.52	-1.58	0.0084	0.1155
TC1100013174.hg.1	BSCL2	Berardinelli-Seip congenital lipodystrophy 2 (seipin)	Multiple_Complex	12.34	12.27	1.05	0.6195	0.8867	12.03	12.27	-1.17	0.1374	0.4485	12.34	12.12	1.16	0.1566	0.5998	12.03	12.12	-1.06	0.5635	0.8398
TC0100013611.hg.1	BSDC1	BSD domain containing 1	Multiple_Complex	9.3	9.24	1.04	0.7238	0.9266	9.33	9.24	1.07	0.5864	0.8296	9.3	9.15	1.11	0.402	0.8044	9.33	9.15	1.13	0.3086	0.6685
TC1900006470.hg.1	BSG	basigin (Ok blood group)	Multiple_Complex	15.84	15.82	1.01	0.9161	0.9789	15.74	15.82	-1.06	0.4369	0.7405	15.84	15.72	1.08	0.3195	0.7584	15.74	15.72	1.01	0.8981	0.972
TC0300007385.hg.1	BSN	bassoon presynaptic cytomatrix protein	Multiple_Complex	5.23	5.14	1.06	0.5712	0.8693	5.24	5.14	1.08	0.4962	0.7784	5.23	5.38	-1.11	0.3472	0.7753	5.24	5.38	-1.1	0.4066	0.7408
TC0100008416.hg.1	BSND	barttin CLCNK-type chloride channel accessory beta subunit	Coding	4.74	4.96	-1.16	0.17	0.6103	4.86	4.96	-1.07	0.5042	0.7847	4.74	4.59	1.11	0.3209	0.7598	4.86	4.59	1.2	0.098	0.4156
TC1900011055.hg.1	BSPH1	binder of sperm protein homolog 1	Coding	4.03	3.84	1.14	0.3884	0.7818	4.18	3.84	1.26	0.1464	0.4608	4.03	3.83	1.15	0.369	0.7866	4.18	3.83	1.27	0.1377	0.482
TC0900008487.hg.1	BSPRY	B-box and SPRY domain containing	Multiple_Complex	4.8	4.54	1.19	0.2279	0.6626	4.74	4.54	1.15	0.3372	0.667	4.8	4.81	-1.01	0.9429	0.9857	4.74	4.81	-1.05	0.7315	0.9137
TC0400012769.hg.1	BST1	bone marrow stromal cell antigen 1	Multiple_Complex	4.62	4.82	-1.14	0.54	0.8559	4.59	4.82	-1.17	0.4794	0.7686	4.62	4.66	-1.02	0.9117	0.9801	4.59	4.66	-1.05	0.8346	0.9503
TC1900009970.hg.1	BST2	bone marrow stromal cell antigen 2	Multiple_Complex	3.16	4.1	-1.91	0.0007	0.047	3.23	4.1	-1.82	0.0012	0.0298	3.16	3.07	1.07	0.6235	0.9014	3.23	3.07	1.12	0.4002	0.7357
TC1100012610.hg.1	BSX	brain-specific homeobox	Multiple_Complex	5.37	5.33	1.02	0.8565	0.9625	5.68	5.33	1.27	0.0832	0.3547	5.37	5.69	-1.25	0.1054	0.5254	5.68	5.69	-1	0.9709	0.9924
TC1000008452.hg.1	BTAF1	BTAF1 RNA polymerase II, B-TFIID transcription factor-associated, 170kDa	Multiple_Complex	11.07	11.01	1.04	0.7131	0.9241	11.04	11.01	1.02	0.8278	0.941	11.07	10.97	1.07	0.5308	0.8647	11.04	10.97	1.05	0.6316	0.8695
TC1500010256.hg.1	BTBD1	BTB (POZ) domain containing 1	Multiple_Complex	13.89	13.84	1.04	0.6504	0.8992	13.9	13.84	1.05	0.5696	0.8217	13.89	13.77	1.09	0.3009	0.7473	13.9	13.77	1.1	0.2539	0.6184
TC1900009198.hg.1	BTBD2	BTB (POZ) domain containing 2	Multiple_Complex	12.13	12.24	-1.07	0.4396	0.8127	12	12.24	-1.18	0.1007	0.3863	12.13	11.67	1.38	0.0056	0.151	12	11.67	1.26	0.0287	0.2318
TC2000006721.hg.1	BTBD3	BTB (POZ) domain containing 3	Multiple_Complex	9.69	9.94	-1.19	0.1244	0.5518	9.44	9.94	-1.41	0.0078	0.095	9.69	9.82	-1.09	0.4195	0.8119	9.44	9.82	-1.29	0.0306	0.2386
TC1400008476.hg.1	BTBD6	BTB (POZ) domain containing 6	Multiple_Complex	6.42	6.4	1.01	0.8904	0.9727	6.43	6.4	1.02	0.8451	0.9462	6.42	6.37	1.03	0.7308	0.935	6.43	6.37	1.04	0.6883	0.8962
TC1400010022.hg.1	BTBD7	BTB (POZ) domain containing 7	Multiple_Complex	10.5	10.72	-1.16	0.1562	0.5926	10.37	10.72	-1.27	0.0344	0.221	10.5	10.4	1.08	0.4475	0.8289	10.37	10.4	-1.01	0.8839	0.9669
TC0100009032.hg.1	BTBD8	BTB (POZ) domain containing 8	Multiple_Complex	6.47	6.81	-1.27	0.077	0.4643	6.61	6.81	-1.15	0.28	0.6145	6.47	6.55	-1.06	0.63	0.9035	6.61	6.55	1.04	0.7352	0.9145
TC0600011714.hg.1	BTBD9	BTB (POZ) domain containing 9	Multiple_Complex	7.23	7.21	1.01	0.9188	0.9797	6.85	7.21	-1.28	0.0781	0.3424	7.23	6.81	1.34	0.0431	0.3769	6.85	6.81	1.03	0.8	0.9381
TC0600011723.hg.1	BTBD9	Memczak2013 ALT_ACCEPTOR, ALT_DONOR, coding, INTERNAL, intronic best transcript NM_001099272	NonCoding	2.97	4.04	-2.1	0.0081	0.1724	2.81	4.04	-2.35	0.0037	0.0606	2.97	3.31	-1.27	0.3085	0.7512	2.81	3.31	-1.41	0.1486	0.4976
TC1100010156.hg.1	BTBD10	BTB (POZ) domain containing 10	Multiple_Complex	10.11	10.09	1.01	0.9343	0.9837	10.02	10.09	-1.05	0.585	0.8293	10.11	10.17	-1.05	0.6173	0.8985	10.02	10.17	-1.11	0.2726	0.6339
TC1200008743.hg.1	BTBD11	BTB (POZ) domain containing 11	Multiple_Complex	4.95	4.94	1.01	0.9241	0.9811	5.03	4.94	1.07	0.5889	0.8312	4.95	5.07	-1.09	0.5111	0.8566	5.03	5.07	-1.03	0.8295	0.948
TC1000009145.hg.1	BTBD16	BTB (POZ) domain containing 16	Multiple_Complex	4.49	4.32	1.13	0.2684	0.7	4.38	4.32	1.04	0.6762	0.8736	4.49	4.09	1.31	0.0238	0.2977	4.38	4.09	1.22	0.0807	0.3825
TC1700011687.hg.1	BTBD17	BTB (POZ) domain containing 17	Coding	3.39	3.22	1.13	0.2878	0.7152	3.22	3.22	1	0.9916	0.998	3.39	3.48	-1.06	0.5902	0.8887	3.22	3.48	-1.19	0.1278	0.4672
TC1100010907.hg.1	BTBD18	BTB (POZ) domain containing 18	Coding	3.85	3.66	1.14	0.28	0.7098	3.62	3.66	-1.03	0.8194	0.9366	3.85	3.71	1.1	0.4188	0.8117	3.62	3.71	-1.06	0.6041	0.8573
TC0100008106.hg.1	BTBD19	BTB (POZ) domain containing 19	Multiple_Complex	4.26	4.26	-1	0.9784	0.9953	4.17	4.26	-1.07	0.5932	0.8334	4.26	4.12	1.1	0.4657	0.8383	4.17	4.12	1.03	0.8189	0.9449
TC0400011027.hg.1	BTC	betacellulin	Coding	6.28	6.84	-1.47	0.0284	0.3073	6.28	6.84	-1.47	0.0279	0.1985	6.28	6.3	-1.01	0.9549	0.9882	6.28	6.3	-1.01	0.947	0.9858
TC0300006719.hg.1	BTD	biotinidase	Multiple_Complex	9.55	9.78	-1.18	0.3213	0.7386	9.08	9.78	-1.62	0.0126	0.1258	9.55	9.56	-1.01	0.9695	0.9911	9.08	9.56	-1.39	0.0653	0.3469
TC0500007772.hg.1	BTF3	basic transcription factor 3	Multiple_Complex	15.53	15.42	1.08	0.3116	0.7316	15.45	15.42	1.02	0.7634	0.9122	15.53	15.55	-1.01	0.8776	0.9737	15.45	15.55	-1.07	0.3815	0.7222
TC0100008306.hg.1	BTF3L4	basic transcription factor 3-like 4	Multiple_Complex	12.56	12.69	-1.1	0.3563	0.7641	12.27	12.69	-1.34	0.0122	0.1231	12.56	12.69	-1.1	0.348	0.7758	12.27	12.69	-1.34	0.0119	0.1414
TC1200011506.hg.1	BTG1; LINC01619	B-cell translocation gene 1, anti-proliferative; long intergenic non-protein coding RNA 1619	Multiple_Complex	5.82	5.13	1.61	0.0288	0.3094	5.75	5.13	1.53	0.0453	0.257	5.82	5.68	1.1	0.6179	0.899	5.75	5.68	1.04	0.8157	0.9441
TC0100011253.hg.1	BTG2	BTG family, member 2	Multiple_Complex	7.42	7.47	-1.03	0.823	0.9554	7.54	7.47	1.06	0.6779	0.8746	7.42	7.28	1.1	0.4505	0.8306	7.54	7.28	1.2	0.1815	0.5407
TC2100007663.hg.1	BTG3	BTG family, member 3	Multiple_Complex	8.13	9.31	-2.26	4.57e-06	0.0017	10.78	9.31	2.78	6.79e-07	0.0002	8.13	10.25	-4.35	2.95e-08	3.19e-05	10.78	10.25	1.44	0.0018	0.0449
TC1100012291.hg.1	BTG4	B-cell translocation gene 4	Coding	3.37	3.42	-1.03	0.747	0.9337	3.17	3.42	-1.19	0.1083	0.399	3.37	3.44	-1.05	0.645	0.9088	3.17	3.44	-1.21	0.0862	0.3919
TC0X00010356.hg.1	BTK	Bruton agammaglobulinemia tyrosine kinase	Multiple_Complex	3.3	3.58	-1.22	0.1178	0.5414	3.66	3.58	1.05	0.6486	0.8624	3.3	3.47	-1.13	0.3102	0.7519	3.66	3.47	1.14	0.2895	0.6498
TC0300011997.hg.1	BTLA	B and T lymphocyte associated	Multiple_Complex	4.25	4.57	-1.25	0.089	0.4872	4.46	4.57	-1.08	0.5423	0.8053	4.25	4.34	-1.06	0.6108	0.8959	4.46	4.34	1.09	0.4745	0.7857
TC0600007309.hg.1	BTN1A1	butyrophilin, subfamily 1, member A1	Coding	4.72	4.46	1.2	0.0847	0.4778	4.57	4.46	1.08	0.4297	0.736	4.72	4.53	1.14	0.1965	0.6428	4.57	4.53	1.03	0.7824	0.9326
TC0600007307.hg.1	BTN2A1	butyrophilin, subfamily 2, member A1	Multiple_Complex	9.15	8.77	1.3	0.036	0.3425	8.78	8.77	1.01	0.9389	0.9819	9.15	9.1	1.03	0.7716	0.9467	8.78	9.1	-1.25	0.0668	0.3507
TC0600007302.hg.1	BTN2A2	butyrophilin, subfamily 2, member A2	Multiple_Complex	9.77	9.46	1.24	0.0355	0.3401	9.77	9.46	1.24	0.037	0.2307	9.77	9.57	1.15	0.1394	0.5803	9.77	9.57	1.15	0.1452	0.4933
TC0600007305.hg.1	BTN2A3P	butyrophilin, subfamily 2, member A3, pseudogene	Multiple_Complex	6.47	6.27	1.15	0.2838	0.7118	6.54	6.27	1.2	0.168	0.4914	6.47	6.6	-1.1	0.4699	0.8401	6.54	6.6	-1.05	0.7024	0.9014
TC0600007303.hg.1	BTN3A1	butyrophilin, subfamily 3, member A1	Multiple_Complex	7.12	6.6	1.43	0.026	0.2957	6.79	6.6	1.14	0.3608	0.6851	7.12	6.76	1.29	0.0949	0.5062	6.79	6.76	1.02	0.8716	0.9634
TC0600007301.hg.1	BTN3A2	butyrophilin, subfamily 3, member A2	Multiple_Complex	7.22	7.08	1.1	0.3333	0.7461	7.28	7.08	1.15	0.1633	0.4842	7.22	6.78	1.35	0.0088	0.1865	7.28	6.78	1.42	0.004	0.0759
TC0600007306.hg.1	BTN3A3	butyrophilin, subfamily 3, member A3	Multiple_Complex	6.97	6.68	1.23	0.2544	0.6882	7.22	6.68	1.45	0.0528	0.2798	6.97	6.69	1.22	0.2744	0.7219	7.22	6.69	1.44	0.0577	0.3259
TC0600011489.hg.1	BTNL2	butyrophilin-like 2	Multiple_Complex	4.6	5.22	-1.53	0.0052	0.1413	5.09	5.22	-1.1	0.4542	0.7525	4.6	5.02	-1.33	0.0374	0.357	5.09	5.02	1.05	0.6713	0.8878
TC0500009749.hg.1	BTNL3	butyrophilin-like 3	Coding	4.51	4.64	-1.1	0.402	0.7909	4.63	4.64	-1.01	0.9537	0.9869	4.51	4.74	-1.17	0.1743	0.6204	4.63	4.74	-1.07	0.5286	0.8182
TC0500009743.hg.1	BTNL8	butyrophilin-like 8	Multiple_Complex	5.36	5.5	-1.1	0.429	0.8078	5.42	5.5	-1.05	0.685	0.8783	5.36	5.49	-1.1	0.4504	0.8306	5.42	5.49	-1.05	0.7128	0.9054
TC0500009751.hg.1	BTNL9	butyrophilin-like 9	Multiple_Complex	10.65	10.74	-1.07	0.5141	0.8437	10.8	10.74	1.04	0.675	0.873	10.65	10.66	-1.01	0.9462	0.9864	10.8	10.66	1.11	0.3241	0.6815
TC0100017625.hg.1	BTNL10	butyrophilin-like 10	Multiple_Complex	5.84	5.85	-1	0.9699	0.9937	6.15	5.85	1.23	0.1158	0.4128	5.84	5.9	-1.04	0.7386	0.9369	6.15	5.9	1.19	0.1851	0.5464
TC1000008684.hg.1	BTRC	beta-transducin repeat containing E3 ubiquitin protein ligase	Multiple_Complex	10.52	10.58	-1.05	0.6147	0.8845	10.21	10.58	-1.29	0.0154	0.1416	10.52	10.53	-1.01	0.9152	0.9811	10.21	10.53	-1.24	0.0302	0.238
TC0200013878.hg.1	BUB1	BUB1 mitotic checkpoint serine/threonine kinase	Multiple_Complex	13.2	13.39	-1.15	0.2074	0.6456	13.35	13.39	-1.03	0.7599	0.9107	13.2	13.37	-1.13	0.2605	0.7103	13.35	13.37	-1.02	0.8785	0.9648
TC1500010715.hg.1	BUB1B	BUB1 mitotic checkpoint serine/threonine kinase B	Multiple_Complex	13.11	13.09	1.01	0.9036	0.9763	12.96	13.09	-1.09	0.308	0.6414	13.11	13.04	1.05	0.5677	0.8798	12.96	13.04	-1.05	0.5556	0.835
TC1000009172.hg.1	BUB3	BUB3 mitotic checkpoint protein	Multiple_Complex	15.04	14.85	1.14	0.1043	0.5154	14.95	14.85	1.07	0.4048	0.7178	15.04	15.02	1.02	0.7987	0.954	14.95	15.02	-1.05	0.5197	0.8135
TC1100012418.hg.1	BUD13	BUD13 homolog	Multiple_Complex	7.12	7.39	-1.2	0.2116	0.6494	7.47	7.39	1.06	0.7007	0.8834	7.12	7.12	-1	0.9949	0.9986	7.47	7.12	1.27	0.1168	0.4502
TC0700008494.hg.1	BUD31	BUD31 homolog	Multiple_Complex	11.21	11.12	1.07	0.4373	0.8118	11.43	11.12	1.25	0.0276	0.1971	11.21	11.35	-1.1	0.2916	0.7389	11.43	11.35	1.06	0.5065	0.8064
TC0700008495.hg.1	BUD31	Transcript Identified by AceView, Entrez Gene ID(s) 8896	Unassigned	5.3	5.3	1	0.9912	0.9973	5.68	5.3	1.3	0.0912	0.3698	5.3	5.63	-1.25	0.1469	0.5886	5.68	5.63	1.04	0.7767	0.9305
TC1000010507.hg.1	buskee; FAM25D; FAM25E; zawskaw	Transcript Identified by AceView; family with sequence similarity 25, member D [Source:HGNC Symbol;Acc:23588]; family with sequence similarity 25, member E [Source:HGNC Symbol;Acc:HGNC:23587]	Multiple_Complex	7.17	7.19	-1.02	0.8879	0.9717	7.03	7.19	-1.12	0.3563	0.681	7.17	7.33	-1.12	0.3521	0.7777	7.03	7.33	-1.23	0.104	0.4287
TC0600012708.hg.1	BVES	blood vessel epicardial substance	Multiple_Complex	4.82	4.49	1.26	0.0381	0.3505	4.82	4.49	1.25	0.0404	0.2414	4.82	4.68	1.11	0.3054	0.7493	4.82	4.68	1.1	0.3212	0.6796
TC0600008957.hg.1	BVES-AS1	BVES antisense RNA 1	NonCoding	3.29	3.29	1	0.9981	0.9993	3.49	3.29	1.15	0.398	0.7132	3.29	3.21	1.06	0.7314	0.9353	3.49	3.21	1.22	0.2467	0.6108
TC0600008027.hg.1	BYSL	bystin-like	Multiple_Complex	10.85	10.73	1.09	0.3683	0.7704	10.87	10.73	1.1	0.2881	0.6218	10.85	11.07	-1.17	0.1022	0.5214	10.87	11.07	-1.15	0.1359	0.4795
TC1700011250.hg.1	BZRAP1	benzodiazepine receptor (peripheral) associated protein 1	Multiple_Complex	5.16	5.08	1.06	0.8131	0.9526	5.45	5.08	1.3	0.3105	0.6433	5.16	5.32	-1.12	0.6634	0.914	5.45	5.32	1.1	0.7118	0.9052
TC0200016591.hg.1	BZW1	basic leucine zipper and W2 domains 1	Multiple_Complex	14.89	14.75	1.1	0.2863	0.714	14.97	14.75	1.17	0.1146	0.4101	14.89	14.82	1.05	0.5869	0.8883	14.97	14.82	1.11	0.2695	0.6315
TC0700006781.hg.1	BZW2	basic leucine zipper and W2 domains 2	Multiple_Complex	13.51	13.34	1.13	0.1587	0.5956	13.58	13.34	1.19	0.0602	0.3003	13.51	13.4	1.08	0.3508	0.777	13.58	13.4	1.14	0.1451	0.493
TC0200012925.hg.1	C1D	C1D nuclear receptor corepressor	Multiple_Complex	9.8	9.67	1.09	0.4512	0.8171	9.84	9.67	1.12	0.3405	0.6698	9.8	10.12	-1.25	0.0835	0.4808	9.84	10.12	-1.22	0.1182	0.4517
TC0700006662.hg.1	C1GALT1	core 1 synthase, glycoprotein-N-acetylgalactosamine 3-beta-galactosyltransferase 1	Multiple_Complex	9.48	9.58	-1.08	0.5238	0.8484	9.92	9.58	1.26	0.0717	0.3279	9.48	10.14	-1.59	0.0028	0.1071	9.92	10.14	-1.17	0.2071	0.5724
TC0X00010678.hg.1	C1GALT1C1	C1GALT1 specific chaperone 1	Multiple_Complex	7.51	8.09	-1.49	0.0015	0.0732	7.24	8.09	-1.8	9.82e-05	0.0059	7.51	7.06	1.37	0.0064	0.161	7.24	7.06	1.13	0.1899	0.5522
TC0200012412.hg.1	C1GALT1C1L	C1GALT1-specific chaperone 1 like	Multiple_Complex	3.79	3.81	-1.01	0.9654	0.9923	3.88	3.81	1.05	0.8473	0.9471	3.79	4.38	-1.5	0.1396	0.5804	3.88	4.38	-1.41	0.2016	0.5666
TC0100010887.hg.1	C1orf21	chromosome 1 open reading frame 21	Multiple_Complex	4.29	4.15	1.1	0.4641	0.8233	4.88	4.15	1.65	0.0036	0.059	4.29	4.21	1.06	0.6552	0.9114	4.88	4.21	1.59	0.0057	0.093
TC0100010924.hg.1	C1orf27	chromosome 1 open reading frame 27	Multiple_Complex	9.7	9.77	-1.05	0.6407	0.8962	9.78	9.77	1.01	0.9404	0.9825	9.7	9.78	-1.05	0.6262	0.9023	9.78	9.78	1.01	0.957	0.9891
TC0100017586.hg.1	C1orf35	chromosome 1 open reading frame 35	Multiple_Complex	9.2	9.08	1.09	0.4735	0.8251	9.04	9.08	-1.02	0.8425	0.9455	9.2	8.99	1.16	0.2418	0.6932	9.04	8.99	1.04	0.7708	0.9271
TC0100015902.hg.1	C1orf43	chromosome 1 open reading frame 43	Multiple_Complex	13.24	13.06	1.14	0.1476	0.5835	13.25	13.06	1.14	0.1381	0.4492	13.24	13.4	-1.11	0.2176	0.668	13.25	13.4	-1.11	0.2318	0.5969
TC0100018221.hg.1	C1orf50	chromosome 1 open reading frame 50	Multiple_Complex	7.76	7.5	1.2	0.1912	0.6286	7.59	7.5	1.07	0.6176	0.8468	7.76	7.38	1.31	0.0711	0.4574	7.59	7.38	1.16	0.28	0.6407
TC0100014774.hg.1	C1orf52	chromosome 1 open reading frame 52	Multiple_Complex	8.8	8.5	1.22	0.0584	0.4182	8.65	8.5	1.1	0.3171	0.6483	8.8	8.67	1.09	0.3744	0.7882	8.65	8.67	-1.02	0.8658	0.9614
TC0100011091.hg.1	C1orf53	chromosome 1 open reading frame 53	Multiple_Complex	7.42	7.05	1.29	0.056	0.41	7.67	7.05	1.53	0.0054	0.0755	7.42	7.34	1.06	0.6243	0.9016	7.67	7.34	1.26	0.082	0.385
TC0100009899.hg.1	C1orf54	chromosome 1 open reading frame 54	Multiple_Complex	4.62	4.53	1.06	0.6783	0.9097	4.66	4.53	1.1	0.5366	0.8016	4.62	4.59	1.02	0.8999	0.9778	4.66	4.59	1.05	0.7393	0.9156
TC0100009937.hg.1	C1orf56	chromosome 1 open reading frame 56	Multiple_Complex	9.83	9.6	1.17	0.1401	0.5749	9.83	9.6	1.17	0.1384	0.4496	9.83	10.11	-1.22	0.0786	0.4722	9.83	10.11	-1.21	0.0796	0.381
TC0100018511.hg.1	C1orf61	chromosome 1 open reading frame 61	Multiple_Complex	4.91	5.02	-1.08	0.6385	0.8958	5.12	5.02	1.07	0.7031	0.8841	4.91	5.29	-1.3	0.1391	0.5801	5.12	5.29	-1.13	0.4762	0.7868
TC0100018512.hg.1	C1orf61; RP11-98G7.1	Transcript Identified by AceView, Entrez Gene ID(s) 10485; novel transcript	NonCoding	5.51	5.3	1.16	0.2769	0.7078	5.3	5.3	1.01	0.9682	0.9904	5.51	5.54	-1.02	0.8503	0.9658	5.3	5.54	-1.18	0.2224	0.589
TC0100007017.hg.1	C1orf64	chromosome 1 open reading frame 64	Coding	4.85	4.86	-1	0.9734	0.9943	5.2	4.86	1.26	0.0716	0.3278	4.85	5.17	-1.24	0.0907	0.496	5.2	5.17	1.02	0.8606	0.9596
TC0100010003.hg.1	C1orf68	chromosome 1 open reading frame 68	Multiple_Complex	5.14	5.1	1.03	0.819	0.9543	5.09	5.1	-1.01	0.9389	0.9819	5.14	5.09	1.03	0.7952	0.9527	5.09	5.09	-1.01	0.9634	0.99
TC0100017171.hg.1	C1orf74	chromosome 1 open reading frame 74	Coding	6.36	6.66	-1.23	0.2403	0.6746	6.59	6.66	-1.05	0.7854	0.9219	6.36	6.58	-1.16	0.3766	0.7898	6.59	6.58	1.01	0.9637	0.99
TC0100014368.hg.1	C1orf87	chromosome 1 open reading frame 87	Multiple_Complex	3.96	3.89	1.05	0.7481	0.934	4.2	3.89	1.23	0.1655	0.4872	3.96	3.8	1.12	0.439	0.8241	4.2	3.8	1.32	0.0781	0.3771
TC0100007739.hg.1	C1orf94	chromosome 1 open reading frame 94	Multiple_Complex	4.79	4.88	-1.06	0.6006	0.8784	5.08	4.88	1.15	0.2492	0.5847	4.79	5.09	-1.23	0.1034	0.5228	5.08	5.09	-1	0.9705	0.9924
TC0100011797.hg.1	C1orf95	chromosome 1 open reading frame 95	Multiple_Complex	7.81	8.04	-1.17	0.2656	0.6983	8.08	8.04	1.03	0.8278	0.941	7.81	8.08	-1.2	0.1996	0.6467	8.08	8.08	1	0.9795	0.9944
TC0100012219.hg.1	C1orf100	chromosome 1 open reading frame 100	Multiple_Complex	4.49	4.27	1.16	0.1143	0.5329	4.42	4.27	1.11	0.2536	0.5886	4.49	4.66	-1.13	0.2029	0.6508	4.42	4.66	-1.18	0.0896	0.401
TC0100012221.hg.1	C1orf101	chromosome 1 open reading frame 101	Multiple_Complex	5.17	5.37	-1.15	0.231	0.6664	5.2	5.37	-1.12	0.3123	0.6447	5.17	5.18	-1.01	0.9479	0.9866	5.2	5.18	1.02	0.8863	0.968
TC0100010621.hg.1	C1orf105	chromosome 1 open reading frame 105	Multiple_Complex	3.63	3.86	-1.17	0.463	0.8224	3.88	3.86	1.02	0.9245	0.9768	3.63	3.8	-1.12	0.5859	0.8882	3.88	3.8	1.06	0.7718	0.9277
TC0100011153.hg.1	C1orf106	chromosome 1 open reading frame 106	Multiple_Complex	4.14	4.09	1.04	0.7876	0.9456	4.38	4.09	1.23	0.1364	0.4465	4.14	4.01	1.09	0.5035	0.8534	4.38	4.01	1.29	0.0701	0.3584
TC0100013751.hg.1	C1orf109	chromosome 1 open reading frame 109	Multiple_Complex	10.7	10.67	1.02	0.8426	0.9601	10.59	10.67	-1.06	0.5376	0.8024	10.7	10.86	-1.11	0.2997	0.7462	10.59	10.86	-1.2	0.0836	0.3871
TC0100016205.hg.1	C1orf111	chromosome 1 open reading frame 111	Multiple_Complex	5.61	5.98	-1.29	0.1608	0.5982	6.16	5.98	1.13	0.4795	0.7687	5.61	5.82	-1.16	0.4114	0.8079	6.16	5.82	1.27	0.1938	0.5572
TC0100010553.hg.1	C1orf112	chromosome 1 open reading frame 112	Multiple_Complex	10.27	10.21	1.04	0.634	0.894	9.98	10.21	-1.17	0.0983	0.3824	10.27	10.22	1.03	0.7087	0.9275	9.98	10.22	-1.18	0.0829	0.3862
TC0100011663.hg.1	C1orf115	chromosome 1 open reading frame 115	Multiple_Complex	4.25	4.29	-1.03	0.8393	0.9589	4.35	4.29	1.04	0.7691	0.915	4.25	4.09	1.12	0.4577	0.835	4.35	4.09	1.2	0.2302	0.5954
TC0100017116.hg.1	C1orf116	chromosome 1 open reading frame 116	Multiple_Complex	3.66	3.62	1.03	0.8475	0.961	3.54	3.62	-1.06	0.7145	0.889	3.66	3.62	1.03	0.8435	0.9646	3.54	3.62	-1.06	0.7184	0.9078
TC0100007846.hg.1	C1orf122	chromosome 1 open reading frame 122	Multiple_Complex	6.44	6.38	1.04	0.7279	0.9272	6.39	6.38	1.01	0.9424	0.9833	6.44	6.6	-1.12	0.3482	0.7759	6.39	6.6	-1.16	0.2345	0.5995
TC0100014226.hg.1	C1orf123	chromosome 1 open reading frame 123	Multiple_Complex	14.04	14.08	-1.02	0.7886	0.9457	13.83	14.08	-1.19	0.0754	0.3359	14.04	13.93	1.08	0.3726	0.7879	13.83	13.93	-1.07	0.4469	0.7688
TC0100012864.hg.1	C1orf127	chromosome 1 open reading frame 127	Multiple_Complex	3.45	3.3	1.11	0.5017	0.8377	3.39	3.3	1.07	0.6651	0.8697	3.45	3.33	1.09	0.5816	0.8865	3.39	3.33	1.05	0.7569	0.9226
TC0100017722.hg.1	C1orf131	chromosome 1 open reading frame 131	Multiple_Complex	9.9	10.24	-1.26	0.0421	0.3656	9.93	10.24	-1.24	0.056	0.2882	9.9	10.18	-1.21	0.0841	0.4816	9.93	10.18	-1.19	0.1108	0.4409
TC0100009553.hg.1	C1orf137	chromosome 1 open reading frame 137	Multiple_Complex	3.72	3.59	1.1	0.4911	0.8323	3.36	3.59	-1.17	0.2806	0.6152	3.72	3.47	1.2	0.215	0.6649	3.36	3.47	-1.07	0.6077	0.8588
TC0100014507.hg.1	C1orf141	chromosome 1 open reading frame 141	Multiple_Complex	4.44	4.9	-1.37	0.1856	0.6252	4.53	4.9	-1.29	0.2744	0.6081	4.44	4.58	-1.1	0.6795	0.919	4.53	4.58	-1.04	0.8784	0.9648
TC0100017597.hg.1	C1orf145	chromosome 1 open reading frame 145	Multiple_Complex	3.76	4.17	-1.33	0.0419	0.3643	4.12	4.17	-1.04	0.7676	0.9145	3.76	3.96	-1.15	0.2891	0.7367	4.12	3.96	1.12	0.3717	0.7156
TC0100009038.hg.1	C1orf146	chromosome 1 open reading frame 146	Coding	3.44	3.39	1.03	0.8276	0.9565	3.35	3.39	-1.03	0.8306	0.9416	3.44	3.48	-1.03	0.8236	0.9602	3.35	3.48	-1.1	0.5172	0.8126
TC0100006905.hg.1	C1orf158	chromosome 1 open reading frame 158	Multiple_Complex	3.15	3.12	1.02	0.8251	0.9559	3.17	3.12	1.03	0.6953	0.8815	3.15	3.01	1.1	0.2617	0.7105	3.17	3.01	1.12	0.2026	0.5678
TC0100006906.hg.1	C1orf158	Transcript Identified by AceView, Entrez Gene ID(s) 93190	Unassigned	3.93	3.85	1.05	0.7482	0.934	3.94	3.85	1.06	0.7157	0.8897	3.93	4.09	-1.12	0.4666	0.8389	3.94	4.09	-1.11	0.4925	0.7975
TC0100012442.hg.1	C1orf159	chromosome 1 open reading frame 159	Multiple_Complex	7.31	7.38	-1.05	0.8332	0.9575	7.47	7.38	1.06	0.7896	0.9241	7.31	7.42	-1.07	0.7555	0.9422	7.47	7.42	1.04	0.8683	0.9624
TC0100009417.hg.1	C1orf162	chromosome 1 open reading frame 162	Multiple_Complex	3.99	4.1	-1.08	0.5336	0.853	4.12	4.1	1.01	0.9	0.968	3.99	3.89	1.07	0.5459	0.8697	4.12	3.89	1.17	0.1939	0.5573
TC0100006866.hg.1	C1orf167	chromosome 1 open reading frame 167	Multiple_Complex	4.15	4.2	-1.04	0.715	0.9245	4.1	4.2	-1.07	0.4893	0.7738	4.15	4.15	-1	0.9978	0.9994	4.1	4.15	-1.03	0.7367	0.9149
TC0100014321.hg.1	C1orf168	chromosome 1 open reading frame 168	Multiple_Complex	5.57	5.3	1.21	0.1476	0.5835	5.31	5.3	1	0.9693	0.9906	5.57	5.51	1.04	0.726	0.9338	5.31	5.51	-1.15	0.267	0.6287
TC0100012604.hg.1	C1orf174	chromosome 1 open reading frame 174	Multiple_Complex	9.24	9.23	1	0.9822	0.9967	9.85	9.23	1.53	0.0105	0.113	9.24	9.49	-1.19	0.22	0.671	9.85	9.49	1.28	0.0933	0.4074
TC0100008266.hg.1	C1orf185	chromosome 1 open reading frame 185	Multiple_Complex	4.5	4.17	1.26	0.31	0.7303	4.56	4.17	1.31	0.2402	0.5761	4.5	4.49	1.01	0.9806	0.9938	4.56	4.49	1.05	0.8408	0.9523
TC0100011361.hg.1	C1orf186	chromosome 1 open reading frame 186	Multiple_Complex	3.34	3.47	-1.09	0.5677	0.8681	3.77	3.47	1.23	0.198	0.5257	3.34	3.46	-1.09	0.5818	0.8866	3.77	3.46	1.23	0.1916	0.5544
TC0100015901.hg.1	C1orf189	chromosome 1 open reading frame 189	Coding	4.73	4.39	1.26	0.0828	0.475	4.53	4.39	1.1	0.4248	0.7325	4.73	4.6	1.09	0.476	0.8426	4.53	4.6	-1.05	0.7189	0.908
TC0100015186.hg.1	C1orf194	chromosome 1 open reading frame 194	Multiple_Complex	5.48	5.65	-1.13	0.3813	0.7768	5.45	5.65	-1.15	0.3166	0.6476	5.48	5.75	-1.21	0.1784	0.624	5.45	5.75	-1.23	0.1441	0.492
TC0100012991.hg.1	C1orf195	chromosome 1 open reading frame 195	Multiple_Complex	3.62	3.76	-1.1	0.2186	0.6561	3.56	3.76	-1.15	0.0943	0.3748	3.62	3.79	-1.13	0.1459	0.5875	3.56	3.79	-1.17	0.0611	0.3352
TC0100017708.hg.1	C1orf198	chromosome 1 open reading frame 198	Multiple_Complex	6.89	7.28	-1.31	0.0909	0.4902	7.53	7.28	1.19	0.2479	0.5834	6.89	7.1	-1.16	0.3234	0.7621	7.53	7.1	1.34	0.0669	0.351
TC0100018513.hg.1	C1orf204	chromosome 1 open reading frame 204	Multiple_Complex	5.04	5.18	-1.11	0.5333	0.8529	4.95	5.18	-1.17	0.33	0.6606	5.04	5.13	-1.06	0.7034	0.9256	4.95	5.13	-1.13	0.4582	0.776
TC0100013920.hg.1	C1orf210	chromosome 1 open reading frame 210	Coding	5.66	5.89	-1.17	0.2815	0.7099	5.74	5.89	-1.11	0.4702	0.763	5.66	5.79	-1.09	0.5368	0.867	5.74	5.79	-1.03	0.8079	0.9409
TC0100013699.hg.1	C1orf216	chromosome 1 open reading frame 216	Multiple_Complex	7.83	7.81	1.01	0.954	0.9892	7.62	7.81	-1.14	0.5102	0.7882	7.83	7.91	-1.06	0.7793	0.9481	7.62	7.91	-1.22	0.3283	0.6849
[truncated: 19,462 more rows]

## Sheet: highly expressed genes
MIA PaCa-2 KO1/WT		MIA PaCa-2 KO2/WT		MIA PaCa-2 KO1/Control		MIA PaCa-2 KO2/Control
[truncated: 219 more rows]

## Sheet: lowly expressed genes
MIA PaCa-2 KO1/WT		MIA PaCa-2 KO2/WT		MIA PaCa-2 KO1/Control		MIA PaCa-2 KO2/Control
[truncated: 190 more rows]
